# Supplementary material for: Genetic regulatory effects modified by immune activation contribute to autoimmune disease associations
Source: Nat Commun. 2017 Aug 16;8:266. doi: 10.1038/s41467-017-00366-1 (PMC5559603; doi:10.1038/s41467-017-00366-1)
Supplement: Supplementary file 2 — Supplementary Data 1 [file 41467_2017_366_MOESM2_ESM.xlsx]

## Sheet: DE of IRG
Gene	LPS90MIN_log2FC	LPS6H_log2FC	RNA90MIN_log2FC	RNA6H_log2FC	MDP90MIN_log2FC	MDP6H_log2FC	cluster
CCL1	2.52511	4.6681	1.06921	3.29687	1.90319	3.45806	1
CCL20	5.6569	4.68694	1.11687	1.61837	4.06837	1.24263	1
CCL3L3	5.0413	5.51425	5.24709	4.9041	5.02621	3.40658	1
CCL5	2.28628	4.22775	1.35304	5.67165	0.499486	1.24167	1
CCL8	0.884363	4.94627	4.05682	6.80279	0.871705	1.44288	1
CD83	4.29191	3.12029	2.68635	2.85838	3.63297	2.24876	1
CXCL1	4.72693	4.95484	2.6217	2.72554	3.1907	2.12078	1
CXCL10	1.32455	3.97949	4.97385	6.57226	0.349584	1.21984	1
CXCL2	5.50727	2.89579	3.05261	1.87012	3.4902	0.322369	1
GBP5	2.22355	3.76723	1.19376	4.77693	0.39365	0.558794	1
HERC5	1.08794	4.19803	3.35526	5.73451	-0.37256	0.418778	1
IDO1	0.256938	5.54178	0.919422	5.59419	-0.1902	0.58373	1
IFIT2	4.70197	2.93562	5.90661	6.13896	0.153576	0.449324	1
IFNA1	0.0432881	0.0392218	3.47816	6.62769	0.0275683	0.0446999	1
IFNA13	0.0243593	0.104389	4.4079	7.33432	0.0206943	0.0582549	1
IFNA16	-0.00116136	0.0150991	3.28743	7.02943	0.00700304	0.025601	1
IFNA2	-0.0675239	0.0144471	2.84665	6.82863	-0.0293057	0.0150362	1
IFNA8	-0.0356926	0.0320461	2.59839	6.63587	-0.0155783	0.0296653	1
IFNB1	3.25334	0.0304502	6.90762	7.5945	0.0107149	0.181752	1
IL1A	6.3972	6.23489	3.47276	2.64049	5.02815	3.74154	1
IL6	5.94884	6.63262	2.88732	4.60929	3.36855	2.35817	1
IL7R	2.24704	3.94735	1.37761	2.03929	1.99034	2.72367	1
IL8	3.99169	4.42396	3.72078	3.21127	3.98571	3.61475	1
IRAK2	4.50726	3.49757	2.39582	3.12023	4.03503	2.36377	1
ISG15	1.07207	3.20254	2.93815	3.9765	-0.264625	-0.239498	1
ISG20	1.36907	4.6293	1.43568	5.82481	0.13684	0.525081	1
LRRC50	3.36772	3.35492	1.04882	4.23429	1.89948	1.07164	1
MCOLN2	1.52329	4.36283	0.129858	2.93499	0.735576	2.44132	1
MIR155HG	4.1845	4.3893	1.85679	3.68084	2.22329	1.91038	1
PTGS2	5.17139	4.58741	3.69771	3.95423	2.56897	0.435031	1
SLAMF7	2.07553	4.21892	0.415775	3.69702	0.975414	1.83987	1
SLC39A8	2.46741	3.80201	0.426303	2.4623	2.23267	2.42537	1
TNFAIP3	3.98551	3.39849	2.42462	2.74388	2.74631	1.9626	1
AA302842	1.1557	2.26621	0.829058	1.42625	0.548093	1.61115	2
ACOX1	0.272243	0.844492	-0.0540426	0.412378	0.10119	1.06722	2
ADA	0.735168	2.86026	-0.193841	0.658938	0.349971	0.995345	2
ADNP2	1.0097	0.130253	0.39231	0.233201	0.961553	0.102418	2
AK091312	0.971128	0.470533	0.32692	0.037215	1.00391	0.545306	2
ALCAM	0.223811	1.89005	0.210497	0.25166	0.055615	1.26291	2
ANKRD12	1.42883	0.389033	0.602454	0.190451	1.2889	0.269996	2
ARL8B	1.10768	0.985311	0.315063	0.592879	0.731694	0.607794	2
ASAP2	0.0858707	1.18484	-0.0892945	0.0265345	0.028662	0.440709	2
ATP13A3	0.654466	1.13875	0.438926	0.153072	0.441036	0.864865	2
ATP1B1	1.27796	-0.116032	0.609353	-0.0642569	0.747604	-0.0731949	2
B3GNT5	1.23762	-0.0599638	0.587884	0.280917	1.02744	0.0255283	2
B4GALT5	1.82672	2.02421	0.473812	1.80053	1.32173	0.822213	2
BASP1	-0.0365069	2.0235	-0.0283283	-0.352325	0.0178763	-0.120081	2
BATF	-0.621299	1.98918	-0.337249	-0.54083	-0.441577	-0.437794	2
BAZ1A	0.774117	1.03413	0.514681	0.995226	0.52642	0.486175	2
BC040865	1.02272	0.818955	0.0120246	0.251146	0.379291	0.434574	2
BC080552	0.934216	1.34914	0.509603	0.126184	0.742168	1.05257	2
BC087859	1.30233	0.306196	0.403612	1.42689	1.18042	0.16398	2
BC112312	0.114049	1.00711	0.137227	0.101039	0.0329585	0.364425	2
BCAT1	0.479677	1.61206	0.225086	-0.157769	0.3277	1.10322	2
BCL2A1	1.52682	1.61428	0.394784	1.86598	1.27772	0.481194	2
BCL3	0.0838334	1.77685	0.696225	0.386541	0.689137	0.96247	2
BG682281	0.27951	1.4632	0.215976	0.191863	0.189613	0.769439	2
BHLHE41	0.469162	1.36047	0.419428	0.620898	0.433771	0.971525	2
BQ225423	1.55206	2.23714	0.522679	0.0509373	0.591681	0.510925	2
BTG1	1.92886	2.19726	-0.240876	0.432842	1.21465	0.54276	2
BZW2	-0.113746	0.221593	-0.23768	-1.07531	-0.105409	0.0549429	2
C11orf75	0.324018	1.00343	-0.0796215	0.471291	-0.0880058	0.314739	2
C13orf18	0.140911	1.77016	0.0256299	0.0730016	0.223361	0.579033	2
C1QB	0.44498	1.20525	-0.0113752	0.507688	0.240657	0.454459	2
C20orf160	-0.0623655	2.38644	-0.13465	-0.0026055	-0.0429844	0.527515	2
C21orf7	0.320771	1.07576	0.193325	-0.000219703	0.140481	0.0845228	2
C22orf42	1.79225	0.645123	0.174934	-0.000439162	0.450656	0.37806	2
C3AR1	0.908734	1.72574	0.46416	1.7685	1.08118	0.762339	2
C5orf20	0.448679	0.702076	-0.05156	0.571663	0.166125	1.01484	2
C5orf62	-0.035904	1.2529	-0.108384	-0.141286	-0.139654	0.0340213	2
CAMSAP1L1	0.768946	0.656301	0.422223	0.936723	0.766833	1.09461	2
CASP5	1.072	2.03984	-0.0208646	0.365984	0.489412	0.289442	2
CCBE1	0.437566	1.26851	0.161569	1.04511	0.225063	0.108569	2
CCL19	-0.244885	1.10009	-0.108002	0.662937	-0.110716	0.0596166	2
CCL22	0.592448	3.32966	0.546443	0.228641	0.181037	2.05277	2
CCL23	0.675764	1.43113	0.157547	-0.260592	0.327857	0.251023	2
CCL3	1.58239	0.571001	0.519057	0.237892	0.510216	0.0768742	2
CCL4L1	1.6908	0.472212	0.42456	0.293031	0.517361	0.114553	2
CD274	0.822066	1.38762	0.188016	0.815817	0.254741	0.269132	2
CD556913	1.50919	4.10577	0.264394	1.16721	0.86803	2.32073	2
CD93	-0.174362	0.940165	-0.300745	-1.01378	0.0515703	-0.0706223	2
CDC42EP5	-0.158538	1.08984	-0.084769	-0.0283606	-0.0341944	0.220669	2
CEBPB	0.31593	1.1083	0.28254	0.430454	0.362183	0.708994	2
CEP135	0.258713	1.50104	0.300379	0.195508	0.216577	0.465704	2
CFLAR	1.15313	1.34867	0.720126	1.03388	0.956127	0.548904	2
CHST7	0.961823	0.264845	0.112519	1.36769	0.387124	0.214139	2
CKS2	1.02367	0.135164	0.585609	0.797662	1.03113	0.309146	2
CLCF1	1.34717	0.6849	0.046794	0.39993	0.367893	0.239376	2
CLR	0.660598	1.15265	0.0900655	0.301709	0.316563	0.402358	2
CPD	0.236346	1.20907	-0.0407962	-0.351698	0.286554	0.294664	2
CST7	0.451517	1.13616	0.188522	0.449266	0.298241	0.800528	2
CXCL5	0.856933	1.02355	0.537787	-0.512842	0.551546	0.751215	2
CXCL6	0.373655	1.63063	0.0141567	-0.0331661	0.278488	0.714614	2
CYB5R2	0.00920806	1.01922	0.0775457	0.587004	0.0208239	0.406302	2
CYP1B1	-0.0200002	1.15498	0.749279	-0.116648	0.37406	1.08287	2
CYP27A1	-0.247874	0.559308	0.0381987	-1.10307	-0.130301	0.725993	2
CYP27B1	0.739346	3.08928	0.224331	1.39905	0.682706	1.69359	2
CYTH1	0.727058	0.827925	0.312003	1.03337	0.661861	0.245443	2
DCUN1D3	1.2335	2.03351	1.03401	1.23185	0.941869	1.29849	2
DDIT4	1.31599	1.95015	0.0734115	0.0800862	0.846138	0.410994	2
DENND2D	-0.185426	1.02825	-0.00762848	0.495286	-0.204394	0.00929971	2
DFNA5	0.140656	0.90298	0.0642392	0.307913	-0.0303042	1.05951	2
DKFZP586I1420	0.71426	1.23873	0.204088	0.655909	0.392597	0.454029	2
DNAJB4	0.977303	0.027647	0.844646	1.72573	0.298999	0.151429	2
DNAJB5	1.08672	0.671285	0.335411	0.543521	0.995708	0.563922	2
DNAJB9	0.0762276	0.980514	0.255606	1.09998	0.156085	0.698013	2
DPYSL3	0.288192	1.39683	0.385242	-0.100071	0.111953	0.958805	2
DUSP6	0.977555	0.165487	0.945433	0.685741	1.1006	0.435324	2
EBI3	0.534641	3.89405	-0.123527	0.316151	0.184954	1.9129	2
EBNA1BP2	-0.243328	-0.326478	-0.021159	-1.07491	-0.148299	0.147038	2
EDEM1	1.06945	0.537718	0.0601485	0.66616	0.706185	0.451409	2
EEF2K	-0.333766	1.02823	-0.13589	-0.0890835	-0.269397	0.356598	2
EGR1	0.458816	0.128993	2.3644	0.199908	0.53075	0.12928	2
EGR2	0.712439	-0.116667	0.914025	0.283023	1.01106	0.701373	2
EIF2C2	0.72512	1.11675	0.578673	-0.120125	0.808147	0.337855	2
ELL	-0.242168	1.02133	0.160227	-0.0493729	0.000367552	0.216193	2
EMR1	-0.0948185	1.46935	-0.0970037	0.220143	0.00551894	-0.0192348	2
ENC1	-0.462055	-0.0112912	0.592534	-0.104492	-0.0379295	1.0408	2
EPM2AIP1	1.20215	0.281924	-0.106296	0.0103266	0.579499	0.169909	2
EREG	1.26047	0.155787	0.233069	0.112114	0.776714	0.115088	2
FAM188A	0.780178	1.10148	0.22684	0.309181	0.413937	0.425945	2
FFAR2	1.4359	1.77628	0.599005	1.43933	0.584634	0.454418	2
FJX1	0.479781	2.07649	0.0219854	0.585745	0.245688	0.308826	2
FNDC3B	0.230343	1.57704	0.139458	1.32554	0.0453661	0.974405	2
FOS	-0.0340254	-0.464615	1.2661	-0.105123	0.556533	0.652413	2
FPR2	0.162223	1.95301	-0.0495067	0.699311	0.161743	0.40408	2
FSCN1	1.21151	1.3348	0.209015	-0.00680357	0.786793	1.42041	2
FURIN	0.0602991	1.14354	-0.0333205	0.131097	0.0574205	0.592244	2
GAB2	0.585552	1.28073	0.146439	0.72363	0.531751	-0.0749316	2
GADD45A	1.69893	0.230405	0.0734323	0.0129232	0.917714	0.0574892	2
GADD45G	1.11033	0.819964	0.209296	0.119237	0.921486	0.459083	2
GBP1	0.940037	1.74698	0.803537	2.96269	0.837843	0.356743	2
GCH1	0.902065	0.469252	0.120756	1.15676	0.290884	0.110579	2
GJB2	2.2053	3.58784	0.00990654	0.832638	1.00374	0.595822	2
GNA13	1.16581	0.6228	0.608483	1.17894	0.910978	0.301305	2
GP1BA	0.521003	1.9783	0.0976658	0.406814	0.198297	1.27469	2
GPBP1	0.793393	0.533389	-0.0907169	1.0211	0.479098	0.218017	2
GPR137B	0.55821	2.33607	0.0984252	0.629774	0.29954	1.10349	2
GPR35	0.464376	1.15095	0.175604	0.152352	0.454538	0.931195	2
GRAMD1A	1.96377	3.29782	-0.0880134	0.596758	1.10772	1.08818	2
HAMP	-0.31506	3.486	-0.00409428	0.260681	-0.127241	1.22908	2
HAS1	-0.0592348	1.81677	-0.112173	-0.0847716	0.0807155	0.172802	2
HEG1	0.370597	1.35731	0.185253	2.19921	0.349284	0.713693	2
HIF1A	0.954356	1.00713	0.0589655	0.756622	0.421241	0.181066	2
HIST2H2AA3	1.21266	0.643874	0.546795	1.13492	1.17112	0.376748	2
HIST2H2AA4	1.27316	0.32348	0.609373	1.396	1.18403	0.465531	2
HIST2H2AC	1.14999	0.9758	0.989637	1.51215	1.20697	0.562451	2
HNRPA3	1.31929	1.51955	0.0651116	1.02106	0.929304	0.92629	2
IER5	1.0613	0.935207	0.114777	0.24712	0.864926	0.417273	2
IFNGR2	1.41339	1.00239	0.193331	0.577786	0.989581	0.89749	2
IL10RA	1.25913	1.23222	0.778551	1.72619	0.799552	0.715842	2
IL12B	-0.108137	1.98891	-0.195614	-0.148923	-0.0403033	0.10294	2
IQGAP2	-0.161576	1.42227	0.213341	0.590525	-0.0745052	0.207296	2
IRF2BPL	1.26333	0.456888	0.175812	0.898413	1.41426	0.624036	2
IRG1	2.54844	2.52608	0.289148	0.476853	0.0356738	0.136204	2
ITGAV	0.631387	1.06513	-0.0683462	0.602381	0.381525	1.11462	2
ITGB8	-0.134139	1.04345	-0.0529056	0.304521	-0.0294335	0.107897	2
JAG1	1.12875	-0.092551	0.24387	0.190291	0.807591	0.327967	2
KANK1	2.00561	0.942597	0.0264046	-0.0102525	0.849619	0.334039	2
KBTBD8	0.822967	0.114593	0.486141	-0.00512914	1.04285	0.444344	2
KCNN4	0.362323	1.31685	0.00106361	0.489537	0.368061	0.993219	2
KIAA0247	1.20525	1.5394	0.574398	0.754179	1.05427	1.05126	2
KYNU	0.757054	2.38328	0.133934	1.7271	0.597553	1.95338	2
LAIR2	0.429017	1.47976	0.000825721	0.504458	0.260023	0.387517	2
LAMB3	1.2294	1.73941	-0.0130073	0.144702	0.804928	0.715925	2
LAMP3	1.33375	3.63839	-0.187846	2.04854	0.666014	2.24825	2
LEPREL1	0.590695	0.810148	0.362059	0.758653	0.407998	1.52987	2
LOC100190938	0.458881	1.00102	0.366444	0.741141	0.347777	-0.00056667	2
LOC283050	0.953738	1.34885	0.750933	0.210084	0.762206	0.659088	2
LOC283663	0.319328	1.06244	0.0993849	0.12736	0.204252	0.603435	2
LOC400027	1.48553	0.210526	0.46827	-0.48777	1.02049	0.385131	2
LOC728431	-0.0828976	1.54261	-0.0549343	0.473596	-0.228073	0.685488	2
MAMLD1	1.11497	2.10731	0.406284	0.70029	0.674556	1.03516	2
MAP3K4	1.23615	0.620156	0.121233	-0.170942	0.722481	0.202848	2
MARCKSL1	0.568765	0.736403	0.113283	0.469165	0.640768	1.889	2
MCL1	1.11553	0.0191185	0.290866	1.02282	0.959987	0.0326073	2
MESDC1	0.842081	1.28373	0.625942	1.00113	0.880045	0.474096	2
METTL21B	0.682316	1.6242	0.240166	0.598162	0.609617	1.08928	2
MFSD2A	1.53774	0.622168	0.280741	0.205277	0.880799	0.283877	2
MICALL1	-0.0133613	1.79841	0.139857	0.497887	0.0847425	0.585779	2
MIR1275	1.21737	0.995768	0.382764	0.229368	1.11393	0.470164	2
MIR221	1.16079	0.35451	0.399227	0.103901	0.736347	0.0710059	2
MMP14	0.17936	1.25371	-0.00271456	0.263042	0.0643302	0.396074	2
MMP7	0.0118938	1.61757	-0.00743185	-0.0535338	-0.0460903	0.538331	2
MS4A7	1.03132	1.10154	0.481652	1.27886	1.08908	0.734351	2
MST4	1.23346	2.06972	-0.110965	-0.194823	0.552932	0.296188	2
MTF1	0.994996	1.70463	0.723629	0.0546402	1.08536	0.705098	2
MTHFD2	0.507836	1.09852	0.297079	0.870701	0.464031	0.85639	2
MTHFS	0.427816	1.74563	0.204433	0.721838	0.378978	0.393059	2
MYADM	0.962723	-0.585634	0.447229	0.795457	1.15966	-0.119705	2
MYO1G	1.0312	2.65361	-0.136319	1.37313	0.525214	0.880953	2
NAB1	1.2501	0.318782	0.43524	0.338475	1.34481	0.0864597	2
NEK6	0.524137	1.21884	0.902401	0.306278	0.578495	0.86314	2
NFE2L3	1.17811	1.79762	0.530634	2.90988	0.637901	1.24576	2
NLRP3	1.76872	0.129781	-0.249057	0.0738382	0.681606	0.0927313	2
NRIP3	0.443896	1.08343	0.966912	0.574307	0.643287	0.995406	2
NUP188	0.3069	1.14035	0.155849	0.287225	0.228125	0.558153	2
OPTN	1.02534	1.86714	0.171407	2.72423	0.99596	0.620873	2
OTUD4	1.21119	0.681059	0.144468	0.748546	0.677297	0.656968	2
P2RX4	1.35771	2.32478	0.38683	1.49291	0.861833	1.34936	2
PAPD7	0.923245	0.526918	0.599634	1.31311	0.874033	0.243858	2
PAPL	0.305301	1.09775	-0.0382394	0.33444	0.20042	0.0690809	2
PCNX	0.21482	1.62985	0.476801	0.854359	0.209145	0.777418	2
PDPN	-0.0828716	1.26037	0.0471052	-0.0139816	0.0151006	0.689845	2
PDSS1	1.33302	0.648719	-0.412249	-0.423682	0.473007	-0.231171	2
PELI1	3.25835	2.97526	0.964895	2.17888	0.210775	0.345978	2
PFKFB3	1.22789	1.67661	0.165135	0.43042	0.854044	0.261492	2
PHLDB1	1.11541	1.24847	0.403067	0.611969	0.838257	1.21046	2
PID1	-0.34767	-0.194116	-0.535108	-1.11624	-0.228362	0.479919	2
PIM2	1.1845	0.901492	0.177439	-0.207045	0.62395	-0.0136335	2
PLA1A	0.898282	0.302361	0.159418	1.03201	0.339216	0.00207711	2
PLA2G4A	-0.0145218	1.27659	-0.159332	0.703333	-0.0621282	0.116497	2
PLAC8	0.172613	3.06488	-0.193032	0.655434	0.134345	0.562217	2
PLEKHF2	1.78257	0.266066	0.0840346	0.883433	0.183687	0.0407736	2
PNKD	-0.0674467	1.29946	0.0358675	-0.432403	-0.0945313	0.670447	2
PNRC1	1.30205	0.742748	0.257948	0.247766	0.58023	0.235894	2
PPPDE2	-0.0264947	1.15565	-0.0661743	1.10752	0.00622048	0.921507	2
PRKCH	0.362992	1.48768	0.0671425	-0.145	0.0714577	0.599043	2
PSTPIP2	0.772699	1.1535	0.145658	0.526718	0.431374	0.347066	2
PTPN1	1.48744	1.67312	0.420991	0.935756	1.07227	0.833644	2
PTX3	0.563944	1.70485	-0.0825232	0.0560737	0.368883	0.0681529	2
PURB	1.24604	0.507449	0.518582	-0.187767	1.28998	0.605337	2
RASGRP1	0.273124	1.94267	0.00898136	0.351187	0.162634	0.781176	2
RASSF10	1.5586	0.308655	0.138071	0.199377	0.584554	0.0325312	2
RCAN1	1.25098	0.0198468	0.227752	-0.0448266	0.338287	-0.002583	2
RCN1	0.137229	1.78922	0.168919	1.39406	0.121185	0.936608	2
RFTN1	-0.068336	1.84012	0.017748	0.918487	-0.220988	1.05484	2
RGS1	1.09388	0.917116	0.37457	0.735231	0.860959	0.356854	2
RGS16	0.376222	1.56383	0.253233	0.023841	0.422227	0.528095	2
RHOC	-0.0566175	1.08432	0.0499489	0.610048	-0.0485692	1.08801	2
RHOU	1.59352	1.44215	0.470236	0.239233	1.10698	1.20224	2
RILPL2	1.60869	0.682224	0.140056	0.040061	0.727913	0.481027	2
RIN2	1.61721	2.3408	0.735862	1.82719	0.609487	0.27682	2
RIT1	0.493211	0.905896	0.398244	0.584023	0.492435	1.04135	2
RNF19A	0.623554	1.13356	0.75903	0.676081	0.476507	0.348729	2
S100A12	0.393604	0.186772	-0.147983	-1.11588	0.368972	-0.727768	2
SAT1	0.728977	0.879288	1.13261	1.4295	0.511508	0.0845565	2
SBNO2	0.17243	1.53176	0.159919	0.417158	0.162673	0.530955	2
SCG5	-0.280665	1.34585	0.277798	0.0858864	-0.195608	0.29941	2
SELK	0.993531	0.719271	0.293109	1.01246	0.764663	0.418501	2
SERPINB2	1.68233	0.65646	0.330275	-0.0335645	0.986888	0.443164	2
SERPINB8	1.16363	0.336556	0.221743	0.256321	0.864877	0.179014	2
SESTD1	1.06514	0.289679	0.247874	0.381725	0.610229	0.163243	2
SH3PXD2B	-0.0786375	1.74629	0.0798831	0.0351786	-0.0493981	0.637986	2
SIAH2	1.55742	0.638331	0.0839941	0.565424	0.507778	0.0207803	2
SIGLEC9	0.276894	1.22812	-0.150766	-0.187595	0.0351522	0.311178	2
SLAMF1	1.7503	3.81815	0.308993	1.14564	0.841853	1.41425	2
SLC16A10	0.493697	3.73148	0.564578	0.79552	0.880546	1.20066	2
SLC1A3	0.122106	2.34349	0.389416	0.700032	0.0385696	1.22168	2
SLC22A16	-0.0249402	1.46751	0.340488	0.711927	0.0144301	0.813824	2
SLC41A2	0.369435	1.74489	0.265926	1.08637	0.227535	1.06819	2
SLC43A2	0.378346	1.47282	0.105718	0.886014	0.485073	1.03422	2
SLC7A11	0.750714	1.51824	0.732131	0.8925	0.624817	1.62951	2
SLC7A5	1.22113	1.00214	0.258623	0.0138903	0.754515	0.605159	2
SLCO4A1	-0.101948	1.30871	0.0476864	0.0471251	0.0137072	0.266822	2
SMPDL3A	0.406481	1.34685	0.0386534	-0.0705034	0.307381	0.219854	2
SMS	0.767357	1.79324	-0.0569423	0.448902	0.375561	0.63817	2
SOCS1	1.08772	1.77901	0.668671	1.94294	0.545782	0.647884	2
SOD2	1.31058	0.483317	0.136749	0.279372	0.597269	0.310734	2
SPATA2L	0.757187	0.063567	0.690964	0.106256	1.32062	0.0164879	2
SPHK1	0.643576	1.71085	0.395411	1.24749	0.305973	1.05978	2
SPINK1	0.153699	1.47093	0.423771	2.82261	0.200916	0.854381	2
SPP1	0.328164	1.79212	0.484025	0.0948835	-0.0496553	0.509704	2
SPRED1	0.682923	0.263286	1.06588	0.369595	0.724627	0.565523	2
SRF	1.08651	0.100081	0.766626	-0.203978	1.29476	0.109222	2
ST3GAL6	1.04371	0.868047	0.371988	-0.220197	0.694051	0.231271	2
STARD8	1.02922	0.98337	0.637278	0.881935	0.916707	0.415037	2
STAT4	0.825641	4.4715	0.0727576	2.12684	0.374244	1.27974	2
STAT5A	0.812548	1.41296	-0.476112	0.6977	-0.0839574	0.0591107	2
STK3	-0.100775	1.15311	-0.00656494	0.878096	-0.0984937	0.0251356	2
STX12	1.06645	0.895166	0.342535	0.390165	0.990189	0.33327	2
TARP	1.25433	1.09277	0.163329	-0.0422751	0.744405	-0.0941441	2
TBC1D9	0.50177	1.46695	-0.205689	0.258634	0.0423495	0.122616	2
TFRC	0.643775	2.31321	0.343879	0.128684	0.585986	0.911991	2
TGFA	-0.0712305	1.03215	0.12431	-0.0734608	0.0106376	0.342891	2
THBD	0.259667	1.03725	0.086368	-0.0201652	0.819002	0.150438	2
THBS1	1.06256	1.29942	0.364023	-0.406231	0.893595	0.88214	2
TICAM1	1.15335	0.772158	0.499375	0.738496	0.873139	0.339711	2
TLR2	1.10214	0.449822	0.285748	0.488658	0.876893	0.234801	2
TMEM194A	1.23187	1.27672	0.608541	0.898548	0.888278	1.20819	2
TNC	0.217847	1.77658	-0.109331	0.0155415	0.0775746	0.606593	2
TNFRSF18	0.415929	1.83299	0.109626	0.0525248	0.177535	1.31366	2
TNFRSF1B	0.289285	2.33607	0.164567	-0.542946	0.147875	0.335414	2
TNFRSF21	-0.445502	1.30199	0.241097	-0.379508	-0.34353	-0.216809	2
TNFRSF4	1.07683	1.56385	0.0148724	0.532516	0.668414	1.09675	2
TNFSF8	1.20626	1.45606	0.0926254	0.535784	0.241162	0.215344	2
TNFSF9	0.552934	1.30884	-0.0142304	-0.0554587	0.0286729	0.0660401	2
TNIP2	1.19682	1.10167	0.197618	0.739808	0.948993	0.805835	2
TNS3	0.193627	1.91833	0.19775	1.31072	-0.00883285	1.39098	2
TOMM34	0.487553	1.06271	0.131257	0.900821	0.292198	0.825251	2
TRAF3IP2	0.785733	2.96842	0.64189	1.80113	0.446894	0.682827	2
TRIB1	0.621933	1.13482	0.5462	0.0176386	1.06643	0.895511	2
TRIP10	0.851332	1.71557	-0.0684397	-0.0131961	0.184367	0.47707	2
TUBB2A	0.804646	0.987346	0.361572	1.27402	0.790824	0.484424	2
UAP1	1.17986	0.708197	0.546153	0.630564	1.05753	0.651598	2
UGCG	-0.0997686	1.16105	0.673164	0.0466791	0.227659	0.511062	2
UPB1	0.5547	1.14673	0.0187717	0.0451693	0.134528	0.364672	2
USP12	1.1312	0.542734	0.189515	0.140657	0.489659	0.241772	2
VAV1	-0.662339	1.13898	-0.531892	-0.522285	-0.615949	0.16753	2
WBP4	1.04	0.559134	0.47088	0.701187	0.773484	0.169665	2
WTAP	1.67032	0.324723	0.0110987	0.146726	0.481227	0.0790886	2
ZBTB17	0.844823	1.65275	0.213379	0.242215	0.638436	0.472019	2
ZFP36	1.03051	-0.0234892	0.837557	0.0892796	0.862383	-0.722916	2
AA204695	0.237601	0.418676	0.135535	1.06292	0.132624	-0.123224	3
ACOT9	-0.043574	0.652426	0.0948638	1.0384	-0.108932	0.0870289	3
ADAM19	0.36487	1.45458	-0.114209	1.27731	0.299745	0.414176	3
ADAR	-0.147923	1.06146	-0.107388	1.70587	-0.175144	0.200072	3
AGRN	0.390121	1.23361	0.0072673	1.06519	0.259839	0.36355	3
AK126787	-0.0444865	-0.0536883	-0.0193358	1.08635	-0.0323046	-0.00968402	3
AK128829	0.168472	0.777721	0.233644	1.2534	0.108313	-0.125815	3
AKAP5	0.0764106	0.93767	0.189926	1.45851	0.160695	-0.0984902	3
ANGPTL5	0.0481798	-0.0259592	0.0917117	1.01604	-0.00204182	-0.0228678	3
APOBEC3A	-0.0920362	2.01193	0.532261	5.18509	0.296131	0.373629	3
APOL2	-0.145353	0.334131	0.0508274	1.08114	-0.121427	-0.0014999	3
ARMCX1	0.03025	0.200987	0.0839194	1.01984	0.0646238	-0.0659172	3
ASCL2	-0.240277	0.63767	0.039325	1.24407	-0.533519	0.470082	3
ATF5	0.565369	1.32401	0.533521	1.38822	0.300261	0.149361	3
BAG3	0.453995	0.570042	0.281517	1.46448	0.659796	0.419279	3
BATF2	-0.155259	0.594895	0.807066	1.79275	-0.206531	-0.0658424	3
BC132896	0.0707597	0.923976	0.226083	1.00879	0.0953105	0.00799527	3
BLVRA	-0.046651	1.70116	-0.133769	1.96658	-0.174045	-0.167596	3
BRSK1	0.192087	0.810178	-0.402668	1.36132	-0.393447	0.697836	3
BX099468	-0.0124047	0.132072	0.0363409	1.08787	-0.0253008	-0.00843381	3
C19orf66	-0.431949	0.738318	0.145124	1.86713	-0.259461	-0.102421	3
C1orf229	0.0223133	0.4203	0.0394161	1.05362	0.068201	-0.0253017	3
C22orf28	-0.695585	0.451583	0.0809287	1.59339	-0.532367	0.00686859	3
C9orf91	-0.244725	0.29195	-0.0517714	1.12756	-0.194308	0.0101493	3
CASP1	0.221914	0.972884	-0.253144	1.36182	0.067597	0.199879	3
CATSPER2	0.332216	0.479373	0.0976815	1.21482	0.197633	-0.1321	3
CCL7	0.0742055	2.37741	0.707913	3.66473	0.374777	0.565294	3
CCNA1	0.211399	0.734064	0.132848	1.30938	0.120921	0.138504	3
CCR7	0.0804306	1.8367	0.0132076	2.40467	0.0116681	0.254952	3
CD38	-0.233936	2.12725	-0.0687753	2.56036	-0.131938	0.108647	3
CD48	0.587527	1.75855	0.135979	1.61127	0.0267376	0.593681	3
CDKN2AIPNL	0.33337	0.718242	0.357107	1.47453	0.131452	-0.102461	3
CFB	-0.0110189	2.55644	0.0366211	2.06289	-0.122672	0.0469636	3
CH25H	0.4679	-0.139935	2.16612	2.23898	1.02343	-0.705318	3
CIR1	-0.0971113	0.879224	0.30349	1.38362	-0.0904502	0.447473	3
CKAP4	-0.416935	0.919548	0.289277	1.17818	-0.0797898	0.694084	3
CMPK2	-0.106106	1.1721	0.549295	2.81231	-0.0903535	0.0207061	3
CUL1	-0.438065	1.0513	-0.10724	1.15964	-0.394937	0.186107	3
CXCL11	-0.132648	1.21573	1.51591	5.29595	-0.0251665	0.20206	3
CXCL9	-0.0301531	0.454561	0.850995	2.01015	-0.0950036	-0.0195716	3
DDX58	0.344137	1.44462	0.788644	3.57623	-0.125972	0.126027	3
DDX60	0.195501	2.1431	-0.124876	2.7236	0.0545017	0.0600127	3
DDX60L	0.214082	1.34416	-0.0241134	2.4428	0.0627346	-0.0426016	3
DEFB1	-0.189055	0.880417	0.247432	2.95868	-0.157053	-0.0743206	3
DHX58	-0.131696	2.31835	0.232524	3.19174	-0.297618	-0.0124416	3
DNAJA1	-0.0706327	1.00303	0.253412	1.4403	-0.0160653	0.516261	3
DNAJA4	0.00236152	0.205952	-0.0486653	1.1038	0.0646279	0.304518	3
DNAJB1	-0.32761	0.172301	-0.231352	1.04656	0.0875154	0.186776	3
DUSP19	0.708521	0.95111	1.24099	2.89594	-0.0422148	-0.182177	3
DYNLT1	-0.584751	1.07313	-0.145403	2.06191	-0.381081	0.118092	3
EID2B	0.401943	0.903441	0.309192	1.9308	0.204478	-0.0136789	3
EIF2AK2	0.180829	2.52412	0.939739	3.30482	0.361796	0.326547	3
EIF4E3	-0.0478992	0.0882646	-0.0952172	1.31829	-0.0111465	-0.0605882	3
EPHB2	0.00725965	0.43279	0.000412236	1.31482	0.0124558	0.0326691	3
EPSTI1	-0.236227	2.57373	0.074391	3.69173	-0.0121039	0.164016	3
ERAP2	0.154809	1.09637	0.281124	1.43016	0.0849878	-0.0804885	3
EXOSC9	0.0864832	0.316746	0.416984	1.053	-0.0155974	0.158868	3
EXT1	-0.0755168	0.743907	0.0709598	3.17174	-0.010596	0.0453359	3
F8A1	0.0158238	-0.102447	0.0103356	2.22794	-0.0465737	-0.039558	3
FAM175A	0.289564	0.770621	0.163418	2.04388	0.0284306	-0.0989146	3
FAM26F	-0.13411	0.851094	0.0756871	2.78426	-0.201084	-0.431836	3
FAM46A	-1.22374	-0.349954	1.75502	1.92277	-1.42054	-0.878754	3
FAM49A	0.761927	1.53145	0.0441289	1.37828	0.54904	0.189124	3
FAM65B	-0.136941	1.72169	-0.0147172	2.60507	-0.0901881	-0.171871	3
FMNL2	-0.0216061	0.182369	-0.0394974	1.12583	-0.0155281	0.0879583	3
FNDC3A	0.274061	0.698549	0.213527	1.16983	0.165474	0.239158	3
FOXC1	0.0999391	-6.17715e-05	0.231686	1.37038	-0.0359651	0.00242607	3
FXYD6	0.13113	0.964671	0.113725	2.07064	0.0176521	0.275373	3
GAD1	-0.0356534	0.0306788	0.0482751	1.64655	-0.0216278	-0.00148107	3
GBP3	-0.0490239	0.576851	0.0334324	1.28813	-0.0630144	0.020805	3
GBP4	0.356287	3.29045	0.997695	5.48469	-0.118712	0.413017	3
GMPR	-0.113168	0.18693	-0.00390148	2.32992	-0.0408362	-0.046134	3
GNB4	-0.104514	0.352028	0.233301	1.15195	-0.00245542	-0.113283	3
GSDMD	-0.313943	0.683036	0.0697995	1.55675	-0.133907	-0.346162	3
GYPC	0.453627	1.25254	-0.0380107	0.825311	0.103129	0.363334	3
HBP1	0.120439	0.0478161	0.0884547	1.26993	-0.0835515	-0.110393	3
HES4	0.200772	2.34754	0.912202	4.78318	-0.0927454	0.133807	3
HESX1	-0.123255	0.360838	0.156519	3.08466	-0.102389	-0.0608582	3
HIAT1	0.500447	0.362813	0.371648	1.57529	0.447851	0.2369	3
HSH2D	-0.0613933	0.320803	0.0907847	1.76586	-0.047246	-0.0507196	3
HSPA1A	0.37398	0.137402	-0.108979	2.16273	0.153613	0.0111171	3
HSPC072	0.46165	0.91997	0.274446	1.17833	0.21721	0.384556	3
HSPH1	-0.393366	0.418208	-0.234806	1.26339	-0.191568	0.725803	3
HUAT	0.0513	0.28254	0.0836712	1.13765	-0.0222769	0.0350862	3
IFI27	-0.205022	0.874322	-0.0459553	2.82824	-0.0642622	-0.055224	3
IFI35	-0.248318	1.38269	0.0683848	2.69398	-0.0849761	-0.596938	3
IFI44	0.861491	2.79016	1.19821	3.78775	-0.1667	0.000695236	3
IFI44L	-0.0247803	0.65594	0.0439721	1.71402	-0.0288873	0.00704236	3
IFIH1	1.12357	2.47069	1.53976	3.82371	-0.0458416	0.687309	3
IFIT1	0.412132	0.495755	1.68066	3.3251	0.0381388	0.0741836	3
IFIT5	-0.00493416	1.1193	1.05122	1.70127	-0.274011	0.0518594	3
IFITM1	-0.276452	1.19097	0.29325	3.69528	-0.0851298	0.0977552	3
IFNA10	0.00312466	-0.0553268	0.468854	5.01437	-0.0495656	-0.0229977	3
IFNA14	0.0506991	0.0688421	2.23556	5.83228	0.0134777	0.0194393	3
IFNA21	0.0174188	-0.0876795	-0.0406509	4.02304	-0.0068928	-0.0130886	3
IFNA5	0.0492876	-0.0801432	-0.0245832	2.38154	0.0104772	0.0139778	3
IFNA7	-0.0145594	-0.0551705	0.0335368	3.37474	-0.0269082	-0.017688	3
IFNE	-0.0518695	-0.0215859	0.992262	3.5919	-0.00964687	-0.0179175	3
IFNW1	-0.00876445	-0.0283565	0.619524	5.45369	-0.0410003	-0.0132199	3
IKBKE	0.240294	0.973641	0.191989	1.27551	0.0656494	0.485093	3
IL10	0.577917	1.76887	0.910751	1.53508	0.168644	-0.0968724	3
IL12A	0.11389	0.215404	0.0481703	2.84708	0.0142303	0.0373971	3
IL17RD	0.776569	2.2435	0.236235	1.7633	0.275928	0.211522	3
IL18RAP	0.0430874	0.172704	0.128842	1.39006	-0.0105894	0.00333043	3
IL27	-0.110075	2.17936	0.433835	3.50476	-0.195365	-0.0130953	3
IL28A	0.0256887	-0.0121411	0.756955	4.20078	-0.0587564	-0.0129003	3
IL28B	0.0203706	0.0418841	0.430727	3.43915	-0.0552527	-0.0319712	3
IL29	0.112878	0.068614	0.975579	4.9309	-0.0245121	-0.00168866	3
IRF7	-0.0146499	2.15552	0.824507	3.00356	0.0510072	0.179783	3
JAK2	-0.224047	0.914742	-0.150329	1.87801	-0.273801	0.089904	3
JAZF1	0.0377577	0.194394	-0.0974489	1.22134	0.0607653	-0.302264	3
KCNH6	0.153418	0.746532	0.358164	1.12885	0.0612906	-0.149479	3
KDELC2	0.16472	0.79907	0.214422	1.08249	0.0589416	0.240174	3
KDM6A	0.362386	0.661826	0.32519	1.45158	0.240791	0.16809	3
KIAA1751	0.64317	0.887633	0.881697	2.39436	0.335885	0.0778908	3
LAP3	0.100035	0.271228	-0.399844	1.76299	0.0692944	-0.435453	3
LIG1	0.225358	0.268968	0.160475	1.05301	0.0829861	0.038815	3
LOC100132354	-0.021355	0.0420849	0.0408468	1.39474	-0.0232585	0.00375665	3
LOC344887	0.678565	0.574137	0.365696	1.00184	0.382031	0.274654	3
LRRFIP1	0.252969	0.853959	0.533121	1.06049	0.161084	0.0601492	3
LY6E	-0.298514	1.10559	0.404937	2.72792	-0.106633	-0.672111	3
LYN	0.481299	1.6027	0.585439	1.21217	0.483497	0.561632	3
LYSMD2	0.732733	2.14172	-0.100884	1.672	-0.409924	0.183235	3
MASTL	0.442919	0.529243	0.339057	1.21633	0.470056	0.116744	3
MAT2A	0.293172	0.205099	0.843311	1.19601	0.412744	0.173855	3
MLLT6	0.469841	1.13946	0.190435	1.3794	0.485858	0.95378	3
MOV10	-0.155256	0.996395	0.0288085	2.04187	-0.034248	0.116951	3
MT1A	-0.0475169	2.37115	1.15944	2.95816	0.417831	-0.496217	3
MT1IP	-0.235077	1.3146	0.490033	1.69984	0.180771	-0.20714	3
MT2A	-0.163864	0.982902	-0.167643	2.42589	0.0804523	-0.083425	3
MX2	0.103835	2.97562	0.916715	4.09329	0.248091	-0.0562653	3
MXD1	0.633241	1.48872	0.788701	1.42308	0.583399	0.687633	3
MYOF	0.602435	0.911463	-0.228992	1.35364	0.370666	0.51591	3
NCF1B	0.143859	0.265035	0.0105644	1.70258	0.0354383	0.109197	3
NCF1C	0.543049	2.11509	0.186826	4.58143	0.319759	1.18647	3
NCOA7	-0.0854754	0.607211	1.86488	2.31547	-0.556109	-0.635002	3
NCRNA00152	0.201652	0.494531	0.0577247	1.10304	0.263332	0.17059	3
NCRNA00203	0.301409	0.633299	0.23715	1.27887	0.123046	-0.0921095	3
NEURL3	0.209899	0.640379	0.22955	2.58498	-0.0759549	0.00984465	3
NEXN	-0.0933482	0.153208	0.175753	2.46341	-0.00515727	-0.0030738	3
NMD3	0.359379	0.761386	0.371934	1.07069	0.369707	0.0214896	3
NMI	-0.259661	0.531876	-0.253724	1.62609	-0.343706	-0.0865994	3
NT5C3	-0.216471	1.13656	0.224121	3.77561	-0.232537	0.00274758	3
OAS1	-0.0537973	0.682524	0.156058	1.55818	-0.108047	-0.0483888	3
OAS2	-0.0775491	0.494591	0.207742	1.45851	-0.0660157	0.0102317	3
OAS3	-0.0953317	1.51707	0.0179046	2.56834	0.0393497	0.0943949	3
PARP10	-0.0401114	1.17397	-0.0129514	1.81987	-0.0629986	0.0716601	3
PARP12	-0.610268	1.18617	0.0113789	1.66682	-0.479066	0.13584	3
PARP14	-0.127925	1.5972	0.437028	2.49954	-0.235027	0.290933	3
PARP9	-0.523734	1.70112	0.13221	2.50073	-0.56517	-0.296319	3
PDGFRL	-0.261516	1.54023	-0.0664519	2.56933	-0.145468	0.0759411	3
PDK3	0.0654629	0.0162374	0.0611093	1.01119	0.0653077	-0.227135	3
PFAAP1	-0.0308328	0.389494	-0.00328818	1.07499	0.00881691	0.24413	3
PHACTR4	-0.280004	0.143994	-0.0578439	1.23618	-0.221476	-0.103799	3
PHF15	0.0347033	0.430639	-0.0218388	1.07686	-0.080187	0.013322	3
PI4K2B	0.0618052	0.696818	-0.0413976	1.12663	0.0237898	0.104694	3
PIK3AP1	0.220919	1.76335	0.0653137	1.30347	-0.0386065	0.426536	3
PLEKHA4	0.0477472	0.109146	0.172107	2.71349	-0.0164431	-0.0405708	3
PLSCR1	0.475225	0.342285	-0.114813	1.25762	0.414101	-0.0604348	3
PRIC285	0.294644	3.09313	1.30114	3.69611	0.429801	0.602831	3
PSMB9	-0.242415	0.136362	-0.0915818	1.05689	-0.0997589	-0.192297	3
PSME2	-0.151265	0.656405	-0.326946	1.25945	-0.112465	-0.0510223	3
RAB11FIP1	0.497521	0.742853	0.508868	1.08986	0.325296	-0.0186612	3
RABGAP1L	0.0288027	0.941852	-0.0999374	3.36862	0.0884744	-0.132626	3
RANBP3L	0.0694579	0.00564782	0.0192403	1.04132	0.0101749	-0.00963831	3
RARRES3	-0.104016	0.179919	-0.0274264	1.82908	-0.0478404	-0.139957	3
RBCK1	-0.0949683	0.509581	-0.0394709	1.15408	0.0259382	-0.147707	3
RGL1	0.00456089	1.05259	0.0213887	1.58436	0.0178337	-0.0215574	3
RHBDF2	0.152585	1.02658	-0.0440392	0.947407	0.109396	0.35832	3
RHEBL1	0.0134292	0.0254758	0.0842078	1.18654	-0.0437451	-0.0174679	3
RIPK1	0.219404	0.534522	0.442449	1.22667	-0.214853	-0.0801343	3
RPS6KC1	0.123771	0.977791	-0.121842	1.2493	0.018904	0.0388795	3
RSAD2	-0.272808	2.42366	1.50586	5.51716	-0.128563	0.0523269	3
RTP4	-0.194167	0.857146	0.785553	2.4625	-0.301046	-0.0136695	3
SAMD4A	-0.0584094	0.135503	0.0264179	1.11595	-0.0394102	0.0111839	3
SAMD9	-0.686361	1.26489	0.703405	3.22126	-0.535818	-0.206349	3
SAMD9L	-0.526358	1.72653	0.552922	3.13321	-0.529343	-0.198812	3
SCARB2	-0.338941	0.299357	0.109852	1.35821	-0.171431	-0.35577	3
SEMA4A	0.14852	0.478763	-0.327575	1.12628	0.116036	0.534501	3
SERPING1	-0.0634426	0.311245	0.0827508	2.33555	0.00113208	-0.0662151	3
SHROOM4	0.313752	0.802513	0.139739	1.00382	0.194922	-0.0592091	3
SIGLEC1	0.0780418	0.577086	-0.0706904	1.13252	0.0743454	-0.0381769	3
SLC25A28	-0.108414	1.13057	0.344961	1.54979	-0.0763795	0.19619	3
SNX10	0.797655	1.12158	0.0224625	1.33357	0.190378	0.000422758	3
SP110	-0.272876	0.46058	-0.00886405	2.17675	-0.22815	-0.581951	3
SP140	-0.121048	0.197228	-0.065874	1.30999	-0.0895258	-0.0703935	3
SPATS2L	-0.229387	1.35925	-0.212125	2.58888	-0.17168	0.0869854	3
SPRY2	-0.0303622	0.951607	0.638598	1.46739	0.602733	0.748657	3
SQRDL	-0.136868	1.11174	0.0801069	1.07632	-0.265088	0.431483	3
STAP1	-0.0272678	-0.0125544	-0.0876683	1.00451	-0.0206149	-0.121257	3
STAT1	-0.465278	1.58201	0.588371	2.80393	-0.283026	0.166069	3
STAT2	-0.293452	1.43831	0.0374072	1.80611	-0.344596	3.07879e-05	3
TAP1	-0.254469	1.11113	0.366386	2.00218	-0.180734	0.13367	3
TBC1D15	0.0929122	1.08334	0.326359	1.26289	0.256852	0.0512043	3
TCF4	-0.0441659	0.65907	0.213055	1.04943	-0.0524554	0.416507	3
TDP1	0.147898	0.836205	0.138911	1.4385	0.0908892	-0.0333765	3
TDRD7	-0.597781	1.52749	0.177349	2.25415	-0.589408	0.0772854	3
TIFAB	0.446229	0.609285	-0.0752215	1.2192	0.197346	0.810451	3
TMEM123	0.393022	0.764053	-0.177553	1.36689	0.114786	0.139044	3
TMEM140	-0.175766	1.1383	0.401911	2.62096	-0.300101	0.133774	3
TNFRSF10A	-0.225622	0.812522	0.436294	1.01771	-0.0643333	0.431326	3
TNFSF10	-1.42144	0.631185	0.929671	3.72572	-1.17928	-0.873721	3
TNFSF13B	-0.153151	1.66165	-0.0162036	2.25105	-0.457391	-0.00879618	3
TNFSF18	0.233052	0.221208	0.545002	1.49094	0.0120913	0.0165926	3
TOR1B	-0.479597	0.838064	0.542367	2.00823	-0.287454	0.114657	3
TRAFD1	-0.735212	0.774019	0.068427	1.64101	-0.623934	0.284307	3
TRANK1	-0.183276	0.264047	-0.1209	1.21102	-0.153359	-0.0597384	3
TRIB2	-0.0955156	0.0954809	0.0846393	1.18726	-0.163895	-0.00563231	3
TRIL	-0.0965748	-0.0617308	-0.0335635	1.38436	-0.118207	-0.10098	3
TRIM22	0.0282595	0.403026	-0.314331	2.075	0.0492312	-0.992425	3
TRIM26	0.466291	0.298282	0.361222	1.08708	0.0349853	-0.200035	3
TRIM56	0.417972	0.939389	0.502783	1.47137	0.339413	0.419588	3
UBA7	0.0765121	0.227868	-0.0790274	1.94602	0.174498	-0.352873	3
UBE2L6	-0.40468	0.715025	-0.148669	2.19963	-0.331691	-0.212195	3
UBE2S	0.100739	0.808747	0.334719	1.85311	0.203057	0.482877	3
USP18	-0.14883	2.23222	0.581813	4.03801	-0.116725	0.0375989	3
USP41	-0.0725775	0.758665	0.0895147	1.96804	-0.0492266	-0.00225965	3
WARS	0.31678	2.16282	0.503613	3.28019	0.193606	0.714416	3
WDFY1	0.0425549	0.48142	0.284974	1.04628	0.000586915	0.209646	3
XAF1	-0.181136	1.09498	0.195583	2.18772	-0.105404	0.0140783	3
XPNPEP3	0.193894	0.920803	0.42485	1.3142	0.215925	0.0980283	3
ZBP1	-0.0647488	0.112967	0.0252971	1.52729	-0.0280515	0.0136094	3
ZC3HAV1	1.12596	1.62633	1.40405	3.78034	-0.190258	0.0583608	3
ZMAT3	0.200548	1.19254	0.291003	1.62586	0.125554	-0.00329837	3
ZNF622	-0.0396999	0.362131	-0.0509859	1.03777	-0.130105	0.103182	3
ZNF702	-0.204217	-0.0288153	-0.0233833	1.01408	-0.184466	-0.0915953	3
ZNRF2	0.246408	1.25511	0.0284622	1.05037	0.163725	0.584525	3
ACSL1	3.20255	3.07955	0.859744	2.50632	2.42277	1.6395	4
ADM	3.05026	2.19818	1.86264	1.80859	2.55617	1.05913	4
ADORA2A	3.66593	3.72429	0.541007	1.55955	2.5886	2.00644	4
AK055561	1.5236	0.477951	0.973122	1.00521	1.25899	0.305568	4
ARID5B	1.96424	2.37453	0.62115	1.45931	1.75435	0.475008	4
ARL5B	2.20962	0.942024	0.80409	1.38833	1.71676	0.300605	4
BIRC3	1.65782	0.970943	0.875339	0.595541	0.923901	0.464433	4
BM458075	2.96189	1.88114	1.01038	0.698911	2.5988	0.834563	4
BTG2	2.20911	0.741174	1.80709	0.174944	2.20814	0.763181	4
BTG3	2.10255	1.98319	0.938252	1.62423	2.07919	1.52098	4
C17orf96	1.85273	2.74553	1.58789	1.90931	2.07293	2.11978	4
C20orf123	2.26957	2.68821	1.75667	1.23866	2.34008	1.81649	4
C7orf40	1.90451	1.63487	0.55683	0.229048	1.29407	0.507272	4
C9orf30	1.52208	2.59425	0.190108	1.27171	0.877871	2.06741	4
CCL3L1	4.38818	0.848776	1.8817	1.67288	2.34094	0.24498	4
CD55	1.82053	1.32716	0.875174	0.741781	1.59371	0.271555	4
CD80	1.71858	2.23589	0.880846	2.60054	1.33019	0.741102	4
CLDN1	1.42972	2.50767	0.789598	2.4145	1.24058	3.30386	4
CR624623	1.73559	0.0540129	0.420344	0.760228	1.11545	-0.00719698	4
CSRNP1	1.79807	1.99814	2.23119	1.73091	1.68437	0.947471	4
CYB5D1	2.30921	0.767627	0.631336	-0.0805156	1.71887	0.367284	4
CYP4B1	2.19344	1.97509	0.934619	0.659585	2.03337	1.00784	4
DENND5A	1.822	2.33328	0.49734	2.25473	1.26774	1.14094	4
DQ658414	2.51228	0.743885	0.38867	0.351641	1.46787	0.304451	4
DRAM1	2.16304	2.7816	0.480234	2.12966	1.6103	1.5782	4
DUSP1	2.84306	2.95125	1.90367	0.953449	2.69466	1.03129	4
DUSP2	2.51171	1.74809	2.20118	0.52757	2.24917	0.396034	4
DUSP5	1.68909	1.81881	1.80928	1.31058	1.70862	0.978486	4
EDN1	2.00991	0.613048	0.607587	0.907255	1.43693	0.210351	4
EHD1	2.10972	2.81025	0.827183	0.722044	1.88756	1.4855	4
EIF1	1.11325	0.905624	0.737262	0.254915	1.11308	0.511763	4
ELL2	2.05035	1.46961	0.773493	0.482523	1.70064	0.874109	4
ETS2	2.72459	2.24566	1.35726	0.255204	2.44107	0.627448	4
F3	3.59172	0.869307	1.63377	0.864021	2.28415	0.490169	4
FOSB	1.91929	0.18751	1.14017	-0.0145247	1.86477	0.101559	4
G0S2	2.96397	3.50295	0.538829	0.762946	2.18695	1.90586	4
GADD45B	2.88836	2.54892	1.66222	1.45649	1.8433	0.334475	4
GBP2	3.02437	3.04725	0.753001	3.05611	2.16384	1.23021	4
GPR109A	1.88339	1.42124	0.690236	1.48042	0.885159	0.968741	4
GPR109B	2.06588	1.51248	0.729562	1.53231	1.03207	1.02366	4
GPR132	2.32835	2.16097	0.097246	1.13204	1.41222	0.706188	4
GPR183	1.65142	0.492834	0.115254	0.43702	1.18889	0.0229596	4
GPR84	2.1451	2.54855	0.595468	1.74017	1.56633	1.63472	4
HBEGF	1.7598	2.46797	2.14776	1.84863	2.34804	2.13468	4
HIVEP1	1.73261	1.02726	0.220626	0.6462	1.32727	0.536762	4
ICAM1	2.52703	1.56869	1.44326	0.970987	2.28501	1.12731	4
IER3	3.10904	2.67884	1.40879	1.27787	2.55152	1.54683	4
IFIT3	2.1048	0.954645	2.22528	3.30347	-0.0902982	0.17142	4
IL19	2.92617	3.27849	0.526248	0.817495	2.34766	1.73878	4
INSIG1	2.17752	1.13849	1.25021	0.347777	2.31989	0.982126	4
IRF1	2.03965	1.50635	2.76236	1.89196	0.877815	0.539519	4
IRF8	2.33508	0.860209	0.844599	1.85588	1.52924	0.925538	4
JUNB	2.02159	0.786004	1.42164	0.985003	1.55548	0.789458	4
KCNJ2	2.903	3.02372	0.638213	1.20623	1.55099	1.26246	4
KDM6B	2.16351	0.915164	0.660242	0.531156	1.89943	0.830671	4
LCP2	1.7461	0.584525	0.489835	1.03384	0.993659	0.458829	4
LDLR	1.39986	0.297292	1.02701	1.06774	1.37846	0.148624	4
LOC100128059	1.69269	1.09704	0.635422	1.32591	1.04333	0.707317	4
LOC338758	3.27958	-0.0658254	0.867293	-0.286128	2.53443	-0.201915	4
LONRF1	1.52885	0.542972	0.920203	0.373294	1.46009	0.300308	4
MAFB	2.60769	2.78154	1.22684	1.44845	2.22417	1.13071	4
MAFF	1.46128	1.54646	1.28383	0.90903	1.45976	0.968408	4
MAP3K8	2.89457	1.85199	1.10134	1.31545	1.13901	0.0119754	4
MAPK6	1.29496	0.736306	0.820441	0.255436	1.19668	0.605339	4
MARCKS	2.82646	3.12454	0.812421	1.60149	2.17245	2.33847	4
MB21D2	1.77306	1.32432	0.525003	0.699655	1.67065	0.966379	4
MIR22HG	1.44062	0.887853	1.01859	0.729486	1.45345	0.384273	4
MIR302C	2.0826	1.8932	0.988626	0.696369	1.90906	1.01539	4
MSC	3.21468	2.97391	1.0672	1.41883	2.12734	2.2213	4
NDP	1.88289	2.75718	0.858811	0.619123	1.74775	1.7748	4
NECAP1	1.13934	1.00483	0.727728	0.378572	1.08551	0.39839	4
NFE2L2	1.98008	1.47351	1.02366	0.91779	1.73823	1.07069	4
NFIL3	1.61974	0.433633	0.71117	0.709853	0.850139	0.13175	4
NFKB1	1.91512	1.93797	0.604933	1.34285	1.6452	1.09132	4
NFKB2	2.06399	2.37259	0.571864	1.32807	1.50456	1.11377	4
NFKBIA	2.61385	2.56792	1.84475	1.72577	2.04004	1.64509	4
NFKBID	1.70681	-0.0219851	0.558295	0.0354231	1.61748	0.105848	4
NINJ1	2.8934	2.72895	1.38502	2.45405	2.47096	1.96849	4
NR4A2	1.82493	0.132512	1.29147	0.949609	1.44239	-0.0491089	4
OASL	2.1668	1.61121	1.81614	4.1852	0.271616	0.140747	4
OBFC2A	1.52471	1.29615	0.675401	0.287749	1.76433	0.101926	4
OSM	1.33743	2.06351	1.71545	1.98678	2.2294	1.27737	4
OTUD1	2.43423	1.60843	1.60184	2.41818	2.07571	0.419763	4
P2RX7	2.32686	2.72555	0.607802	2.37834	1.67659	1.6049	4
PLEK	1.66148	1.28782	1.20099	1.32889	1.63701	1.12104	4
PMAIP1	2.27808	0.663316	1.80033	2.90694	0.265521	0.111276	4
PPIF	1.53744	0.716019	0.880043	0.0202429	1.78426	0.492842	4
PPP1R15A	2.736	1.44898	2.98208	2.93854	1.88089	0.819506	4
PTGER2	2.67115	0.390359	0.744995	0.857451	1.78853	0.517105	4
PTGER4	2.78456	2.464	1.26518	2.01762	1.86483	1.1074	4
RAB7B	1.89486	0.942932	1.08724	0.669806	1.63995	0.87899	4
REL	2.54729	1.28784	0.778422	0.588388	2.17125	0.61064	4
RELB	1.57821	1.34741	0.723059	0.904305	1.41301	0.86395	4
RGS2	1.49777	0.462441	-0.166278	0.157295	1.7131	-0.424307	4
RIPK2	2.16734	1.46942	1.19548	2.23455	1.13705	0.273654	4
RNF144B	3.16919	2.33962	0.451394	0.744991	2.31125	1.2118	4
RNF19B	2.4442	2.46756	1.03637	2.12216	1.48645	1.08188	4
SAMSN1	1.76496	1.56947	0.617967	0.714491	1.52046	0.399071	4
SAV1	1.88446	0.49811	0.630535	0.733541	1.40433	0.389236	4
SDC4	2.54186	1.72053	0.7866	0.615537	1.9184	0.929332	4
SERPINE1	2.29015	1.94556	0.833762	0.745685	1.64819	2.03976	4
SLC11A2	1.81789	1.14111	0.606182	0.524883	1.26687	0.228553	4
SLC2A6	1.92359	2.2974	0.348348	1.19295	1.34686	1.824	4
SOCS3	1.57024	1.57619	0.641479	0.622725	1.19779	0.671811	4
STEAP4	1.83896	0.180367	0.501658	-0.0102347	1.80936	0.57825	4
STX11	3.06213	2.20181	2.06094	2.76799	2.19106	1.34789	4
TMEM88	2.0406	1.14759	0.699517	0.407565	1.72471	0.798776	4
TNF	3.3073	2.36947	3.5211	2.97301	2.82744	1.11888	4
TNFAIP2	2.70657	2.03562	0.10538	0.901329	1.84614	0.790558	4
TNIP1	1.72345	3.11005	0.442162	1.66671	1.07497	2.00178	4
TNIP3	2.34181	4.11442	1.08281	1.51157	1.42448	1.45107	4
TP53INP2	1.9847	1.05908	1.01624	0.654646	1.88617	0.315502	4
TRAF1	2.2424	1.49426	0.355525	0.975783	1.81232	0.741083	4
TRIB3	1.13002	0.256069	1.01876	0.14731	1.82518	0.431673	4
TRIM25	1.43074	0.548714	0.856597	1.07711	1.19727	-0.229567	4
YRDC	1.59569	1.27342	0.585925	0.682938	1.17343	0.465257	4
ZC3H12A	3.81446	3.00356	1.62003	1.05582	2.6585	1.17333	4
ZC3H12C	3.46651	1.41642	1.6136	1.70443	2.30493	0.594207	4
ZFP36L1	1.79117	1.17458	0.680157	0.981812	1.20935	0.989641	4
ZNF697	2.72581	1.09745	1.34864	0.935855	2.31734	1.20944	4
ACTA2	-0.147807	-1.09914	-0.0830985	0.0848899	-0.162154	-0.986953	5
ADORA2B	0.417261	-2.42172	-0.35973	-1.03078	0.186237	-1.05337	5
AF023158	0.135812	-1.02211	-0.453348	-0.23783	0.131407	-0.175756	5
AFMID	0.250569	-0.750921	0.0888055	-1.19053	0.287722	0.01579	5
AIF1	-0.0564978	-1.09501	-0.282155	-0.490793	0.0595535	-0.376386	5
AK057879	-0.426649	-1.85333	-0.683298	-1.01202	-0.45384	-0.674589	5
AMICA1	-0.102216	-2.1844	-0.620495	-1.44954	-0.0383844	-0.879645	5
ANKRD22	-0.992179	-0.953025	0.030992	0.922367	-0.325753	-1.20015	5
APBB1IP	-0.214452	-1.02639	-0.198235	-0.388213	-0.249628	-0.691041	5
APEX1	-0.942661	-1.50729	-0.804568	-1.35198	-0.838773	-0.549337	5
APOA1BP	-0.115312	-1.05066	-0.331922	-0.661951	-0.098776	-0.553515	5
AQP3	-0.356722	-1.02367	-0.304896	-0.670358	-0.23399	-0.824784	5
ARHGAP15	-0.138147	-1.20269	-0.200748	0.057947	-0.152567	-1.04305	5
ARHGAP9	-0.613458	-1.54384	-0.391375	-0.85006	-0.494112	-0.652893	5
ARHGEF6	-0.265906	-1.95362	-0.276383	-1.32304	-0.175173	-1.29208	5
ARPC1B	-0.115197	-1.52854	-0.767691	-0.726631	-0.118126	-0.66776	5
ASGR1	-0.605516	-2.88411	-0.724082	-1.3791	-0.470252	-1.68172	5
AVPI1	-0.994316	-1.37627	0.206103	-0.319895	0.142355	-0.506198	5
BLVRB	0.320353	-1.08242	-0.138833	-0.680804	0.244476	-0.615319	5
BST1	0.183053	-1.03003	0.0726852	-0.430761	0.222326	-0.744946	5
BTBD2	-0.468401	-1.02954	-0.507565	-1.01105	-0.307482	-1.00755	5
BU935198	-0.982849	-1.29444	-0.297582	-0.604141	-0.89962	-0.731987	5
C10orf54	-0.973824	-2.2718	-0.523254	-1.64783	-0.826231	-1.89974	5
C11orf82	-1.16302	-1.27679	-0.380911	-0.842885	-1.0213	-0.777709	5
C19orf59	-0.843109	-0.47501	0.271051	-1.89094	-0.389786	-1.15301	5
C1orf162	-0.697395	-3.5028	-0.411403	-1.62587	-0.402384	-2.20872	5
C3orf21	-0.186554	-1.03411	-0.222276	-0.727121	-0.111102	-0.687572	5
C7orf23	-0.610008	-1.02382	-0.199889	-0.557479	-0.528897	-0.257493	5
C7orf50	-0.354224	-1.85106	-0.268725	-1.47638	-0.176483	-1.21403	5
C7orf59	-0.586101	-1.3338	-0.265984	-0.822104	-0.266541	-0.771411	5
C8orf55	-1.09028	-0.999	-0.593638	-0.900908	-0.794759	-0.516043	5
CALM2	-0.434791	-1.14459	-0.162571	-0.695866	-0.439483	-0.430498	5
CAMK1	-0.191818	-1.35999	0.0224518	-0.682164	-0.311476	-0.128469	5
CARD9	-0.576853	-1.3843	-0.451934	-1.37754	-0.57253	-0.577438	5
CAT	0.239887	-1.63492	-0.0347612	-0.944745	0.118367	-1.23127	5
CCDC86	-0.763281	-0.92568	-0.430119	-1.30873	-0.662345	-0.341407	5
CCNY	-0.39072	-1.08561	-0.117575	-1.15483	-0.271335	-0.452493	5
CD1D	-1.01818	-1.6684	-0.513989	-0.982487	-0.929161	-1.27432	5
CD300C	-0.465642	-1.04985	-0.0675694	-0.922605	-0.0201218	-0.510901	5
CD300LF	-0.370456	-2.76954	-0.060186	-2.04433	-0.209805	-1.57919	5
CD33	-0.642199	-1.80639	-0.488111	-2.00319	-0.571762	-1.41427	5
CD36	-0.0967013	-1.95339	-0.164906	-1.06311	-0.0675385	-1.13496	5
CD37	0.150492	-1.35095	-0.471745	-0.34393	0.0857273	-0.727001	5
CD69	-0.324655	-1.21859	0.775804	-0.0863714	-0.508538	-0.806481	5
CFD	-0.0490141	-1.03673	-0.254166	-0.39679	0.0462214	-0.747774	5
CHPT1	0.267631	-1.00174	-0.114029	-0.634624	0.186625	-0.637707	5
CIITA	-0.522499	-1.3092	-0.217255	-0.500133	-0.43515	-0.548421	5
CLEC10A	0.0199043	-2.60784	-0.720359	-0.425931	0.154401	-1.14444	5
CLEC4A	0.0170936	-1.94892	-0.362275	-0.743473	-0.130897	-0.807838	5
CNPY3	-0.0134236	-1.49846	-0.537164	-0.689436	-0.0544114	-0.603165	5
COLEC12	0.434311	-2.88718	0.10536	-1.48498	0.485215	-1.25466	5
COMMD6	-0.351068	-1.1819	-0.141761	-0.900831	-0.240869	-0.544254	5
CORO1A	-0.497619	-1.98361	-0.342077	-1.59136	-0.292369	-1.03247	5
COTL1	-0.856722	-2.08834	-0.340858	-0.885137	-0.646356	-0.838558	5
CR603183	-0.940787	-1.78106	-0.491875	-1.5219	-0.801205	-1.27119	5
CR613620	0.0438918	-1.18158	-0.142511	-1.10273	0.00355445	-0.643855	5
CRLS1	-0.97662	-0.874112	-0.413432	-1.12116	-0.777531	-0.270993	5
CRTAP	-0.13362	-1.45558	-0.631147	-0.586404	-0.0805601	-0.742954	5
CXCR2	-0.918544	-1.1132	-0.500369	-0.689367	-0.580225	-0.520225	5
CYB5R1	-0.568942	-0.769689	-0.0429829	-1.40504	-0.420967	-0.290489	5
CYSLTR1	0.0186281	-1.09368	0.00220815	-0.191481	0.0606335	-0.804182	5
DBNDD2	-1.01316	-2.31655	-0.647621	-1.56389	-0.787029	-1.17219	5
DCXR	-0.0730219	-1.36836	-0.344821	-0.597605	0.0689287	-0.837073	5
DEF6	-0.392483	-1.15042	-0.221215	-0.784603	-0.339198	-0.759467	5
DEGS1	-0.749999	-1.12789	-0.355424	-0.908812	-0.663063	-0.591575	5
DHRS9	-0.702501	-1.10724	0.118946	-0.0272989	-0.365078	-0.219012	5
DIRC2	-0.592793	-1.9011	0.157254	-0.810204	-0.471791	-0.538727	5
DNMT1	-0.293804	-1.09343	-0.0133663	-0.214716	-0.281707	-0.545079	5
DUSP23	-0.43447	-1.30305	-0.208488	-1.03363	-0.312325	-0.655702	5
DUSP3	-0.0680107	-0.709587	-0.0530931	-1.1038	0.00537091	-0.877038	5
ECH1	-0.067524	-1.0445	-0.312849	-0.997146	-0.0578899	-0.74977	5
ECHS1	-0.206221	-1.08004	-0.238276	-0.566478	-0.159032	-0.534022	5
ECI2	-0.539098	-1.00691	-0.317467	-0.22192	-0.362919	-0.642195	5
EIF4G2	0.129777	-1.29965	-0.42896	-0.586177	0.0696254	-0.194065	5
EPAS1	0.272806	-1.5615	0.309182	-1.12452	0.244207	-0.621293	5
ERH	-0.295589	-0.622279	-0.473626	-1.02621	-0.230495	-0.131209	5
ESYT1	-0.307791	-1.70562	-0.139644	-0.89464	-0.303943	-1.03413	5
ETFB	-0.0958105	-1.16191	-0.250387	-0.583554	0.0149438	-0.679787	5
EXOSC5	0.0123576	-0.969759	-0.348137	-1.14732	-0.00443888	-0.403406	5
F13A1	0.450274	-1.13347	-0.391591	-0.544652	0.466469	-0.637381	5
FADS1	0.295121	-1.66673	-0.291328	-0.908361	0.356236	-0.656798	5
FAM102B	0.289463	-1.13245	0.0142369	-0.218573	0.124978	-0.495937	5
FAM198B	-0.0255093	-1.33099	-0.20903	-1.52177	-0.0950059	-0.772481	5
FAR1	-0.236595	-1.26206	0.166145	-0.905012	-0.139079	-0.433809	5
FBP1	-0.0403946	-1.15682	0.249451	-0.0429921	0.0203057	-0.186132	5
FCGR2A	0.0616705	-1.05686	-0.474847	-0.475453	-0.0392689	-0.721445	5
FES	-0.616662	-1.24692	-0.456643	-1.24478	-0.502666	-0.985694	5
FGD2	-0.611394	-0.945342	-0.358457	0.470239	-0.42966	-1.4249	5
FGL2	-0.275698	-1.80627	-0.158174	0.454796	-0.37149	-0.7505	5
FLI1	-0.646667	-1.29705	-0.394144	-0.530443	-0.66684	-0.932624	5
FLOT2	-0.578265	-1.46463	-0.445273	-1.27345	-0.426479	-1.38859	5
FRAT2	-2.70281	-2.28941	-1.10898	-1.39448	-2.1026	-1.51921	5
GALK1	-0.319322	-1.13367	-0.459723	-0.665603	-0.15296	-0.890809	5
GAPT	-0.973578	-1.764	-0.73075	-0.73558	-0.725741	-0.467707	5
GFRA2	-0.0444936	-1.51021	-0.180874	-1.30626	-0.00872029	-1.19525	5
GLCE	-0.818806	-1.11425	-0.582631	-0.913155	-0.656362	-0.57436	5
GLRX5	-0.750941	-0.602669	-0.282875	-1.08004	-0.587269	-0.0164956	5
GLT25D1	-0.464765	-1.0805	-0.238666	-1.03971	-0.432776	-0.336079	5
GMFG	-0.587376	-1.59165	-0.213178	-0.841346	-0.417777	-0.811759	5
GNAQ	0.166813	-1.08966	-0.0525467	-0.482044	0.166699	-0.362344	5
GPD1L	-0.610976	-1.81206	-0.380073	-1.59619	-0.55315	-1.1085	5
GPR162	-1.13135	-2.27023	-0.361349	-1.51319	-0.684341	-0.78832	5
GSTK1	0.00978134	-1.20984	-0.258208	-0.388253	0.0612043	-0.853494	5
H1F0	-0.306352	-0.825556	-0.757026	-1.15692	-0.49299	-0.661484	5
HADH	0.0865565	-1.0402	-0.282512	-0.820133	0.0947977	-0.570545	5
HDDC2	-0.342166	-0.91418	-0.0747316	-1.04104	-0.193308	-0.587022	5
HEBP2	-0.102907	-1.23129	-0.232458	-0.23444	-0.0377687	-1.08794	5
HENMT1	-0.584062	-1.10265	-0.411605	-1.19445	-0.473051	-0.552912	5
HIST1H2BK	-0.207163	-1.07565	-0.490762	-0.855602	-0.217001	-0.70269	5
HIST1H4C	-1.07281	-0.441823	-0.518903	-1.0386	-0.510262	-0.0245964	5
HLA-DMA	-0.0669511	-1.07158	-0.010408	-0.299885	-0.0146436	-0.40131	5
HLA-DMB	-0.00259266	-2.1637	0.0220738	-0.820718	0.0298755	-0.844498	5
HSD17B11	0.421374	-1.16117	-0.471401	0.135911	0.289897	-0.650172	5
HSD17B4	0.0166856	-1.08002	-0.221631	-0.80526	-0.00960415	-0.718738	5
HVCN1	-0.6846	-1.00114	-0.323965	-0.545004	-0.561024	-0.164544	5
ID3	-2.76784	-3.21873	-1.87538	-2.1943	-1.96005	-2.0427	5
IDH1	-0.482212	-1.89359	-0.775518	-0.753308	-0.419172	-1.05245	5
IDH2	0.0278232	-1.50412	-0.325467	-0.394957	0.038001	-0.631929	5
IFNGR1	-1.06303	-1.04601	-0.5224	-0.96603	-0.834023	-0.245479	5
IGFLR1	-0.0644421	-1.07755	-0.280045	-0.333301	0.0125967	-0.484937	5
IL13RA1	-0.0393575	-1.53091	-0.0491816	-1.27251	-0.0137578	-0.623643	5
IL1R2	-0.473239	-1.33931	-0.378397	0.0166715	-0.419671	-0.500382	5
IPO8	-0.327258	-1.47235	-0.482825	-0.949598	-0.271324	-0.839974	5
ITM2B	0.113688	-1.01006	-0.183415	-0.0238803	0.00561156	-0.844282	5
ITPR1	0.205284	-1.26922	0.00714699	-0.605098	0.123354	-0.607707	5
KBTBD11	-0.852406	-0.879252	-0.303853	-1.07416	-0.6855	-0.264231	5
KCTD12	-0.849598	-1.31116	-0.164388	-0.710819	-0.919075	-0.436177	5
KLF2	0.0779359	-1.16515	-0.0576316	-0.893533	0.528662	-0.874031	5
KLHDC3	-1.25302	-0.976161	-0.557349	-1.31925	-0.982314	-0.511612	5
KLK7	0.0645429	-1.05858	-0.152265	-0.65236	-0.186418	-0.109608	5
LOC100129550	-0.59111	-1.65973	-0.185351	-1.35211	-0.544916	-0.830421	5
LOC723972	-0.0320601	-1.06515	-0.560885	-0.692956	-0.100534	-0.387808	5
LRMP	-0.679263	-1.37647	-0.465981	-1.41788	-0.752034	-1.37818	5
LRPAP1	-0.0592626	-1.25835	-0.103981	-0.642895	-0.00428666	-0.897606	5
LSM4	-0.306738	-1.28104	-0.332087	-0.696313	-0.186213	-0.626346	5
LSMD1	-0.0915904	-1.12647	-0.277324	-0.504644	0.0300854	-0.602723	5
LST1	-0.0217467	-1.26858	-0.280821	-0.6023	0.00816414	-0.527069	5
LTA4H	-0.0853606	-2.08686	0.0025928	-1.73812	-0.0460285	-0.795783	5
LY86	-0.119574	-1.52492	-0.435687	-0.271912	0.120814	-0.819698	5
MAN1B1	-0.188605	-1.04008	-0.0376973	-0.625181	-0.0949953	-0.717926	5
MAP3K1	-1.73442	-0.497803	-0.533523	-1.23727	-1.57502	-1.23015	5
MAPK3	-0.104649	-1.20723	-0.129743	-0.894304	-0.0340274	-0.797944	5
MAPKAPK3	-0.929102	-1.6742	-0.0345619	-0.857627	-0.582494	-0.725463	5
MCEE	-0.646912	-1.02087	-0.402036	-0.725702	-0.460253	-0.563853	5
METTL7A	0.0879275	-1.0643	-0.196315	-0.864272	0.0297347	-0.79719	5
MFNG	-0.467465	-1.42802	-0.248478	-1.46865	-0.411964	-0.444327	5
MFSD3	-0.851092	-1.04478	-0.48785	-1.08299	-0.50393	-0.498607	5
MGST2	-0.0324767	-1.97648	-0.366188	-1.27491	-0.0218317	-1.27834	5
MIF4GD	-0.492103	-1.08904	-0.308366	-0.575531	-0.316402	-0.671271	5
MNDA	-0.621851	-2.38552	-0.565752	0.168248	-0.618476	-1.74025	5
MOBKL2B	-0.647922	-1.73994	-0.35692	-1.10273	-0.590954	-0.896333	5
MRC1L1	0.324761	-1.14875	0.299007	-0.478331	0.239586	-0.438906	5
MRPL12	-0.422781	-0.480869	-0.514184	-1.04287	-0.43619	-0.128486	5
MS4A6A	-0.0366729	-3.36931	-0.891374	-1.25329	0.0236669	-2.16098	5
MSRB2	-0.168327	-1.22936	-0.288343	-0.300805	0.0530702	-0.777165	5
MT1X	-0.657736	-1.07867	0.45854	-1.55688	0.10489	-1.30178	5
MTFMT	-0.855545	-1.10987	-0.400888	-0.826381	-0.834995	-0.464762	5
MXD4	-0.692256	-0.922105	-0.0972996	-1.02192	-0.552582	-0.655224	5
NAA20	-0.324239	-0.939307	-0.106677	-1.04791	-0.403171	-0.400351	5
NAAA	0.174389	-1.33349	-0.389759	0.0580424	0.213476	-0.713382	5
NAGA	0.240908	-1.05803	-0.165532	-0.448209	0.140872	-0.594446	5
NCKAP1L	-0.687926	-1.40633	-0.205998	-0.958681	-0.404098	-0.586453	5
NDUFB7	-0.44828	-1.07327	-0.33357	-0.696592	-0.305721	-0.487238	5
NDUFS3	-0.997881	-0.723234	-0.263933	-1.05797	-0.80579	-0.404355	5
NDUFS8	-0.35533	-0.898632	-0.00756661	-1.00999	-0.230486	-0.341244	5
NRGN	0.255965	-1.35794	-0.034653	-0.997413	0.255306	-0.850443	5
OCEL1	-0.190426	-1.19171	-0.230897	-1.05012	-0.102194	-0.803048	5
OLFML2B	0.0962605	-1.02012	-0.142226	-0.775112	0.0807362	-0.636348	5
OSGEP	-0.335367	-1.19738	-0.293877	-0.797121	-0.208782	-0.564488	5
OSTF1	-0.346972	-1.00771	-0.365747	-0.457587	-0.294258	-0.564418	5
P2RY13	-0.389805	-1.12618	0.0640868	0.534001	-0.249105	-0.45774	5
PAK1	-0.724129	-1.31063	-0.543816	-0.661223	-0.66419	-0.537181	5
PARM1	0.148248	-1.12097	-0.0663513	-0.552526	0.0675052	-0.111483	5
PARVG	-0.00457992	-1.45218	-0.0932533	-0.779406	-0.0321347	-0.706821	5
PBX3	-0.247627	-1.10166	-0.276353	-0.24217	-0.271591	-0.339184	5
PDHB	-0.587907	-0.938726	-0.120581	-1.13372	-0.504242	-0.335807	5
PDXP	-1.12014	-0.95166	-0.544968	-1.30551	-1.0818	-0.31169	5
PECAM1	0.279578	-1.21507	-0.305886	0.445307	0.288325	-1.00028	5
PGA5	-0.224074	-1.21728	-0.0064903	-0.897346	-0.101242	-0.850879	5
PGAM1	-0.127055	-1.07377	-0.619659	-0.436839	-0.120274	-0.452395	5
PIK3R2	-0.608059	-0.76925	-0.252178	-1.00112	-0.427147	-0.292283	5
PIM1	-1.08378	-0.668687	-1.03555	-2.0754	-1.08801	-1.77222	5
PLBD1	0.111259	-1.23123	-0.110151	-0.641316	0.0937722	-0.565142	5
PLCB2	0.268527	-1.45167	-0.119251	-1.25623	0.0847185	-0.991839	5
PLOD1	-0.357114	-1.34302	-0.124608	-0.970656	-0.252958	-0.778199	5
PLXDC2	0.112616	-1.19592	0.201596	-0.512016	0.0650423	-0.591631	5
PNPLA6	-0.254465	-1.66901	-0.232213	-1.1706	-0.241728	-0.846072	5
PNPO	-0.389767	-1.1616	-0.359816	-0.83469	-0.346679	-0.374596	5
POLE3	-1.02164	-0.701316	-0.307956	-0.963694	-0.813474	-0.0578319	5
PPBP	0.0291958	-1.06004	0.33014	-1.06525	0.0018621	-0.833238	5
PPP1CC	-1.02663	-0.620299	-0.378986	-0.889488	-0.957031	-0.16721	5
PQLC3	-0.0544467	-1.3424	-0.380092	-0.518936	-0.0532702	-0.857213	5
PRADC1	-0.558535	-1.48968	-0.408868	-1.59761	-0.531412	-0.690943	5
PRAM1	-0.632747	-0.958342	-0.4186	-1.04964	-0.596604	-0.747229	5
PRCP	-0.139517	-1.27883	0.0811905	-0.54989	-0.196512	-0.557489	5
PSMB8	-0.668628	-1.33355	-0.784666	0.13169	-0.567998	-1.01057	5
PTGS1	-0.0705273	-1.58351	-0.315402	-1.32664	-0.0994969	-0.948397	5
PYCARD	-0.65768	-1.47993	-0.225531	-0.428294	-0.48906	-0.741692	5
PYGL	0.191002	-0.590307	-0.030819	-1.24504	0.0425502	-0.949481	5
RABEPK	-0.819337	-0.364101	-0.41288	-1.34472	-0.663574	-0.26745	5
RALB	-0.348012	-1.04338	-0.58471	0.172484	-0.350329	-0.624006	5
RAP2A	-0.57026	-1.76738	-0.0864461	-1.58944	-0.434696	-0.476205	5
RCN2	-0.0131051	-1.01542	-0.0867171	-1.01296	-0.0601335	-0.209957	5
REEP5	-0.463332	-1.55359	-0.0671782	-1.07131	-0.300494	-0.937825	5
REXO2	-0.152872	-0.615343	-0.177228	-1.04115	-0.181432	-0.293533	5
RNASE6	-0.462635	-1.87455	-0.432401	-1.1543	-0.256176	-1.02422	5
RNF130	0.258298	-1.19322	-0.226542	-0.792813	0.189016	-0.855635	5
RPP40	-0.695243	-0.666053	-0.180635	-1.17715	-0.664247	-0.341638	5
RPS4Y1	0.316097	-1.13993	-0.351089	-0.760625	0.179245	-0.445358	5
RPS6KA4	-0.330372	-1.09499	-0.589333	-0.60332	-0.31912	-0.934455	5
RRAS	-0.426699	-1.2444	-0.442516	-0.71602	-0.334565	-0.621525	5
RRP12	-0.154764	-0.732614	0.00220658	-1.15927	-0.0772397	-0.445792	5
RRS1	-0.731923	-0.558613	-0.777966	-1.09852	-0.681346	-0.0296526	5
SAC3D1	-0.78429	-0.873766	-0.548263	-1.20336	-0.920349	-0.885815	5
SAMHD1	-0.217553	-1.24856	-0.268609	-0.358711	-0.0793258	-0.648803	5
SCD	0.034244	-1.55067	-0.398596	0.113089	0.108398	-0.444224	5
SF3A3	-0.686635	-0.582091	-0.0781644	-1.10928	-0.389482	-0.145298	5
SLC12A9	-0.597465	-0.91052	-0.256358	-1.64497	-0.44925	-0.956058	5
SLC37A2	-0.505809	-1.17755	0.012732	-0.869737	-0.372721	-0.370852	5
SLC44A1	-0.134832	-1.64699	-0.0940147	-0.904864	-0.0189588	-1.05686	5
SLC46A3	-0.460062	-1.70075	-0.593357	-1.37054	-0.298995	-1.10101	5
SLC9A3R1	-0.620894	-1.28464	-0.48961	-0.928501	-0.449516	-0.950552	5
SLCO2B1	-0.278544	-2.45037	-0.276759	-1.46531	-0.254739	-1.33267	5
SLFN11	-0.520656	-1.14649	-0.205979	0.299305	-0.469827	-0.581207	5
SMARCA2	-0.351596	-1.06814	-0.279509	-0.78405	-0.426918	-0.611997	5
SNTB1	0.0332921	-1.01591	-0.0646163	-0.0597455	0.096197	-0.940585	5
SNX30	-0.52176	-1.61948	-0.183058	-1.09204	-0.481791	-0.568651	5
SORT1	0.0172755	-1.89529	0.146813	-0.764069	0.0886341	-1.03812	5
SPINT2	-0.174258	-1.27557	-0.133692	-0.667334	-0.115419	-1.09287	5
SPN	-0.038469	-1.60267	0.00717397	-0.803066	0.0586719	-1.11449	5
SSU72	-0.816997	-0.493715	-0.336239	-1.01121	-0.595676	-0.212741	5
STAC	0.0575843	-1.57134	-0.0626166	-0.952464	0.0400823	-0.673164	5
STAMBPL1	-0.900682	-1.09418	-0.0501871	-0.377671	-0.662206	-0.90077	5
STRA13	-0.252729	-1.05038	-0.137853	-0.794023	-0.125052	-0.683542	5
STX8	0.10258	-1.04782	-0.320255	-0.446528	0.141401	-0.676503	5
SYT11	-0.269988	-1.02643	0.0668495	-0.633938	-0.145695	-0.274266	5
TBC1D14	-0.968222	-1.00577	-0.704584	-1.15567	-0.885304	-0.458424	5
TBL1X	-0.031596	-1.04439	0.0510389	-0.777989	0.00759492	-0.386097	5
TBXAS1	0.162446	-1.29314	-0.130877	-1.48408	0.242747	-0.953078	5
TEX264	-0.726053	-1.61752	-0.332262	-1.34585	-0.680014	-1.13657	5
TGFBI	0.0149342	-1.23929	-0.288059	-0.795358	-0.142338	-0.531695	5
TIAF1	-0.124126	-1.3172	-0.150289	-0.825213	-0.179319	-0.907533	5
TIMP4	-0.0635981	-1.06108	-0.0349258	-0.781081	-0.00952317	-0.748508	5
TKT	-0.231898	-1.24159	-0.44451	-1.05217	-0.162754	-0.560213	5
TLR5	-0.793204	-1.00218	-0.439682	-0.834409	-0.718333	-0.764495	5
TM6SF1	-0.140718	-1.58913	-0.314754	-0.701669	-0.18975	-0.314965	5
TMEM109	-0.100041	-1.13766	-0.472703	-0.446971	-0.164044	-0.678851	5
TMEM14C	-0.0909719	-1.06417	-0.146476	-0.869038	-0.0794313	-0.578232	5
TMEM160	-0.42077	-1.26942	-0.363705	-0.870001	-0.296627	-0.536981	5
TMEM170B	-1.07981	-1.54907	-0.190883	-1.24499	-0.699227	-0.924357	5
TMEM173	-0.353994	-1.33909	0.0632353	-0.988562	-0.226741	-1.50671	5
TMEM71	0.263412	-1.95325	-0.30327	-1.44233	0.296285	-1.47426	5
TMEM85	-0.0209621	-0.481862	-0.296989	-1.58086	0.0774078	-0.223602	5
TRIM16L	0.0621914	-1.11489	0.0166602	-0.919536	-0.221521	-0.097831	5
TSPO	-0.131019	-1.40251	-0.677778	-0.850666	-0.190468	-0.680714	5
TST	-1.10216	-1.38952	-0.554761	-1.16147	-0.835429	-0.899456	5
TXNDC12	-0.241101	-0.935121	-0.0752717	-1.9452	-0.169692	-0.106051	5
UCHL3	-0.07552	-1.00706	-0.13776	-0.922739	-0.0884438	-0.449855	5
UROS	-0.238266	-1.07115	-0.0863821	-1.04652	-0.0503312	-0.620452	5
VAMP8	-0.447326	-1.37249	-0.19203	-0.681702	-0.248177	-0.614739	5
VCAN	0.498172	-1.02453	0.195163	-1.44181	0.741147	-0.396228	5
WAS	-0.456993	-1.27831	-0.465283	-1.1045	-0.368969	-0.685172	5
ZNF467	-1.29925	-2.30115	-0.354351	-1.13898	-0.954897	-1.53236	5
ZYG11B	-1.07667	-1.12135	-0.590261	-1.19452	-1.01847	-0.737349	5
ABHD10	-1.25947	-0.713762	-0.273951	-0.241647	-1.01621	-0.362939	6
ABHD8	-1.20085	-0.994789	-0.610699	-1.00224	-1.15856	-0.399549	6
ADPRHL2	-0.565364	0.401422	0.440357	1.06563	-0.485871	-0.0688849	6
ADRB2	-0.938711	-1.44424	-0.524441	-0.453573	-1.14287	-1.25078	6
ANKRD57	-1.1878	-0.394354	-0.0334035	-0.700385	-0.688832	0.0490269	6
ARHGEF3	-2.33091	-1.27089	-0.18988	-0.0139348	-1.6299	-0.740208	6
ARID1A	-1.42203	-1.08206	-0.352771	-0.987779	-1.03916	-0.534158	6
ASPHD2	-1.4939	-0.969101	-0.0728108	1.26889	-1.02781	-0.49777	6
BATF3	-0.861464	0.561429	-0.228748	1.05128	-0.834019	-0.372051	6
BST2	0.0751613	-0.219606	-0.178246	1.41499	0.0849621	-0.800783	6
C11orf48	-1.02456	-0.179051	-0.229658	-0.565486	-0.669149	-0.0283605	6
C12orf41	-1.14898	-0.602699	-0.263598	-0.78548	-0.703297	-0.355387	6
C16orf53	-1.26502	-0.350733	-0.322139	-0.494464	-0.998484	-0.219803	6
C17orf62	-1.16834	-0.099194	-0.484582	0.0391469	-1.00806	-0.472865	6
C17orf87	-0.470193	-1.31188	-0.080085	1.27536	-0.254604	-0.55571	6
C20orf177	-1.02799	-0.552509	-0.446198	-0.49514	-0.803416	-0.240072	6
C2orf55	-1.0377	-0.271891	-0.141704	-0.232462	-1.06369	-0.355559	6
C9orf69	-1.32149	-0.0310234	-0.562693	-0.522563	-1.09889	-0.0872669	6
CBR1	-0.508758	0.049119	-0.070918	1.32694	-0.429707	-0.131309	6
CCDC109B	-0.16494	-0.276682	-0.177069	1.37824	-0.0683926	-0.511523	6
CCND3	-1.19038	-0.902888	-0.138012	-0.104589	-0.958065	-0.605997	6
CCR1	-1.11616	0.0580168	0.683083	0.637101	-0.390753	0.114081	6
CCR2	-1.6155	-1.62097	-0.943773	-0.899333	-1.06369	-0.807973	6
CEBPA	-1.70987	-0.974913	-0.0555216	-0.75899	-0.803673	0.0794003	6
CECR6	-1.0405	-0.0303438	0.118237	-0.117336	-0.930374	-0.351302	6
CENPB	-1.32933	-0.678064	-0.524698	-0.927095	-1.00097	-0.458706	6
CHCHD4	-1.25118	-0.324206	-0.525352	-0.701366	-1.04297	0.0552188	6
CITED2	-1.30067	-1.80532	-0.230734	1.06903	-2.27381	-1.57325	6
CLDN23	-1.61015	-7.58289e-05	0.291462	1.06268	-1.27891	-0.142191	6
CXorf38	-0.724266	0.405771	0.321797	1.25521	-0.472302	0.182886	6
CXXC5	-1.62476	-0.0650496	0.53736	-0.671472	-1.21179	0.281025	6
DAGLB	-1.19178	-0.547771	-0.384789	-0.652773	-0.953144	-0.154933	6
DCAF12	-1.83127	-1.024	-0.294919	-0.542207	-1.35848	-0.530948	6
DCTPP1	-1.20321	-0.799985	-0.639239	-1.00811	-1.09621	-0.254142	6
DOCK8	0.393045	-0.302209	-0.0489533	1.00628	0.19874	-0.662214	6
DTX3L	-0.297297	0.454067	0.248735	1.14805	-0.250325	-0.0205537	6
FAM105A	-1.55066	-2.03297	-0.913683	-0.904418	-1.44973	-0.928801	6
FAM111A	-0.618579	-0.0181029	-0.119276	1.34668	-0.583386	-0.425037	6
FAM32A	-1.11754	-0.326168	-0.137237	-0.26407	-0.715338	-0.0742981	6
FGD3	-0.93779	-1.01682	-0.599106	-0.145545	-0.84454	-0.793891	6
FOXN2	-1.03331	0.121928	-0.00532069	0.0462779	-0.812341	-0.303979	6
FZD2	-2.49625	-1.21209	-0.904827	-0.0279294	-2.2471	-0.860441	6
GCNT1	-1.67094	-1.94834	-0.297552	-0.421713	-1.18611	-1.31439	6
GEMIN6	-1.24414	-0.358427	-0.730022	-0.534567	-1.03285	0.0846179	6
GIMAP4	-1.9202	-1.12968	-0.830901	0.619652	-1.71683	-1.26247	6
HHEX	-1.65589	-1.6707	-0.863201	-0.959939	-1.29311	-0.849634	6
HKMT1188	-1.12796	0.0368421	-0.386143	-0.577314	-1.09594	-0.302116	6
HMOX1	-1.30423	0.968617	-0.188189	-0.00960161	-1.03211	0.0129903	6
HPS6	-1.22877	-0.30336	-0.385659	0.0112191	-0.846058	-0.174394	6
HPSE	-0.0177044	-0.353148	0.129718	1.24205	0.0106774	-0.338209	6
ICAM2	-0.134012	-0.174705	0.108014	1.18216	0.050603	-0.233701	6
ICT1	-1.05284	-0.212266	-0.432958	-0.412601	-0.889235	-0.184432	6
IFI16	-1.59575	-0.558295	-0.403315	0.520336	-1.34967	-0.925347	6
IL8RBP	-1.42361	-2.16784	-0.683511	0.0553152	-1.14169	-0.763462	6
IMP3	-1.29094	-0.691411	-0.752933	-0.798869	-1.19192	-0.254903	6
IRF2BP2	-1.48123	-1.85469	-1.52645	-0.629075	-1.19893	-0.615675	6
IRF9	-0.680646	0.64623	0.0665412	1.14749	-0.58749	-0.382834	6
KCNK13	-1.31228	-0.820847	-0.284211	-0.534295	-1.10576	-0.292451	6
KCTD6	-1.80329	-0.784275	-0.70864	-1.01279	-1.28796	-0.460755	6
KLF13	-1.1162	-0.84507	-0.553319	-0.290009	-0.832705	-0.419813	6
KLF4	-0.486964	0.130609	-0.259364	1.38767	-0.903094	-0.944672	6
LMO2	-1.31592	-0.967696	-0.387141	0.349433	-1.28546	-0.984424	6
LMO4	-1.05183	-0.68161	-0.177474	-0.223041	-0.880502	-0.69909	6
LPAR6	-1.50434	-2.10761	-0.263103	-0.48837	-0.929985	-1.06878	6
LRRC25	-1.15551	-0.105166	-0.438587	-0.630789	-0.635047	-0.379054	6
LSM10	-1.13347	-0.678598	-0.601851	-0.479905	-1.00081	-0.404627	6
LSM2	-1.10101	-0.404685	-0.405404	-0.497118	-0.905866	-0.232783	6
LYL1	-2.47392	-1.80837	-0.611847	-0.650841	-1.85556	-1.1435	6
MARCH1	-1.31258	-0.829393	-0.508092	-0.31833	-1.12151	-0.687358	6
MB21D1	-0.314657	0.450284	0.415678	1.22052	-0.155705	0.147266	6
MED20	-1.1754	-0.431424	-0.390787	-0.32585	-0.801007	-0.322428	6
MED31	-1.03188	0.031265	-0.131338	-0.100296	-0.843271	-0.041184	6
MIS18BP1	-1.63451	-1.13291	-0.35198	-0.889678	-1.49998	-0.578821	6
MOBKL2A	-1.01986	-0.279261	-0.180991	-0.316534	-0.637141	-0.150637	6
MRPL17	-1.46318	-0.0424389	-0.209978	0.455843	-1.26085	-0.0343888	6
MRPL34	-1.65868	-0.663933	-0.659834	-0.967217	-1.47618	-0.187556	6
MRPS26	-1.09344	-0.149056	-0.433939	-0.597017	-0.918375	-0.0298331	6
MYST1	-1.19163	-0.4166	-0.344398	-0.766544	-0.750647	-0.249146	6
NIF3L1	-1.25865	-0.437947	-0.493454	-0.489646	-1.08327	-0.152022	6
NOD2	-1.26923	-0.98994	-0.421081	0.0414719	-0.933934	-0.821728	6
NUDT18	-1.10644	0.0704794	-0.467155	-0.271864	-0.943181	-0.046493	6
OGFR	-0.898173	0.848337	0.0188698	1.00684	-0.642411	0.0836459	6
PANK2	-1.43073	-0.596754	-0.321164	-0.0462571	-1.09689	-0.687949	6
PAQR4	-1.34043	-0.757928	-0.521689	-0.254742	-1.08846	-0.670167	6
PCMT1	-1.12783	-0.083992	-0.372062	0.222671	-0.954094	-0.293231	6
PET112L	-1.05422	-0.230861	-0.289518	-0.413031	-0.667187	-0.0579861	6
PEX11B	-1.20531	-0.524981	-0.589395	-0.351667	-0.924587	-0.382528	6
PFKFB4	-1.38707	-0.752778	-0.327997	-0.0813263	-1.02399	-0.578959	6
PHF23	-1.23455	-0.553823	-0.357686	-0.348066	-0.790945	-0.276304	6
PITX1	-1.85505	-1.89736	-0.139872	-0.621642	-1.27602	-0.631022	6
RAB32	-1.23283	-1.38993	-1.05013	-1.31124	-1.22301	-1.2877	6	1
RAB40C	-1.13742	-0.225127	-0.21325	-0.90515	-0.882576	-0.221304	6	1
RASSF7	-1.38401	-1.04802	-0.275646	-0.445423	-1.09867	-0.421358	6	1
RGS18	-1.66238	-1.75242	-0.889332	-1.42954	-1.35885	-1.2467	6	1
RGS19	-1.76754	-1.15022	-0.474934	-0.715812	-1.42828	-0.754115	6	1
RPP21	-1.01464	-0.35309	-0.322051	-0.695438	-0.75395	-0.170764	6	1
SASH3	-1.30321	-0.821448	-0.0720226	-0.0473332	-0.937889	-0.583268	6	1
SEPHS2	-1.34786	0.036467	-0.308468	-0.618429	-0.965822	-0.119273	6	1
SEPX1	-2.23035	-1.30566	-0.755881	-0.920999	-1.85617	-0.800078	6	1
SLBP	-1.04946	-0.165051	-0.34639	-0.124874	-0.833385	-0.0677998	6	1
SLC31A2	-0.592665	0.373227	0.379363	1.09364	-0.475208	-0.159604	6	1
SLC35A1	-1.18606	-0.66541	-0.508185	-0.773384	-1.00236	-0.437711	6	1
SLC6A12	-0.532763	-0.102354	-0.267359	1.20141	-0.570838	-0.191462	6	1
SNAPC2	-1.15434	-0.560554	-0.247317	-0.49855	-0.614747	-0.362878	6	1
SPRYD3	-1.00003	-0.213644	-0.182408	-0.0243057	-0.642497	-0.0531314	6	1
ST3GAL5	-0.649474	-0.84189	-0.0831286	1.29255	-0.491389	-0.366281	6	1
STX6	-1.11399	0.00464179	-0.146451	-0.286264	-0.837183	0.0261442	6	1
THAP11	-1.76452	-0.516856	-0.720006	-0.968257	-1.43881	-0.377168	6	1
TLR1	-1.61026	0.448722	0.119416	0.222006	-0.831779	-0.0303412	6	1
TMEM206	-1.02724	0.400865	0.053195	0.322095	-0.97222	0.28784	6	1
TMEM60	-1.42596	-0.843146	-0.49512	-0.0929905	-1.14683	-0.53337	6	1
TNFRSF1A	-1.73479	-0.0189956	-0.345544	-0.479164	-1.05904	-0.411555	6	1
TPRG1L	-1.24729	-0.0348112	-0.0593301	-0.369384	-0.882454	-0.165637	6	1
TRIM21	-0.947912	0.457038	0.439131	1.13636	-0.672145	-0.392972	6	1
TSEN34	-1.2668	-0.0208124	-0.44539	-0.784997	-1.02856	-0.504092	6	1
UBL4A	-1.0837	-0.36385	-0.329122	-0.611636	-0.80425	-0.127487	6	1
VAMP5	-0.264799	-0.541263	-0.179207	1.92648	-0.133224	-0.808797	6	1
YWHAH	-1.37245	-0.88449	-0.166087	0.0901381	-1.00192	-0.248107	6	1
ZBTB42	-1.03912	-0.167298	-0.132645	0.443982	-0.719001	-0.445734	6	1
ZFP36L2	-1.8588	-2.33484	-0.7368	-0.034567	-1.74729	-0.486615	6	1
ZNF524	-1.00693	-0.60972	-0.340547	-0.491338	-0.785445	-0.372417	6	1
ZNF689	-1.16039	-0.614041	-0.432889	-0.647045	-0.914768	-0.394253	6	1
ZNF828	-1.21487	0.0819904	-0.263891	-0.332246	-0.608652	-0.108669	6	1

## Sheet: cluster1
GOBPID	Pvalue	OddsRatio	ExpCount	Count	Size	Term	FDR
GO:0043207	8.30934e-21	38.0357	1.78992	22	901	response to external biotic stimulus	7.89387e-18
GO:0051607	5.13599e-16	73.6057	0.254413	11	135	defense response to virus	2.4396e-13
GO:0071310	1.32401e-14	32.9747	1.84326	17	1197	cellular response to organic substance	4.19269e-12
GO:0031347	3.01151e-14	26.3948	1.1213	15	595	regulation of defense response	7.15235e-12
GO:0034340	5.21617e-14	82.3799	0.16886	9	85	response to type I interferon	9.91073e-12
GO:0070098	7.77524e-13	87	0.138608	8	72	chemokine-mediated signaling pathway	1.23108e-10
GO:0033141	1.42124e-12	264.758	0.0397318	6	20	positive regulation of peptidyl-serine phosphorylation of STAT protein	1.92883e-10
GO:0042327	4.43187e-12	25.7961	0.777584	12	401	positive regulation of phosphorylation	5.26284e-10
GO:0060326	1.24632e-11	33.2195	0.450956	10	227	cell chemotaxis	1.31556e-09
GO:0002323	1.72021e-11	161.067	0.0576111	6	29	natural killer cell activation involved in immune response	1.6342e-09
GO:0097530	2.88912e-11	53.2533	0.214552	8	108	granulocyte migration	2.49515e-09
GO:0002286	3.31115e-11	142.187	0.0637224	6	33	T cell activation involved in immune response	2.62133e-09
GO:0071347	8.62403e-11	68.5974	0.144482	7	75	cellular response to interleukin-1	6.30218e-09
GO:0032943	9.62335e-11	68.0479	0.147467	7	81	mononuclear cell proliferation	6.53013e-09
GO:0060338	1.60144e-10	105.765	0.0814502	6	41	regulation of type I interferon-mediated signaling pathway	1.01424e-08
GO:0042100	3.16348e-10	55.986	0.172833	7	87	B cell proliferation	1.87832e-08
GO:0070489	3.62133e-10	19.4306	0.860194	11	433	T cell aggregation	2.02368e-08
GO:0048247	4.32842e-10	88.0989	0.0953563	6	48	lymphocyte chemotaxis	2.17836e-08
GO:0070486	4.39641e-10	19.0594	0.876086	11	441	leukocyte aggregation	2.17836e-08
GO:0051704	4.58603e-10	15.2705	2.38157	15	1512	multi-organism process	2.17836e-08
GO:0001932	7.58479e-10	23.0761	0.717301	10	435	regulation of protein phosphorylation	3.43121e-08
GO:0010562	1.10285e-09	11.5604	2.29451	15	1155	positive regulation of phosphorus metabolic process	4.7623e-08
GO:0006959	1.3303e-09	31.9478	0.345667	8	174	humoral immune response	5.49472e-08
GO:0009617	1.44996e-09	25.1602	0.53236	9	302	response to bacterium	5.73942e-08
GO:0019220	2.90367e-09	9.66019	3.38714	17	1705	regulation of phosphate metabolic process	1.10339e-07
GO:0046425	4.25982e-09	37.8076	0.250342	7	130	regulation of JAK-STAT cascade	1.55647e-07
GO:0043330	5.05305e-09	106.34	0.0654821	5	34	response to exogenous dsRNA	1.77793e-07
GO:1902531	7.70238e-09	9.559	3.13678	16	1629	regulation of intracellular signal transduction	2.61331e-07
GO:0002548	1.28538e-08	86.627	0.0782949	5	42	monocyte chemotaxis	4.21072e-07
GO:1903034	1.45948e-08	23.3162	0.470315	8	242	regulation of response to wounding	4.6217e-07
GO:0031401	2.06793e-08	9.72941	2.39185	14	1204	positive regulation of protein modification process	6.24472e-07
GO:0034097	2.10348e-08	40.5383	0.369158	7	446	response to cytokine	6.24472e-07
GO:0071356	2.75941e-08	21.2742	0.508567	8	256	cellular response to tumor necrosis factor	7.94375e-07
GO:0070374	3.33425e-08	27.5057	0.335734	7	169	positive regulation of ERK1 and ERK2 cascade	9.3163e-07
GO:0008283	3.6548e-08	23.2709	0.567201	8	414	cell proliferation	9.92017e-07
GO:0071216	4.58519e-08	26.1981	0.351627	7	177	cellular response to biotic stimulus	1.20998e-06
GO:0030593	6.2028e-08	61.7284	0.106386	5	59	neutrophil chemotaxis	1.59261e-06
GO:0051272	6.57635e-08	15.3746	0.810529	9	408	positive regulation of cellular component movement	1.64409e-06
GO:0040017	7.45073e-08	15.1411	0.822448	9	414	positive regulation of locomotion	1.81299e-06
GO:0030183	7.72147e-08	34.7678	0.222498	6	112	B cell differentiation	1.81299e-06
GO:0032268	7.82449e-08	7.33721	4.79762	18	2415	regulation of cellular protein metabolic process	1.81299e-06
GO:0002366	1.29661e-07	22.3395	0.409238	7	206	leukocyte activation involved in immune response	2.93282e-06
GO:0014070	1.50654e-07	31.7622	0.253054	6	149	response to organic cyclic compound	3.32839e-06
GO:0006954	1.78696e-07	17.8424	0.678126	8	470	inflammatory response	3.85821e-06
GO:0071346	2.14934e-07	28.9806	0.264217	6	133	cellular response to interferon-gamma	4.53749e-06
GO:0048520	4.04399e-07	25.8949	0.294015	6	148	positive regulation of behavior	8.35173e-06
GO:0018209	5.65582e-07	17.7974	0.508567	7	256	peptidyl-serine modification	1.1432e-05
GO:0097696	7.33603e-07	36.4377	0.173609	5	96	STAT cascade	1.45192e-05
GO:0048534	8.49372e-07	9.82993	1.44885	10	752	hematopoietic or lymphoid organ development	1.63236e-05
GO:0048525	8.70079e-07	34.8388	0.178793	5	90	negative regulation of viral process	1.63236e-05
GO:1901698	8.76319e-07	16.8985	0.548168	7	290	response to nitrogen compound	1.63236e-05
GO:0002250	9.22034e-07	16.7551	0.552106	7	306	adaptive immune response	1.68449e-05
GO:0051247	1.02612e-06	7.47775	2.80239	13	1499	positive regulation of protein metabolic process	1.83927e-05
GO:0050863	1.1084e-06	16.029	0.562205	7	283	regulation of T cell activation	1.94996e-05
GO:0002690	1.15757e-06	63.1203	0.0802738	4	43	positive regulation of leukocyte chemotaxis	1.99945e-05
GO:0006955	1.52668e-06	81.6045	0.0989815	4	181	immune response	2.58991e-05
GO:1903900	1.78537e-06	29.9698	0.206937	5	107	regulation of viral life cycle	2.97562e-05
GO:0050776	2.21123e-06	9.0366	1.6363	10	939	regulation of immune response	3.62185e-05
GO:1903706	2.35964e-06	14.2403	0.629749	7	317	regulation of hemopoiesis	3.79942e-05
GO:0045071	2.55217e-06	50.8921	0.0973429	4	49	negative regulation of viral genome replication	4.04093e-05
GO:0042330	3.54085e-06	8.24459	1.6886	10	850	taxis	5.51444e-05
GO:2000552	3.82345e-06	Inf	0.00397318	2	2	negative regulation of T-helper 2 cell cytokine production	5.85851e-05
GO:0043903	4.52962e-06	16.7869	0.444996	6	224	regulation of symbiosis, encompassing mutualism through parasitism	6.83038e-05
GO:0023052	4.90678e-06	6.86383	8.51913	20	4889	signaling	7.2835e-05
GO:2000145	5.51562e-06	8.80549	1.37671	9	693	regulation of cell motility	8.06128e-05
GO:0022407	7.64994e-06	11.8202	0.752918	7	379	regulation of cell-cell adhesion	0.000109132
GO:0045619	7.69669e-06	21.8669	0.278123	5	140	regulation of lymphocyte differentiation	0.000109132
GO:0002694	9.361e-06	11.4999	0.778807	7	404	regulation of leukocyte activation	0.000130779
GO:0050920	1.04847e-05	20.524	0.296854	5	154	regulation of chemotaxis	0.000144355
GO:0002684	1.3334e-05	9.60949	1.19722	8	798	positive regulation of immune system process	0.000180961
GO:0009967	1.42246e-05	6.43733	2.45679	11	1262	positive regulation of signal transduction	0.00019033
GO:0090023	1.59005e-05	75.489	0.0496648	3	25	positive regulation of neutrophil chemotaxis	0.000208525
GO:0051384	1.61093e-05	18.6568	0.323814	5	163	response to glucocorticoid	0.000208525
GO:0001568	1.6243e-05	8.76457	1.18599	8	597	blood vessel development	0.000208525
GO:0007596	2.41301e-05	12.4184	0.598335	6	306	blood coagulation	0.000305648
GO:0071622	2.80225e-05	61.3737	0.0596969	3	31	regulation of granulocyte chemotaxis	0.000350282
GO:0071222	3.35072e-05	25.7471	0.186002	4	103	cellular response to lipopolysaccharide	0.0004134
GO:0060337	3.57191e-05	56.4183	0.0647289	3	40	type I interferon signaling pathway	0.00043504
GO:1902622	4.08693e-05	53.5428	0.0675441	3	34	regulation of neutrophil migration	0.000491466
GO:0002820	4.46405e-05	51.8664	0.0695307	3	35	negative regulation of adaptive immune response	0.000530106
GO:0051240	4.55397e-05	6.79167	1.81539	9	981	positive regulation of multicellular organismal process	0.000534108
GO:2000401	5.28528e-05	48.8093	0.0735038	3	37	regulation of lymphocyte migration	0.000612319
GO:0032020	5.70675e-05	267.867	0.0119195	2	6	ISG15-protein conjugation	0.000653182
GO:0001659	6.69339e-05	44.8434	0.0794636	3	40	temperature homeostasis	0.00075699
GO:0072358	7.54749e-05	6.20263	1.91309	9	963	cardiovascular system development	0.000843543
GO:0045089	8.27662e-05	41.6587	0.0853404	3	45	positive regulation of innate immune response	0.000913825
GO:0001817	8.36872e-05	13.4204	0.464367	5	294	regulation of cytokine production	0.000913825
GO:0002704	8.9241e-05	40.4584	0.08741	3	44	negative regulation of leukocyte mediated immunity	0.000956867
GO:0045766	8.96433e-05	19.6552	0.238391	4	120	positive regulation of angiogenesis	0.000956867
GO:0032480	9.54864e-05	39.4926	0.0893966	3	45	negative regulation of type I interferon production	0.00100791
GO:0045087	0.000103177	10.3653	0.816241	6	674	innate immune response	0.00107712
GO:0032496	0.000132101	18.0895	0.266357	4	170	response to lipopolysaccharide	0.00135229
GO:0032103	0.000132382	18.1575	0.267083	4	178	positive regulation of response to external stimulus	0.00135229
GO:1902107	0.000137426	17.5231	0.266203	4	134	positive regulation of leukocyte differentiation	0.00138888
GO:0043412	0.00014179	3.91015	7.93842	18	3996	macromolecule modification	0.0014179
GO:0048869	0.000144746	4.71849	3.79093	12	1822	cellular developmental process	0.00143239
GO:0072511	0.000162725	8.64446	0.842314	6	424	divalent inorganic cation transport	0.0015937
GO:0031622	0.000170354	133.9	0.0198659	2	10	positive regulation of fever generation	0.00163471
GO:0035743	0.000170354	133.9	0.0198659	2	10	CD4-positive, alpha-beta T cell cytokine production	0.00163471
GO:0002710	0.000195124	123.096	0.0211749	2	11	negative regulation of T cell mediated immunity	0.00183669
GO:2000406	0.000195269	123.05	0.0211828	2	11	positive regulation of T cell migration	0.00183669
GO:0002828	0.000219114	114.679	0.0223672	2	12	regulation of type 2 immune response	0.00204077
GO:0033002	0.000223098	15.3745	0.301962	4	152	muscle cell proliferation	0.0020577
GO:0048661	0.000225659	29.0726	0.119195	3	60	positive regulation of smooth muscle cell proliferation	0.00206131
GO:0050729	0.000253275	28.118	0.124339	3	74	positive regulation of inflammatory response	0.00229154
GO:0023014	0.000255807	5.79086	1.75416	8	883	signal transduction by protein phosphorylation	0.00229261
GO:0050866	0.00027142	14.5788	0.317854	4	160	negative regulation of cell activation	0.00240981
GO:0031650	0.000395034	82.3744	0.0297989	2	15	regulation of heat generation	0.00341308
GO:0090026	0.000395034	82.3744	0.0297989	2	15	positive regulation of monocyte chemotaxis	0.00341308
GO:0008285	0.000395198	7.37219	1.00019	6	552	negative regulation of cell proliferation	0.00341308
GO:1904894	0.00040302	23.6542	0.145021	3	73	positive regulation of STAT cascade	0.00344927
GO:0050878	0.000419697	6.07774	1.42041	7	715	regulation of body fluid levels	0.00353732
GO:0080090	0.000420755	3.53732	11.2362	21	5656	regulation of primary metabolic process	0.00353732
GO:0070233	0.000510395	71.3822	0.033772	2	17	negative regulation of T cell apoptotic process	0.0042163
GO:0070234	0.000510395	71.3822	0.033772	2	17	positive regulation of T cell apoptotic process	0.0042163
GO:0034112	0.000655615	11.456	0.401291	4	202	positive regulation of homotypic cell-cell adhesion	0.00536926
GO:1903039	0.000680277	11.34	0.405264	4	204	positive regulation of leukocyte cell-cell adhesion	0.00544254
GO:0051250	0.000680889	19.6527	0.173551	3	90	negative regulation of lymphocyte activation	0.00544254
GO:0051241	0.00068175	5.66123	1.55308	7	855	negative regulation of multicellular organismal process	0.00544254
GO:0002683	0.000698488	8.1074	0.723119	5	364	negative regulation of immune system process	0.0055297
GO:0002724	0.000710403	59.4741	0.0397318	2	20	regulation of T cell cytokine production	0.00557754
GO:0002719	0.000784209	56.3404	0.0417184	2	21	negative regulation of cytokine production involved in immune response	0.00610655
GO:0007165	0.000805318	8.31379	1.29322	6	1268	signal transduction	0.00621994
GO:0002700	0.000816374	55.0931	0.0425505	2	22	regulation of production of molecular mediator of immune response	0.00625448
GO:0002521	0.000830494	10.9273	0.431373	4	264	leukocyte differentiation	0.00631175
GO:1903038	0.00084436	18.1717	0.18674	3	94	negative regulation of leukocyte cell-cell adhesion	0.00635808
GO:0060255	0.000849975	4.55343	3.41514	10	1919	regulation of macromolecule metabolic process	0.00635808
GO:0010996	0.000861561	53.52	0.043705	2	22	response to auditory stimulus	0.0063944
GO:0002822	0.000948393	17.4588	0.194496	3	101	regulation of adaptive immune response based on somatic recombination of immune receptors built from immunoglobulin superfamily domains	0.00698429
GO:0043372	0.00102685	48.6485	0.0476782	2	24	positive regulation of CD4-positive, alpha-beta T cell differentiation	0.00750389
GO:0034111	0.0010399	16.8663	0.200646	3	101	negative regulation of homotypic cell-cell adhesion	0.00754129
GO:0002687	0.00107051	47.5387	0.0486679	2	30	positive regulation of leukocyte migration	0.00770443
GO:0010942	0.00119228	5.84099	1.22573	6	617	positive regulation of cell death	0.00848777
GO:0010575	0.00120616	44.5889	0.0516514	2	26	positive regulation of vascular endothelial growth factor production	0.00848777
GO:0042119	0.00120616	44.5889	0.0516514	2	26	neutrophil activation	0.00848777
GO:0071549	0.00130104	42.8027	0.0536379	2	27	cellular response to dexamethasone stimulus	0.00908812
GO:0002706	0.00136564	15.295	0.220512	3	111	regulation of lymphocyte mediated immunity	0.00946975
GO:2000108	0.00150118	39.6272	0.0576111	2	29	positive regulation of leukocyte apoptotic process	0.0103287
GO:0031663	0.00151126	39.4828	0.0578035	2	30	lipopolysaccharide-mediated signaling pathway	0.0103287
GO:0016337	0.00169857	8.9851	0.524509	4	330	single organismal cell-cell adhesion	0.0114939
GO:0002520	0.00170594	37.3905	0.0616117	2	45	immune system development	0.0114939
GO:0042517	0.00182715	35.6578	0.0635709	2	32	positive regulation of tyrosine phosphorylation of Stat3 protein	0.0121384
GO:0045581	0.00182715	35.6578	0.0635709	2	32	negative regulation of T cell differentiation	0.0121384
GO:0042742	0.0018626	13.7005	0.245893	3	127	defense response to bacterium	0.0122097
GO:0002676	0.00186359	Inf	0.00186359	1	1	regulation of chronic inflammatory response	0.0122097
GO:0010819	0.00192571	Inf	0.00192571	1	1	regulation of T cell chemotaxis	0.012335
GO:0034148	0.00198659	Inf	0.00198659	1	1	negative regulation of toll-like receptor 5 signaling pathway	0.012335
GO:0034276	0.00198659	Inf	0.00198659	1	1	kynurenic acid biosynthetic process	0.012335
GO:0036269	0.00198659	Inf	0.00198659	1	1	swimming behavior	0.012335
GO:0050726	0.00198659	Inf	0.00198659	1	1	positive regulation of interleukin-1 alpha biosynthetic process	0.012335
GO:0070429	0.00198659	Inf	0.00198659	1	1	negative regulation of nucleotide-binding oligomerization domain containing 1 signaling pathway	0.012335
GO:0071448	0.00198659	Inf	0.00198659	1	1	cellular response to alkyl hydroperoxide	0.012335
GO:0072616	0.00198659	Inf	0.00198659	1	1	interleukin-18 secretion	0.012335
GO:0033280	0.00243825	30.5543	0.0735038	2	37	response to vitamin D	0.0150411
GO:0050867	0.00245634	7.91529	0.574125	4	289	positive regulation of cell activation	0.015055
GO:0001959	0.00252415	30.1474	0.074911	2	48	regulation of cytokine-mediated signaling pathway	0.0153714
GO:2000514	0.00270612	28.8991	0.077477	2	39	regulation of CD4-positive, alpha-beta T cell activation	0.0163746
GO:0043547	0.00279471	5.85343	0.989322	5	498	positive regulation of GTPase activity	0.0168037
GO:0009615	0.00298714	27.9626	0.0819173	2	68	response to virus	0.0177366
GO:0045744	0.00298722	27.4137	0.0814502	2	41	negative regulation of G-protein coupled receptor protein signaling pathway	0.0177366
GO:0045429	0.00313271	26.7267	0.0834368	2	42	positive regulation of nitric oxide biosynthetic process	0.0184849
GO:0044419	0.00332506	4.73542	1.50405	6	779	interspecies interaction between organisms	0.0194988
GO:0065009	0.00345145	3.85076	2.64503	8	1391	regulation of molecular function	0.0201158
GO:0070664	0.00373703	552.069	0.00374042	1	2	negative regulation of leukocyte proliferation	0.0213045
GO:0009409	0.00374721	24.2909	0.0913832	2	46	response to cold	0.0213045
GO:0000738	0.00396936	518.548	0.00397318	1	2	DNA catabolic process, exonucleolytic	0.0213045
GO:0002384	0.00396936	518.548	0.00397318	1	2	hepatic immune response	0.0213045
GO:0038111	0.00396936	518.548	0.00397318	1	2	interleukin-7-mediated signaling pathway	0.0213045
GO:0045360	0.00396936	518.548	0.00397318	1	2	regulation of interleukin-1 biosynthetic process	0.0213045
GO:0071403	0.00396936	518.548	0.00397318	1	2	cellular response to high density lipoprotein particle stimulus	0.0213045
GO:0072573	0.00396936	518.548	0.00397318	1	2	tolerance induction to lipopolysaccharide	0.0213045
GO:0090291	0.00396936	518.548	0.00397318	1	2	negative regulation of osteoclast proliferation	0.0213045
GO:0090362	0.00396936	518.548	0.00397318	1	2	positive regulation of platelet-derived growth factor production	0.0213045
GO:0098760	0.00396936	518.548	0.00397318	1	2	response to interleukin-7	0.0213045
GO:2000349	0.00396936	518.548	0.00397318	1	2	negative regulation of CD40 signaling pathway	0.0213045
GO:2000663	0.00396936	518.548	0.00397318	1	2	negative regulation of interleukin-5 secretion	0.0213045
GO:2000666	0.00396936	518.548	0.00397318	1	2	negative regulation of interleukin-13 secretion	0.0213045
GO:0046637	0.00407383	23.2319	0.0953563	2	48	regulation of alpha-beta T cell differentiation	0.0217424
GO:0046635	0.00458768	21.8054	0.101316	2	51	positive regulation of alpha-beta T cell activation	0.024348
GO:0007186	0.00465776	3.93407	2.16326	7	1159	G-protein coupled receptor signaling pathway	0.0245826
GO:1901654	0.00480392	9.67911	0.34368	3	173	response to ketone	0.0252139
GO:0070228	0.00531696	20.1547	0.109262	2	55	regulation of lymphocyte apoptotic process	0.0277298
GO:0051251	0.00535296	9.31613	0.357588	3	185	positive regulation of lymphocyte activation	0.0277298
GO:0032846	0.00538897	9.29274	0.358448	3	186	positive regulation of homeostatic process	0.0277298
GO:0007155	0.00540002	5.14523	1.17372	5	757	cell adhesion	0.0277298
GO:0006874	0.00548768	6.27215	0.719146	4	362	cellular calcium ion homeostasis	0.0279932
GO:0065007	0.00551024	5.59691	12.3399	18	8227	biological regulation	0.0279932
GO:0097305	0.00566548	9.1402	0.36528	3	194	response to alcohol	0.0283964
GO:0045582	0.00592735	19.0333	0.115557	2	60	positive regulation of T cell differentiation	0.0283964
GO:0001922	0.00594831	259.258	0.00595977	1	3	B-1 B cell homeostasis	0.0283964
GO:0034140	0.00594831	259.258	0.00595977	1	3	negative regulation of toll-like receptor 3 signaling pathway	0.0283964
GO:0035633	0.00594831	259.258	0.00595977	1	3	maintenance of blood-brain barrier	0.0283964
GO:0045079	0.00594831	259.258	0.00595977	1	3	negative regulation of chemokine biosynthetic process	0.0283964
GO:0070433	0.00594831	259.258	0.00595977	1	3	negative regulation of nucleotide-binding oligomerization domain containing 2 signaling pathway	0.0283964
GO:0071307	0.00594831	259.258	0.00595977	1	3	cellular response to vitamin K	0.0283964
GO:0090271	0.00594831	259.258	0.00595977	1	3	positive regulation of fibroblast growth factor production	0.0283964
GO:1901509	0.00594831	259.258	0.00595977	1	3	regulation of endothelial tube morphogenesis	0.0283964
GO:1901740	0.00594831	259.258	0.00595977	1	3	negative regulation of myoblast fusion	0.0283964
GO:2000366	0.00594831	259.258	0.00595977	1	3	positive regulation of STAT protein import into nucleus	0.0283964
GO:0071384	0.00609595	18.7357	0.117209	2	59	cellular response to corticosteroid stimulus	0.0288117
GO:1904035	0.00609595	18.7357	0.117209	2	59	regulation of epithelial cell apoptotic process	0.0288117
GO:0045785	0.00615248	6.06409	0.742985	4	374	positive regulation of cell adhesion	0.0289349
GO:0050670	0.00659871	8.60354	0.385399	3	194	regulation of lymphocyte proliferation	0.0308806
GO:0009891	0.006943	3.11321	3.58381	9	1804	positive regulation of biosynthetic process	0.0323326
GO:0001660	0.00743422	184.655	0.00745434	1	4	fever generation	0.0340601
GO:0050708	0.00775527	8.11439	0.409048	3	210	regulation of protein secretion	0.0340601
GO:0032088	0.00779995	16.4215	0.133102	2	67	negative regulation of NF-kappaB transcription factor activity	0.0340601
GO:1903426	0.00779995	16.4215	0.133102	2	67	regulation of reactive oxygen species biosynthetic process	0.0340601
GO:0072507	0.0078409	5.64196	0.796623	4	401	divalent inorganic cation homeostasis	0.0340601
GO:0001915	0.00792345	172.828	0.00794636	1	4	negative regulation of T cell mediated cytotoxicity	0.0340601
GO:0002678	0.00792345	172.828	0.00794636	1	4	positive regulation of chronic inflammatory response	0.0340601
GO:0003356	0.00792345	172.828	0.00794636	1	4	regulation of cilium beat frequency	0.0340601
GO:0006769	0.00792345	172.828	0.00794636	1	4	nicotinamide metabolic process	0.0340601
GO:0032227	0.00792345	172.828	0.00794636	1	4	negative regulation of synaptic transmission, dopaminergic	0.0340601
GO:0033634	0.00792345	172.828	0.00794636	1	4	positive regulation of cell-cell adhesion mediated by integrin	0.0340601
GO:0034136	0.00792345	172.828	0.00794636	1	4	negative regulation of toll-like receptor 2 signaling pathway	0.0340601
GO:0035469	0.00792345	172.828	0.00794636	1	4	determination of pancreatic left/right asymmetry	0.0340601
GO:0061043	0.00792345	172.828	0.00794636	1	4	regulation of vascular wound healing	0.0340601
GO:0070574	0.00792345	172.828	0.00794636	1	4	cadmium ion transmembrane transport	0.0340601
GO:0071315	0.00792345	172.828	0.00794636	1	4	cellular response to morphine	0.0340601
GO:0071947	0.00792345	172.828	0.00794636	1	4	protein deubiquitination involved in ubiquitin-dependent protein catabolic process	0.0340601
GO:0051094	0.00885295	7.83462	0.431912	3	263	positive regulation of developmental process	0.0378843
GO:0010574	0.00929362	138.345	0.0093272	1	5	regulation of vascular endothelial growth factor production	0.0395916
GO:0007162	0.00977823	7.42159	0.444996	3	224	negative regulation of cell adhesion	0.0405175
GO:0002248	0.00989479	129.613	0.00993295	1	5	connective tissue replacement involved in inflammatory response wound healing	0.0405175
GO:0031915	0.00989479	129.613	0.00993295	1	5	positive regulation of synaptic plasticity	0.0405175
GO:0070100	0.00989479	129.613	0.00993295	1	5	negative regulation of chemokine-mediated signaling pathway	0.0405175
GO:0071910	0.00989479	129.613	0.00993295	1	5	determination of liver left/right asymmetry	0.0405175
GO:1900227	0.00989479	129.613	0.00993295	1	5	positive regulation of NLRP3 inflammasome complex assembly	0.0405175
GO:2000110	0.00989479	129.613	0.00993295	1	5	negative regulation of macrophage apoptotic process	0.0405175
GO:2000347	0.00989479	129.613	0.00993295	1	5	positive regulation of hepatocyte proliferation	0.0405175
GO:2000676	0.00989479	129.613	0.00993295	1	5	positive regulation of type B pancreatic cell apoptotic process	0.0405175
GO:0034599	0.0100169	7.35411	0.448969	3	226	cellular response to oxidative stress	0.0408413
GO:0031323	0.0102255	15.1906	0.156045	2	126	regulation of cellular metabolic process	0.0415137
GO:0070301	0.0107095	13.8519	0.156941	2	79	cellular response to hydrogen peroxide	0.0432938
GO:0046209	0.0109706	13.6735	0.158927	2	80	nitric oxide metabolic process	0.0441613
GO:0032879	0.0113658	3.68629	1.96378	6	1122	regulation of localization	0.0445424
GO:0002830	0.0114984	107.1	0.0115521	1	6	positive regulation of type 2 immune response	0.0445424
GO:0051173	0.011623	13.3811	0.164237	2	91	positive regulation of nitrogen compound metabolic process	0.0445424
GO:1902106	0.0117707	13.1646	0.164887	2	83	negative regulation of leukocyte differentiation	0.0445424
GO:0051336	0.0117895	4.09447	1.39787	5	702	regulation of hydrolase activity	0.0445424
GO:0001781	0.0118623	103.684	0.0119195	1	6	neutrophil apoptotic process	0.0445424
GO:0002677	0.0118623	103.684	0.0119195	1	6	negative regulation of chronic inflammatory response	0.0445424
GO:0010535	0.0118623	103.684	0.0119195	1	6	positive regulation of activation of JAK2 kinase activity	0.0445424
GO:0018894	0.0118623	103.684	0.0119195	1	6	dibenzo-p-dioxin metabolic process	0.0445424
GO:0031394	0.0118623	103.684	0.0119195	1	6	positive regulation of prostaglandin biosynthetic process	0.0445424
GO:0032713	0.0118623	103.684	0.0119195	1	6	negative regulation of interleukin-4 production	0.0445424
GO:0060664	0.0118623	103.684	0.0119195	1	6	epithelial cell proliferation involved in salivary gland morphogenesis	0.0445424
GO:0060754	0.0118623	103.684	0.0119195	1	6	positive regulation of mast cell chemotaxis	0.0445424
GO:0070091	0.0118623	103.684	0.0119195	1	6	glucagon secretion	0.0445424
GO:0071907	0.0118623	103.684	0.0119195	1	6	determination of digestive tract left/right asymmetry	0.0445424
GO:0090336	0.0118623	103.684	0.0119195	1	6	positive regulation of brown fat cell differentiation	0.0445424
GO:2000503	0.0118623	103.684	0.0119195	1	6	positive regulation of natural killer cell chemotaxis	0.0445424
GO:2000379	0.0128762	12.542	0.172833	2	87	positive regulation of reactive oxygen species metabolic process	0.0481591

## Sheet: cluster2
GOBPID	Pvalue	OddsRatio	ExpCount	Count	Size	Term	FDR
GO:0009617	1.89118e-09	5.66168	4.25888	21	302	response to bacterium	2.83529e-06
GO:0009607	2.16104e-09	4.28131	7.53971	28	541	response to biotic stimulus	2.83529e-06
GO:0023051	3.08387e-07	2.63599	19.1824	43	1410	regulation of signaling	0.000193254
GO:0010646	3.19102e-07	2.60402	19.8945	44	1458	regulation of cell communication	0.000193254
GO:0006955	3.68243e-07	6.61677	2.22725	13	179	immune response	0.000193254
GO:0032496	7.87187e-07	6.14158	2.37591	13	170	response to lipopolysaccharide	0.000344263
GO:0071706	2.25016e-06	10.8365	0.866642	8	60	tumor necrosis factor superfamily cytokine production	0.000770188
GO:0032946	2.34813e-06	6.72896	1.83822	11	126	positive regulation of mononuclear cell proliferation	0.000770188
GO:0002696	3.94595e-06	4.55503	3.63451	15	253	positive regulation of leukocyte activation	0.00115046
GO:0050670	5.5528e-06	5.0768	2.83027	13	194	regulation of lymphocyte proliferation	0.00145706
GO:0006954	6.6514e-06	4.1134	4.28332	16	313	inflammatory response	0.00158666
GO:0070663	9.08721e-06	4.83355	2.96157	13	203	regulation of leukocyte proliferation	0.00198707
GO:0071216	1.13672e-05	5.12287	2.58226	12	177	cellular response to biotic stimulus	0.00221282
GO:0002263	1.18062e-05	4.70811	3.03452	13	208	cell activation involved in immune response	0.00221282
GO:0009605	2.04648e-05	2.29345	18.8352	38	1433	response to external stimulus	0.00337293
GO:0070489	2.05667e-05	3.28459	6.31705	19	433	T cell aggregation	0.00337293
GO:0070486	2.6457e-05	3.22065	6.43376	19	441	leukocyte aggregation	0.00408372
GO:0097530	2.86905e-05	6.34513	1.57561	9	108	granulocyte migration	0.00418244
GO:2000379	3.94936e-05	7.04578	1.26925	8	87	positive regulation of reactive oxygen species metabolic process	0.00545427
GO:0071346	8.80228e-05	9.33333	0.735118	6	51	cellular response to interferon-gamma	0.0113132
GO:0042107	9.05404e-05	6.20256	1.42488	8	98	cytokine metabolic process	0.0113132
GO:0071347	0.00010485	7.19267	1.08594	7	75	cellular response to interleukin-1	0.0121432
GO:0051272	0.000106438	3.08775	5.95232	17	408	positive regulation of cellular component movement	0.0121432
GO:0001890	0.000122433	8.73944	0.779138	6	54	placenta development	0.013386
GO:0008284	0.000135511	2.74389	7.89727	20	551	positive regulation of cell proliferation	0.0142232
GO:1902895	0.00016264	41.0379	0.116712	3	8	positive regulation of pri-miRNA transcription from RNA polymerase II promoter	0.0164141
GO:0042035	0.000170755	6.60655	1.17289	7	81	regulation of cytokine biosynthetic process	0.0165262
GO:0048534	0.000176347	2.4953	9.98883	23	687	hematopoietic or lymphoid organ development	0.0165262
GO:0030890	0.000188607	10.7615	0.539794	5	37	positive regulation of B cell proliferation	0.0170657
GO:0030593	0.000205689	7.87815	0.854753	6	59	neutrophil chemotaxis	0.0179909
GO:0046697	0.000217408	16.1508	0.30637	4	21	decidualization	0.0181098
GO:0023014	0.000223838	2.27725	12.8821	27	883	signal transduction by protein phosphorylation	0.0181098
GO:0006952	0.000227753	3.68465	3.52805	12	283	defense response	0.0181098
GO:0050729	0.000250073	5.29239	1.64856	8	113	positive regulation of inflammatory response	0.0192998
GO:0032570	0.000269561	9.8796	0.58115	5	40	response to progesterone	0.0202094
GO:0060135	0.000281061	7.40034	0.904519	6	62	maternal process involved in female pregnancy	0.0204862
GO:0050718	0.000314378	14.4488	0.335548	4	23	positive regulation of interleukin-1 beta secretion	0.0222954
GO:0043123	0.000336347	4.48458	2.16908	9	151	positive regulation of I-kappaB kinase/NF-kappaB signaling	0.0232256
GO:1904951	0.000367523	2.67156	7.23616	18	496	positive regulation of establishment of protein localization	0.0247277
GO:0040017	0.00039378	2.84069	6.03986	16	414	positive regulation of locomotion	0.0258319
GO:0045089	0.000436757	8.79695	0.642898	5	45	positive regulation of innate immune response	0.0279524
GO:0045954	0.000458818	25.7435	0.159876	3	11	positive regulation of natural killer cell mediated cytotoxicity	0.0283092
GO:0032760	0.000463909	8.67544	0.651364	5	45	positive regulation of tumor necrosis factor production	0.0283092
GO:0030168	0.000508237	3.85133	2.78798	10	192	platelet activation	0.0299057
GO:0010575	0.000512864	12.4762	0.379315	4	26	positive regulation of vascular endothelial growth factor production	0.0299057
GO:0002294	0.000533154	8.39449	0.671095	5	46	CD4-positive, alpha-beta T cell differentiation involved in immune response	0.0304129
GO:0002287	0.000589613	8.1941	0.685684	5	47	alpha-beta T cell activation involved in immune response	0.0317761
GO:0032651	0.000589613	8.1941	0.685684	5	47	regulation of interleukin-1 beta production	0.0317761
GO:0042346	0.000595217	11.933	0.393904	4	27	positive regulation of NF-kappaB import into nucleus	0.0317761
GO:0002752	0.000629709	136.24	0.0437671	2	3	cell surface pattern recognition receptor signaling pathway	0.0317761
GO:0010751	0.000629709	136.24	0.0437671	2	3	negative regulation of nitric oxide mediated signal transduction	0.0317761
GO:0090271	0.000629709	136.24	0.0437671	2	3	positive regulation of fibroblast growth factor production	0.0317761
GO:0046330	0.000687686	7.89347	0.708551	5	49	positive regulation of JNK cascade	0.0338853
GO:0071222	0.000697336	5.14439	1.47519	7	103	cellular response to lipopolysaccharide	0.0338853
GO:0070098	0.000717102	6.11571	1.07519	6	74	chemokine-mediated signaling pathway	0.0342123
GO:0043032	0.00078692	20.5125	0.189657	3	13	positive regulation of macrophage activation	0.0368728
GO:0070304	0.000823482	4.36949	1.96952	8	135	positive regulation of stress-activated protein kinase signaling cascade	0.0379091
GO:0046627	0.000898158	10.5541	0.437671	4	30	negative regulation of insulin receptor signaling pathway	0.0406339
GO:0010225	0.000990789	18.6466	0.204246	3	14	response to UV-C	0.0440649
GO:0000902	0.00107438	2.77468	5.38737	14	366	cell morphogenesis	0.0469861
GO:0002292	0.00111919	7.02041	0.787807	5	54	T cell differentiation involved in immune response	0.0481435
GO:0050704	0.00115196	9.79901	0.466849	4	32	regulation of interleukin-1 secretion	0.0487539

## Sheet: cluster3
GOBPID	Pvalue	OddsRatio	ExpCount	Count	Size	Term	FDR
GO:0051607	3.18535e-28	25.8977	1.6452	29	135	defense response to virus	6.26877e-25
GO:0034340	2.614e-26	35.023	1.06593	24	85	response to type I interferon	2.57217e-23
GO:0009607	3.90928e-19	6.47376	8.8595	44	734	response to biotic stimulus	2.56449e-16
GO:0031347	1.45322e-15	8.66775	3.85367	27	326	regulation of defense response	7.14986e-13
GO:0045071	2.27371e-14	30.3219	0.614477	13	49	negative regulation of viral genome replication	8.94931e-12
GO:0098586	5.90259e-13	35.1752	0.463993	11	37	cellular response to virus	1.93605e-10
GO:0048525	4.0362e-12	16.0163	1.09822	14	88	negative regulation of viral process	1.13475e-09
GO:0043330	7.08352e-12	34.807	0.422465	10	34	response to exogenous dsRNA	1.74255e-09
GO:0060337	2.76835e-11	29.1823	0.475509	10	40	type I interferon signaling pathway	6.05346e-09
GO:1901698	1.51511e-10	15.8265	0.946982	12	75	response to nitrogen compound	2.98174e-08
GO:0060338	8.61501e-10	34.9981	0.333851	8	27	regulation of type I interferon-mediated signaling pathway	1.5413e-07
GO:0033141	2.96756e-09	43.886	0.250807	7	20	positive regulation of peptidyl-serine phosphorylation of STAT protein	4.8668e-07
GO:0002764	1.11373e-08	9.1366	1.65493	13	136	immune response-regulating signaling pathway	1.68602e-06
GO:1903900	1.27718e-08	7.38109	2.33251	15	186	regulation of viral life cycle	1.79535e-06
GO:0002253	2.27902e-08	4.31461	6.34542	24	506	activation of immune response	2.99007e-06
GO:0071593	2.83683e-08	4.59639	5.44251	22	434	lymphocyte aggregation	3.48931e-06
GO:0009605	3.9392e-08	2.96672	16.6473	41	1433	response to external stimulus	4.5602e-06
GO:0002323	5.42963e-08	25.9179	0.36367	7	29	natural killer cell activation involved in immune response	5.93639e-06
GO:0002286	6.044e-08	25.3586	0.368201	7	30	T cell activation involved in immune response	6.26031e-06
GO:0032480	7.70989e-08	17.6863	0.564316	8	45	negative regulation of type I interferon production	7.58654e-06
GO:0042100	1.58328e-07	21.4873	0.419309	7	34	B cell proliferation	1.48376e-05
GO:0002250	1.97746e-07	8.80328	1.43368	11	118	adaptive immune response	1.76893e-05
GO:0045089	2.33121e-07	5.09229	3.75051	17	303	positive regulation of innate immune response	1.97272e-05
GO:0007159	2.40575e-07	5.40822	3.32746	16	270	leukocyte cell-cell adhesion	1.97272e-05
GO:0002366	3.32439e-07	6.09475	2.58331	14	206	leukocyte activation involved in immune response	2.61696e-05
GO:0050776	4.7712e-07	9.18445	1.24602	10	118	regulation of immune response	3.61143e-05
GO:0032943	6.5378e-07	10.4686	0.996673	9	81	mononuclear cell proliferation	4.76533e-05
GO:0035456	8.02797e-07	107.54	0.0874293	4	7	response to interferon-beta	5.55777e-05
GO:0044419	8.1898e-07	3.50394	7.72005	24	640	interspecies interaction between organisms	5.55777e-05
GO:0034109	1.1204e-06	4.77677	3.73369	16	303	homotypic cell-cell adhesion	7.34982e-05
GO:0048534	1.56333e-06	3.27212	8.5741	25	687	hematopoietic or lymphoid organ development	9.92461e-05
GO:0035455	2.83032e-06	64.536	0.112374	4	9	response to interferon-alpha	0.000174065
GO:0023052	3.60508e-06	1.98273	60.2893	90	4889	signaling	0.000214994
GO:0002753	5.35769e-06	11.8596	0.689719	7	55	cytoplasmic pattern recognition receptor signaling pathway	0.000310116
GO:0060333	7.27487e-06	11.2599	0.721214	7	58	interferon-gamma-mediated signaling pathway	0.000409056
GO:0046425	1.71336e-05	9.74012	0.818959	7	67	regulation of JAK-STAT cascade	0.000936634
GO:0019060	1.90743e-05	119.879	0.0627018	3	5	intracellular transport of viral protein in host cell	0.000987848
GO:0051708	1.90743e-05	119.879	0.0627018	3	5	intracellular protein transport in other organism involved in symbiotic interaction	0.000987848
GO:0045824	2.62097e-05	16.9626	0.360226	5	29	negative regulation of innate immune response	0.00132258
GO:0060700	3.77955e-05	79.9146	0.0752421	3	6	regulation of ribonuclease activity	0.00185954
GO:0032727	3.88228e-05	26.7576	0.200646	4	16	positive regulation of interferon-alpha production	0.00186349
GO:0002521	4.11586e-05	4.84528	2.48281	11	205	leukocyte differentiation	0.00192858
GO:0007259	5.01673e-05	24.4658	0.212057	4	18	JAK-STAT cascade	0.00229603
GO:1902531	7.73733e-05	7.54292	1.03228	7	90	regulation of intracellular signal transduction	0.0034607
GO:0030183	8.30386e-05	6.26566	1.40452	8	112	B cell differentiation	0.00359675
GO:0006959	8.40704e-05	5.45453	1.80359	9	145	humoral immune response	0.00359675
GO:0097296	9.93627e-05	20.0631	0.250807	4	20	activation of cysteine-type endopeptidase activity involved in apoptotic signaling pathway	0.0040107
GO:1900246	0.000103879	47.9427	0.100323	3	8	positive regulation of RIG-I signaling pathway	0.0040107
GO:2000510	0.000103879	47.9427	0.100323	3	8	positive regulation of dendritic cell chemotaxis	0.0040107
GO:0033209	0.000103919	6.05255	1.44984	8	117	tumor necrosis factor-mediated signaling pathway	0.0040107
GO:0009617	0.000103936	3.76437	3.74553	13	302	response to bacterium	0.0040107
GO:0051247	0.000117776	2.22798	15.977	32	1284	positive regulation of protein metabolic process	0.00445739
GO:0045355	0.000156492	Inf	0.0250807	2	2	negative regulation of interferon-alpha biosynthetic process	0.00581086
GO:0051092	0.000199504	5.47067	1.59262	8	127	positive regulation of NF-kappaB transcription factor activity	0.00727081
GO:0031325	0.000204872	2.55346	9.5209	22	804	positive regulation of cellular metabolic process	0.00733069
GO:0051085	0.000218504	34.2405	0.125404	3	10	chaperone mediated protein folding requiring cofactor	0.00754414
GO:0090084	0.000218504	34.2405	0.125404	3	10	negative regulation of inclusion body assembly	0.00754414
GO:0002221	0.000244073	5.29909	1.63988	8	135	pattern recognition receptor signaling pathway	0.00828166
GO:0006952	0.00032457	5.88111	1.29789	7	149	defense response	0.0108263
GO:0036336	0.000336023	13.9508	0.33859	4	27	dendritic cell migration	0.0110216
GO:0032647	0.000448248	162.173	0.0369128	2	3	regulation of interferon-alpha production	0.013883
GO:0045937	0.000451848	2.21463	12.8126	26	1029	positive regulation of phosphate metabolic process	0.013883
GO:0045087	0.000456596	3.06782	4.95963	14	517	innate immune response	0.013883
GO:0039530	0.000456769	160.616	0.0372625	2	3	MDA-5 signaling pathway	0.013883
GO:0034344	0.000465588	159.05	0.0376211	2	3	regulation of type III interferon production	0.013883
GO:2000670	0.000465588	159.05	0.0376211	2	3	positive regulation of dendritic cell apoptotic process	0.013883
GO:0051701	0.000493963	4.23626	2.28466	9	183	interaction with host	0.0145092
GO:0045351	0.000506489	23.9638	0.163025	3	13	type I interferon biosynthetic process	0.0145323
GO:0032728	0.000509518	12.3388	0.376211	4	30	positive regulation of interferon-beta production	0.0145323
GO:0002292	0.000566829	8.21351	0.677179	5	54	T cell differentiation involved in immune response	0.015936
GO:0032481	0.000618199	8.04023	0.689681	5	56	positive regulation of type I interferon production	0.0171354
GO:0010939	0.000655615	11.456	0.401291	4	32	regulation of necrotic cell death	0.0179202
GO:0032652	0.000715745	11.1576	0.410346	4	33	regulation of interleukin-1 production	0.0192957
GO:0039531	0.000791003	19.9673	0.188105	3	15	regulation of viral-induced cytoplasmic pattern recognition receptor signaling pathway	0.0210364
GO:1900245	0.000923476	79.52	0.0501614	2	4	positive regulation of MDA-5 signaling pathway	0.024232
GO:0048731	0.00106174	2.12614	12.9204	25	974	system development	0.0274935
GO:2001056	0.00126577	4.60625	1.63025	7	130	positive regulation of cysteine-type endopeptidase activity	0.0323511
GO:0006955	0.00131323	4.58508	1.64294	7	194	immune response	0.0329696
GO:0050792	0.00132747	56.9783	0.0584354	2	5	regulation of viral process	0.0329696
GO:0016032	0.00134023	3.15124	3.72695	11	322	viral process	0.0329696
GO:0042832	0.00137981	15.9709	0.225726	3	18	defense response to protozoan	0.0335242
GO:0009597	0.00152641	53.01	0.0627018	2	5	detection of virus	0.0350209
GO:0045345	0.00152641	53.01	0.0627018	2	5	positive regulation of MHC class I biosynthetic process	0.0350209
GO:0051135	0.00152641	53.01	0.0627018	2	5	positive regulation of NK T cell activation	0.0350209
GO:0070269	0.00152641	53.01	0.0627018	2	5	pyroptosis	0.0350209
GO:0050701	0.00154097	8.90572	0.501614	4	40	interleukin-1 secretion	0.0350209
GO:0034142	0.00154818	5.19752	1.24293	6	100	toll-like receptor 4 signaling pathway	0.0350209
GO:0002822	0.0017133	6.29823	0.863252	5	69	regulation of adaptive immune response based on somatic recombination of immune receptors built from immunoglobulin superfamily domains	0.0383156
GO:0010942	0.0020154	2.34416	7.7374	17	617	positive regulation of cell death	0.0445652
GO:0032020	0.00227072	39.755	0.0752421	2	6	ISG15-protein conjugation	0.049653

## Sheet: cluster4
GOBPID	Pvalue	OddsRatio	ExpCount	Count	Size	Term	FDR
GO:0043207	2.85559e-11	5.76888	6.04097	27	901	response to external biotic stimulus	5.76259e-08
GO:0023052	2.71543e-10	3.47341	40.738	73	6076	signaling	2.64651e-07
GO:0009891	3.93436e-10	4.13803	11.8416	36	1780	positive regulation of biosynthetic process	2.64651e-07
GO:1902680	7.75359e-10	4.32655	9.72858	32	1451	positive regulation of RNA biosynthetic process	3.91169e-07
GO:0009617	7.91213e-09	8.55887	1.93931	14	302	response to bacterium	3.19334e-06
GO:0051174	1.27341e-08	3.73804	11.5187	33	1718	regulation of phosphorus metabolic process	4.2829e-06
GO:0071216	2.83109e-08	10.8169	1.18674	11	177	cellular response to biotic stimulus	8.16164e-06
GO:0065007	7.62203e-08	5.32865	41.594	62	7478	biological regulation	1.92266e-05
GO:0051092	1.79405e-07	12.2357	0.851502	9	127	positive regulation of NF-kappaB transcription factor activity	4.02265e-05
GO:0045944	4.10419e-07	4.05115	6.5393	22	992	positive regulation of transcription from RNA polymerase II promoter	8.28226e-05
GO:0010942	5.66425e-07	4.881	4.07296	17	613	positive regulation of cell death	0.000102729
GO:0045936	6.10875e-07	5.13208	3.62712	16	546	negative regulation of phosphate metabolic process	0.000102729
GO:0032496	9.16226e-07	9.97191	1.03347	9	170	response to lipopolysaccharide	0.000142226
GO:0071356	1.842e-06	13.8419	0.581483	7	90	cellular response to tumor necrosis factor	0.000256754
GO:0045937	1.90848e-06	3.55398	7.74398	23	1155	positive regulation of phosphate metabolic process	0.000256754
GO:0000122	2.04223e-06	4.21379	4.98162	18	743	negative regulation of transcription from RNA polymerase II promoter	0.000257576
GO:0060333	2.30061e-06	18.1931	0.385849	6	58	interferon-gamma-mediated signaling pathway	0.000271531
GO:0048534	2.51969e-06	4.34736	4.54427	17	687	hematopoietic or lymphoid organ development	0.000271531
GO:0043065	2.55654e-06	6.07198	2.25468	12	351	positive regulation of apoptotic process	0.000271531
GO:0006954	3.07983e-06	6.59991	1.90488	11	320	inflammatory response	0.000310755
GO:1902074	3.26888e-06	51.2436	0.107276	4	16	response to salt	0.000314124
GO:0071222	4.63936e-06	11.9215	0.66704	7	103	cellular response to lipopolysaccharide	0.000425556
GO:0051240	5.94915e-06	3.90577	5.40279	18	839	positive regulation of multicellular organismal process	0.000505836
GO:0070489	6.48018e-06	5.07619	2.90315	13	433	T cell aggregation	0.000505836
GO:0060548	6.51161e-06	4.0312	4.88204	17	741	negative regulation of cell death	0.000505836
GO:0060337	6.51722e-06	22.3039	0.266385	5	40	type I interferon signaling pathway	0.000505836
GO:0070486	7.89042e-06	4.97875	2.95679	13	441	leukocyte aggregation	0.000578503
GO:0034142	8.0268e-06	10.9056	0.72441	7	109	toll-like receptor 4 signaling pathway	0.000578503
GO:0032570	8.61858e-06	20.9433	0.281599	5	42	response to progesterone	0.000599734
GO:0009890	1.0679e-05	3.0362	9.8813	25	1500	negative regulation of biosynthetic process	0.000718338
GO:0045089	1.48572e-05	5.50404	2.23938	11	334	positive regulation of innate immune response	0.000967155
GO:0035666	1.7048e-05	12.4902	0.543084	6	81	TRIF-dependent toll-like receptor signaling pathway	0.00106916
GO:1902679	1.74839e-05	3.14371	8.22001	22	1226	negative regulation of RNA biosynthetic process	0.00106916
GO:0002755	2.13367e-05	11.9714	0.564696	6	85	MyD88-dependent toll-like receptor signaling pathway	0.00126639
GO:0034340	2.24816e-05	11.8548	0.569903	6	85	response to type I interferon	0.00129622
GO:0045934	2.68736e-05	2.98152	9.10623	23	1382	negative regulation of nucleobase-containing compound metabolic process	0.00150642
GO:0002221	2.91951e-05	8.82812	0.883013	7	135	pattern recognition receptor signaling pathway	0.00159231
GO:0071347	3.31684e-05	11.0138	0.610132	6	91	cellular response to interleukin-1	0.00173941
GO:0002253	3.3616e-05	4.30428	3.3926	13	506	activation of immune response	0.00173941
GO:0032870	3.75458e-05	10.7728	0.624179	6	97	cellular response to hormone stimulus	0.00189419
GO:0034138	4.23206e-05	10.5162	0.636951	6	95	toll-like receptor 3 signaling pathway	0.00207564
GO:0051701	4.31996e-05	6.91454	1.28061	8	191	interaction with host	0.00207564
GO:0045087	4.73953e-05	3.95428	4.05322	14	692	innate immune response	0.00222427
GO:0097659	7.99169e-05	2.21808	24.1974	42	3609	nucleic acid-templated transcription	0.00366528
GO:0032269	8.86505e-05	3.23059	5.99099	17	903	negative regulation of cellular protein metabolic process	0.00397548
GO:0034166	9.86381e-05	12.0874	0.462627	5	69	toll-like receptor 10 signaling pathway	0.00432721
GO:0034146	0.000105663	11.9007	0.469332	5	70	toll-like receptor 5 signaling pathway	0.00453678
GO:0032270	0.00011486	7.065	1.10018	7	192	positive regulation of cellular protein metabolic process	0.00482892
GO:0043549	0.000118057	3.14542	6.12814	17	914	regulation of kinase activity	0.00486204
GO:0042325	0.00012591	4.02684	3.35994	12	561	regulation of phosphorylation	0.00491073
GO:0044409	0.000128974	8.49733	0.77775	6	116	entry into host	0.00491073
GO:0051806	0.000128974	8.49733	0.77775	6	116	entry into cell of other organism involved in symbiotic interaction	0.00491073
GO:0052192	0.000128974	8.49733	0.77775	6	116	movement in environment of other organism involved in symbiotic interaction	0.00491073
GO:1904468	0.000133034	301.868	0.0201142	2	3	negative regulation of tumor necrosis factor secretion	0.00491668
GO:0009612	0.000134003	11.2721	0.493207	5	78	response to mechanical stimulus	0.00491668
GO:0038123	0.000156238	10.8909	0.50956	5	76	toll-like receptor TLR1:TLR2 signaling pathway	0.00541689
GO:0038124	0.000156238	10.8909	0.50956	5	76	toll-like receptor TLR6:TLR2 signaling pathway	0.00541689
GO:0034162	0.000159144	10.8442	0.511517	5	77	toll-like receptor 9 signaling pathway	0.00541689
GO:0038061	0.000160429	10.8252	0.512407	5	77	NIK/NF-kappaB signaling	0.00541689
GO:0051704	0.000161057	3.69687	3.99666	13	653	multi-organism process	0.00541689
GO:0034654	0.000179513	2.13677	25.1461	42	3821	nucleobase-containing compound biosynthetic process	0.00593866
GO:0002764	0.000222048	7.65981	0.859814	6	137	immune response-regulating signaling pathway	0.00722732
GO:0034134	0.000236592	9.90914	0.556494	5	83	toll-like receptor 2 signaling pathway	0.00757845
GO:1900046	0.000264471	9.66019	0.569903	5	85	regulation of hemostasis	0.00822368
GO:0070427	0.000264901	150.925	0.026819	2	4	nucleotide-binding oligomerization domain containing 1 signaling pathway	0.00822368
GO:0002819	0.000270169	9.61329	0.572513	5	86	regulation of adaptive immune response	0.00822368
GO:0002293	0.000273036	14.2728	0.315123	4	47	alpha-beta T cell differentiation involved in immune response	0.00822368
GO:2000379	0.000294778	9.4234	0.583313	5	87	positive regulation of reactive oxygen species metabolic process	0.00874797
GO:0035994	0.000307515	26.8622	0.134095	3	20	response to muscle stretch	0.00899369
GO:0050818	0.00032765	9.19787	0.596722	5	89	regulation of coagulation	0.00934763
GO:0022610	0.000328881	2.57559	9.333	21	1392	biological adhesion	0.00934763
GO:0048525	0.000345091	9.08909	0.603427	5	90	negative regulation of viral process	0.00959632
GO:0071277	0.000347142	13.3395	0.335237	4	50	cellular response to calcium ion	0.00959632
GO:0046718	0.00036809	8.95538	0.611885	5	92	viral entry into host cell	0.0100379
GO:0060759	0.000401222	6.81108	0.958778	6	143	regulation of response to cytokine stimulus	0.0106804
GO:0010876	0.000402235	4.39843	2.23268	9	333	lipid localization	0.0106804
GO:0051771	0.000439567	100.61	0.0335237	2	5	negative regulation of nitric-oxide synthase biosynthetic process	0.0113724
GO:1900127	0.000439567	100.61	0.0335237	2	5	positive regulation of hyaluronan biosynthetic process	0.0113724
GO:0035872	0.000467003	12.2692	0.362056	4	54	nucleotide-binding domain, leucine rich repeat containing receptor signaling pathway	0.0119293
GO:0015749	0.000481737	6.56918	0.992302	6	148	monosaccharide transport	0.0121135
GO:0042107	0.000491727	8.37761	0.651547	5	98	cytokine metabolic process	0.0121135
GO:0097285	0.000496581	3.90612	2.80109	10	425	cell-type specific apoptotic process	0.0121135
GO:0002263	0.00050143	5.44766	1.39459	7	208	cell activation involved in immune response	0.0121135
GO:0009611	0.000504231	5.46805	1.40018	7	238	response to wounding	0.0121135
GO:0042035	0.000511131	8.30306	0.657065	5	98	regulation of cytokine biosynthetic process	0.0121348
GO:0031326	0.00052604	3.97869	2.87253	10	548	regulation of cellular biosynthetic process	0.0123436
GO:0051235	0.000643319	11.21	0.393754	4	59	maintenance of location	0.0149221
GO:0045627	0.000656462	75.4528	0.0402285	2	6	positive regulation of T-helper 1 cell differentiation	0.0150539
GO:2000352	0.000681133	19.8472	0.174323	3	26	negative regulation of endothelial cell apoptotic process	0.0154441
GO:0060669	0.000762552	19.019	0.181028	3	27	embryonic placenta morphogenesis	0.0170981
GO:0030162	0.00083198	3.04091	4.70673	13	702	regulation of proteolysis	0.0183066
GO:0051347	0.00083459	3.19951	4.11693	12	616	positive regulation of transferase activity	0.0183066
GO:0000188	0.00084991	18.2571	0.187733	3	28	inactivation of MAPK activity	0.0184421
GO:0031347	0.000879804	4.35563	1.99974	8	326	regulation of defense response	0.0188877
GO:0032650	0.000915022	60.3585	0.0469332	2	7	regulation of interleukin-1 alpha production	0.0190362
GO:0045084	0.000915022	60.3585	0.0469332	2	7	positive regulation of interleukin-12 biosynthetic process	0.0190362
GO:0071316	0.000915022	60.3585	0.0469332	2	7	cellular response to nicotine	0.0190362
GO:0031663	0.00101885	17.0459	0.199515	3	30	lipopolysaccharide-mediated signaling pathway	0.0207717
GO:0060711	0.00101903	17.0449	0.199528	3	30	labyrinthine layer development	0.0207717
GO:0032755	0.00105884	9.72955	0.449218	4	67	positive regulation of interleukin-6 production	0.0211557
GO:1903426	0.00105884	9.72955	0.449218	4	67	regulation of reactive oxygen species biosynthetic process	0.0211557
GO:0050865	0.00111328	3.49411	3.111	10	464	regulation of cell activation	0.0220255
GO:0042149	0.00114926	16.298	0.207847	3	31	cellular response to glucose starvation	0.0225166
GO:0050704	0.001262	15.735	0.214552	3	32	regulation of interleukin-1 secretion	0.0243185
GO:0002684	0.00126533	6.73529	0.803991	5	137	positive regulation of immune system process	0.0243185
GO:0043124	0.00131443	15.4845	0.21747	3	33	negative regulation of I-kappaB kinase/NF-kappaB signaling	0.0250238
GO:0031638	0.00137438	6.58991	0.817979	5	122	zymogen activation	0.0259206
GO:0007275	0.0014639	2.1298	16.1676	28	2798	multicellular organism development	0.0273532
GO:0050830	0.00153355	8.75275	0.496151	4	74	defense response to Gram-positive bacterium	0.0283917
GO:0060556	0.00155491	43.1078	0.0603427	2	9	regulation of vitamin D biosynthetic process	0.0285256
GO:0043412	0.00162813	1.87413	25.9453	40	3877	macromolecule modification	0.0295871
GO:0007249	0.0016421	14.2132	0.23442	3	38	I-kappaB kinase/NF-kappaB signaling	0.0295871
GO:0002286	0.00166206	8.55171	0.50702	4	77	T cell activation involved in immune response	0.0296818
GO:0034405	0.0017817	13.8242	0.241371	3	36	response to fluid shear stress	0.0315392
GO:0051607	0.00182612	6.16179	0.87251	5	131	defense response to virus	0.0320444
GO:0072359	0.00188905	2.56091	6.45667	15	963	circulatory system development	0.0322571
GO:0071322	0.00189312	38.1538	0.066308	2	10	cellular response to carbohydrate stimulus	0.0322571
GO:0060712	0.0019011	38.0667	0.0664472	2	10	spongiotrophoblast layer development	0.0322571
GO:0060137	0.00193514	37.717	0.0670474	2	10	maternal process involved in parturition	0.0322571
GO:2000121	0.00193514	37.717	0.0670474	2	10	regulation of removal of superoxide radicals	0.0322571
GO:0070301	0.00195196	8.16667	0.529675	4	79	cellular response to hydrogen peroxide	0.0322571
GO:0071260	0.00195196	8.16667	0.529675	4	79	cellular response to mechanical stimulus	0.0322571
GO:0051384	0.00196611	8.14916	0.5307	4	81	response to glucocorticoid	0.0322571
GO:0046209	0.00204422	8.0587	0.536379	4	80	nitric oxide metabolic process	0.0330019
GO:1903317	0.00204422	8.0587	0.536379	4	80	regulation of protein maturation	0.0330019
GO:0070304	0.00214651	5.92606	0.90514	5	135	positive regulation of stress-activated protein kinase signaling cascade	0.0343782
GO:2000514	0.00224756	12.6698	0.261485	3	39	regulation of CD4-positive, alpha-beta T cell activation	0.0356004
GO:0006915	0.0022581	4.84638	1.3461	6	261	apoptotic process	0.0356004
GO:0000185	0.00235484	33.5241	0.0737522	2	11	activation of MAPKKK activity	0.0362753
GO:0032688	0.00235484	33.5241	0.0737522	2	11	negative regulation of interferon-beta production	0.0362753
GO:0070431	0.00235484	33.5241	0.0737522	2	11	nucleotide-binding oligomerization domain containing 2 signaling pathway	0.0362753
GO:0045599	0.00241803	12.3266	0.26819	3	40	negative regulation of fat cell differentiation	0.0369666
GO:0044092	0.00244605	2.41456	7.31487	16	1091	negative regulation of molecular function	0.0371137
GO:0072593	0.00254927	12.0673	0.27299	3	43	reactive oxygen species metabolic process	0.0381338
GO:0060021	0.00255107	7.55888	0.569903	4	85	palate development	0.0381338
GO:0045744	0.00259631	12.0015	0.274894	3	41	negative regulation of G-protein coupled receptor protein signaling pathway	0.0385247
GO:0010884	0.00276452	30.4476	0.0797416	2	12	positive regulation of lipid storage	0.0406891
GO:0045429	0.0027825	11.693	0.281599	3	42	positive regulation of nitric oxide biosynthetic process	0.0406891
GO:0032308	0.00281347	30.1698	0.0804569	2	12	positive regulation of prostaglandin secretion	0.0408459
GO:0006469	0.00284654	5.53753	0.966103	5	146	negative regulation of protein kinase activity	0.0410308
GO:0045071	0.00290243	11.506	0.285741	3	43	negative regulation of viral genome replication	0.0413986
GO:0002824	0.00291308	11.4909	0.286114	3	43	positive regulation of adaptive immune response based on somatic recombination of immune receptors built from immunoglobulin superfamily domains	0.0413986
GO:0051051	0.00299717	5.47227	0.9781	5	153	negative regulation of transport	0.0422957
GO:0001817	0.0030884	4.5054	1.42738	6	232	regulation of cytokine production	0.0432805
GO:0006919	0.00313823	7.11717	0.603427	4	90	activation of cysteine-type endopeptidase activity involved in apoptotic process	0.0436756
GO:0045717	0.00331049	27.4254	0.0871617	2	13	negative regulation of fatty acid biosynthetic process	0.0454461
GO:0060670	0.00331049	27.4254	0.0871617	2	13	branching involved in labyrinthine layer morphogenesis	0.0454461

## Sheet: cluster5
GOBPID	Pvalue	OddsRatio	ExpCount	Count	Size	Term	FDR
GO:0006631	1.05133e-05	4.44031	3.46275	14	243	fatty acid metabolic process	0.0125328
GO:0038096	1.16965e-05	8.4653	1.07555	8	75	Fc-gamma receptor signaling pathway involved in phagocytosis	0.0125328
GO:0055114	2.22746e-05	2.97827	8.12416	22	600	oxidation-reduction process	0.0159115
GO:0002429	3.83313e-05	3.70648	4.40259	15	307	immune response-activating cell surface receptor signaling pathway	0.020536
GO:0002252	8.56613e-05	4.87518	2.23814	10	167	immune effector process	0.0310795
GO:0072524	8.70169e-05	5.43769	1.81384	9	127	pyridine-containing compound metabolic process	0.0310795
GO:0044242	0.000112842	5.24305	1.87621	9	131	cellular lipid catabolic process	0.0345458
GO:0071447	0.000154586	41.7684	0.114726	3	8	cellular response to hydroperoxide	0.0412207
GO:0072329	0.000173559	5.60352	1.56314	8	109	monocarboxylic acid catabolic process	0.0412207
GO:0006097	0.000204778	Inf	0.0286814	2	2	glyoxylate cycle	0.0412207
GO:0002263	0.000211585	3.9797	2.98287	11	208	cell activation involved in immune response	0.0412207
GO:0044283	0.000234395	2.87761	6.36339	17	447	small molecule biosynthetic process	0.0412939
GO:0030838	0.000269878	6.09414	1.26198	7	88	positive regulation of actin filament polymerization	0.0412939
GO:0050867	0.000284132	3.37078	4.14446	13	289	positive regulation of cell activation	0.0412939
GO:0002764	0.000299129	2.50706	9.03464	21	630	immune response-regulating signaling pathway	0.0412939
GO:0006635	0.000310364	9.5409	0.598097	5	42	fatty acid beta-oxidation	0.0412939
GO:0042102	0.000327577	7.16949	0.929669	6	65	positive regulation of T cell proliferation	0.0412939
GO:0006796	0.000412816	5.6613	1.35403	7	103	phosphate-containing compound metabolic process	0.0491481
GO:0034440	0.000460028	5.54354	1.37671	7	96	lipid oxidation	0.0499421
GO:0032946	0.000466095	4.79106	1.80693	8	126	positive regulation of mononuclear cell proliferation	0.0499421

## Sheet: cluster6
no enrichment
