# Supplementary material for: Genetic regulatory effects modified by immune activation contribute to autoimmune disease associations
Source: Nat Commun. 2017 Aug 16;8:266. doi: 10.1038/s41467-017-00366-1 (PMC5559603; doi:10.1038/s41467-017-00366-1)
Supplement: Supplementary file 3 — Supplementary Data 2 [file 41467_2017_366_MOESM3_ESM.xlsx]

## Sheet: Sheet1
snp	probe	gene	s.chr	s.pos	p.chr	p.start	p.end	ctrl_p	lps90_p	lps6h_p	rna90_p	rna6h_p	mdp90_p	mdp6h_p	re.lps90_p	re.lps6h_p	re.rna90_p	re.rna6h_p	re.mdp90_p	re.mdp6h_p	re.lps90_bonferroni	re.lps6h_bonferroni	re.rna90_bonferroni	re.rna6h_bonferroni	re.mdp90_bonferroni	re.mdp6h_bonferroni
rs1609990	ILMN_2219683	NEU4	2	242762923	2	242758654	242758703	0.518072	1.11874e-45	5.6834e-25	1.94667e-15	1.27683e-20	3.81941e-19	0.000231633	1.96581e-98	6.7807e-34	1.07677e-12	1.18247e-27	1.05657e-23	0.00167263	4.94991e-95	1.70738e-30	2.71132e-09	2.97746e-24	2.66045e-20	1
rs7502594	ILMN_1713803	C17orf97	17	260182	17	264017	264066	5.32052e-41	4.95968e-07	8.9602e-44	6.82209e-35	2.45919e-31	1.57083e-18	1.05814e-38	2.91456e-48	5.67737e-05	1.60634e-13	7.76545e-09	2.97496e-19	0.996426	7.33887e-45	0.142956	4.04477e-10	1.95534e-05	7.49094e-16	1
rs1804500	ILMN_1776967	LRRC50	16	84212571	16	84209868	84211346	0.411637	9.89931e-24	6.92415e-22	1.81333e-18	6.96818e-09	7.09955e-16	7.77488e-12	1.03334e-33	1.42783e-30	3.85689e-23	5.59308e-10	6.57954e-20	5.94483e-14	2.60196e-30	3.59528e-27	9.71165e-20	1.40834e-06	1.65673e-16	1.49691e-10
rs200826215	ILMN_1753575	GP1BA	17	4825744	17	4837992	4838041	0.0179618	3.45775e-24	1.33347e-43	9.16466e-13	3.26773e-13	1.85846e-07	1.00621e-24	9.11519e-29	1.73551e-88	5.10573e-06	6.69612e-12	4.4185e-05	9.9359e-34	2.2952e-25	4.37002e-85	0.0128562	1.68608e-08	0.111258	2.50186e-30
rs1719130	ILMN_3192001	CCL14	17	34416246	17	34311379	34311428	0.842776	1.20872e-20	4.69545e-21	1.02773e-19	2.22253e-12	9.33942e-11	0.00281395	7.98719e-28	9.96204e-27	2.13351e-23	8.29873e-14	3.58846e-12	0.00610002	2.01117e-24	2.50844e-23	5.37219e-20	2.08962e-10	9.03575e-09	1
rs56054943	ILMN_1674926	C19orf35	19	2279190	19	2274969	2275018	8.97544e-28	0.272426	1.10706e-18	3.42675e-16	1.41055e-11	0.00547593	2.54743e-15	1.74028e-27	0.00378027	0.0487572	0.0949741	1.82841e-16	0.102322	4.38204e-24	1	1	1	4.60395e-13	1
rs344124	ILMN_1685540	SHROOM3	4	77625879	4	77700495	77700544	0.994817	1.35899e-21	0.00112293	0.0377474	0.404833	3.60953e-07	0.702024	3.58713e-27	0.00521888	0.0825598	0.473453	4.03713e-07	0.743838	9.0324e-24	1	1	1	0.00101655	1
rs13112903	ILMN_1773066	CDKN2AIP	4	184387264	4	184368345	184368394	4.2069e-05	1.14766e-19	5.3599e-05	1.95819e-06	0.000649612	2.74863e-06	0.00666846	2.20668e-16	0.162658	0.0114823	0.495427	0.00341381	0.694923	5.55641e-13	1	1	1	1	1
rs1800683	ILMN_1795464	LTA	6	31540071	6	31542040	31542089	0.147442	4.25817e-13	7.78621e-10	6.13836e-05	3.29746e-22	0.0111846	0.370563	3.04973e-16	1.4164e-11	1.98989e-05	3.77889e-31	0.00351505	0.126856	7.67923e-13	3.56649e-08	0.0501055	9.51525e-28	1	1
rs4409363	ILMN_1787415	SNX16	8	82788255	8	82711979	82712028	1.58022e-07	1.02723e-23	4.21355e-17	4.44426e-16	7.54087e-15	3.32205e-14	0.00174053	3.45746e-16	3.95809e-08	4.85411e-05	2.57852e-06	4.10751e-07	0.796202	8.70588e-13	9.96648e-05	0.122227	0.00649271	0.00103427	1
rs3134131	ILMN_1737462	OXR1	8	107663075	8	107764783	107764832	0.959302	3.39858e-16	1.00765e-06	1.07879e-06	1.28827e-06	1.36351e-13	6.00729e-07	4.86346e-16	3.416e-06	0.000105603	0.00010464	1.41012e-13	8.95313e-06	1.22462e-12	0.00860148	0.265908	0.263485	3.55069e-10	0.022544
rs6477963	ILMN_1707585	SLC46A2	9	115625023	9	115641299	115641348	3.0064e-13	0.152611	0.20148	6.6902e-10	0.173311	0.0233163	0.00423757	9.30039e-15	2.17592e-11	0.0889349	1.08158e-09	9.44644e-08	1.21191e-05	2.34184e-11	5.47897e-08	1	2.72343e-06	0.000237861	0.0305159
rs35822965	ILMN_2396801	PNPLA1	6	36255803	6	36274095	36274144	0.0152954	1.07641e-16	5.46484e-13	2.13994e-05	0.000149573	2.00455e-09	0.000133229	1.98677e-14	1.73993e-08	0.0788741	0.0361348	8.76353e-06	0.0360681	5.00269e-11	4.38114e-05	1	1	0.0220666	1
rs7909684	ILMN_1682336	MASTL	10	27384357	10	27475339	27475388	0.00164446	1.55258e-10	0.0856474	0.00394322	9.80323e-10	4.50252e-07	0.00170631	2.23321e-14	0.00421846	0.000124498	2.33405e-13	6.74834e-10	0.465054	5.62323e-11	1	0.313485	5.87714e-10	1.69923e-06	1
rs113446759	ILMN_3203189	MAP2K3	17	21233879	17	21204240	21204289	5.01645e-14	9.41849e-19	9.47818e-10	3.60912e-07	1.61177e-06	8.21564e-09	9.10901e-05	7.59949e-14	0.298089	0.456018	0.99156	0.000622091	0.122036	1.91355e-10	1	1	1	1	1
rs11858714	ILMN_2141807	C15orf23	15	40717447	15	40683703	40683749	1.74107e-34	0.000273497	4.86099e-18	3.05982e-18	5.194e-17	0.000409211	2.53754e-16	1.2887e-13	0.0387688	9.85694e-05	0.43327	2.20144e-13	0.125393	3.24496e-10	1	0.248198	1	5.54323e-10	1
rs2290265	ILMN_3257566	DSTYK	1	205199570	1	205112027	205112076	0.00944458	3.72467e-19	1.03859e-29	0.000544653	0.514856	0.0469488	0.000799327	1.46811e-13	1.16068e-30	0.395469	0.205246	0.84558	0.389423	3.69669e-10	2.92259e-27	1	1	1	1
rs741887	ILMN_1741632	RAB3IL1	11	61690707	11	61664820	61664869	1.78608e-20	1.7208e-07	5.83025e-09	1.5393e-15	3.97022e-08	1.23698e-07	3.4155e-07	6.54831e-13	5.48809e-07	0.00933094	4.244e-07	4.62934e-10	1.32059e-10	1.64886e-09	0.0013819	1	0.00106864	1.16567e-06	3.32526e-07
rs11794788	ILMN_2150894	ALDH1B1	9	38390240	9	38398151	38398200	0.00452968	9.50533e-20	5.08266e-07	0.000344361	0.000269005	5.03007e-14	0.000172884	7.27009e-13	0.049216	0.545658	0.847077	5.68068e-08	0.0855371	1.83061e-09	1	1	1	0.000143039	1
rs7998246	ILMN_1769388	GJB2	13	20745288	13	20761910	20761959	0.135596	3.44906e-12	4.13282e-06	8.58776e-05	1.7549e-06	4.89654e-07	0.0806439	1.08485e-12	6.85785e-06	0.0350328	6.99576e-06	1.41607e-06	0.148671	2.73164e-09	0.0172681	1	0.0176153	0.00356566	1
rs9661151	ILMN_1714170	SPSB1	1	9343799	1	9429362	9429411	0.359804	1.13499e-13	6.0427e-07	0.0689061	0.000427571	5.09698e-06	0.0841621	1.32028e-12	6.51718e-05	0.34026	0.00552007	5.74013e-05	0.257894	3.32448e-09	0.164103	1	1	0.144536	1
rs5750785	ILMN_1775822	PDGFB	22	39671141	22	39620092	39620141	0.688884	2.11209e-11	3.70006e-14	6.40573e-05	6.58437e-07	7.91879e-13	3.40051e-06	1.39931e-12	1.75171e-15	0.000448911	1.02198e-06	2.31502e-14	1.36302e-05	3.52346e-09	4.41081e-12	1	0.00257334	5.82921e-11	0.0343208
rs720201	ILMN_1754501	C2orf74	2	61376463	2	61390265	61390314	3.39287e-40	3.20992e-16	3.07783e-34	3.75619e-36	6.93602e-26	1.50786e-11	1.14455e-26	3.00527e-12	1.70937e-05	0.0212659	4.493e-07	3.95586e-16	0.0376934	7.56728e-09	0.043042	1	0.00113134	9.96086e-13	1
rs10779593	ILMN_3301042	LQK1	1	213053179	1	213031265	213031314	8.13773e-49	9.63634e-09	1.30475e-13	1.26207e-31	4.29188e-18	1.92497e-08	9.45588e-20	4.45253e-12	7.17707e-18	1.88002e-09	4.15834e-10	3.66738e-16	2.29703e-08	1.12115e-08	1.80719e-14	4.7339e-06	1.04707e-06	9.23447e-13	5.78393e-05
rs9369265	ILMN_2205322	TREML4	6	41196605	6	41205788	41205837	4.46791e-25	6.64634e-33	1.95309e-56	2.28744e-33	6.32504e-26	4.38338e-17	5.4097e-28	7.32153e-12	5.63899e-73	9.34308e-07	1.54528e-08	0.00156211	5.23918e-16	1.84356e-08	1.4199e-69	0.00235259	3.89101e-05	1	1.31923e-12
rs132723	ILMN_1779070	APOLIV	22	36597495	22	36597807	36597856	7.06388e-18	9.95373e-05	0.00569164	4.31234e-06	1.4341e-05	0.150438	2.67876e-06	8.31236e-12	7.11873e-18	2.71422e-06	1.04659e-10	1.95978e-15	6.33754e-09	2.09305e-08	1.7925e-14	0.00683441	2.63533e-07	4.93472e-12	1.59579e-05
rs1791687	ILMN_2176931	PELI3	11	66227184	11	66244504	66244553	2.24634e-16	0.140762	0.0955326	0.000119863	0.226492	0.0413232	0.229535	1.01793e-11	4.79969e-17	0.00109179	9.28176e-11	5.16003e-07	6.09559e-09	2.56315e-08	1.20856e-13	1	2.33715e-07	0.0012993	1.53487e-05
rs7535029	ILMN_1800540	CD55	1	207421048	1	207533479	207533528	0.0137115	1.14003e-16	2.06377e-12	0.000471223	5.13621e-06	5.6782e-09	0.00534399	1.23824e-11	1.7029e-09	0.122115	0.00870809	7.02959e-06	0.16942	3.11788e-08	4.2879e-06	1	1	0.0177005	1
rs56343177	ILMN_1704056	RPPH1	14	20836173	14	20811232	20811281	2.04502e-11	4.19118e-21	2.54075e-17	5.61933e-19	6.80466e-17	7.38675e-22	2.93739e-14	1.61843e-11	0.0146006	0.000219209	4.79613e-05	1.20773e-10	0.181149	4.0752e-08	1	0.551968	0.120767	3.04106e-07	1
rs2482356	ILMN_1707312	NFIL3	9	94178371	9	94171631	94171680	0.324844	2.50597e-11	0.025463	5.65582e-07	0.0568801	0.0324873	0.220936	1.95455e-11	0.106907	9.08788e-06	0.218858	0.06448	0.571723	4.92157e-08	1	0.0228833	1	1	1
rs78856780	ILMN_2346997	RAB23	6	56939238	6	57053650	57053699	3.03613e-16	0.31041	6.91064e-12	1.15161e-07	6.27791e-12	0.0112893	3.69737e-12	3.96088e-11	0.538757	0.000365845	0.189344	2.45195e-08	0.622227	9.9735e-08	1	0.921197	1	6.17402e-05	1
rs7102836	ILMN_1767642	C11orf46	11	30315627	11	30358846	30358895	0.358364	8.51506e-15	2.34948e-11	4.71701e-05	3.05665e-05	1.99194e-07	0.00621156	1.1051e-10	5.71279e-06	0.0119067	0.00857934	7.28761e-05	0.0931367	2.78264e-07	0.0143848	1	1	0.183502	1
rs4677952	ILMN_1686920	CCDC58	3	122163022	3	122081829	122078732	3.47264e-24	3.74361e-12	1.25042e-17	1.88962e-22	5.15127e-09	6.21884e-09	4.54901e-14	1.19774e-10	0.000100361	0.000328739	1.86743e-09	6.9526e-13	0.0688953	3.01591e-07	0.25271	0.827765	4.70218e-06	1.75066e-09	1
rs79126392	ILMN_1766219	HGC6.1.1	6	168403733	6	168393836	168393885	0.12737	4.58165e-09	0.0736158	0.705879	0.61244	0.136302	0.840245	1.23749e-10	0.0192595	0.21941	0.21702	0.0497222	0.370712	3.11601e-07	1	1	1	1	1
rs10063083	ILMN_1713638	NIPAL4	5	156894343	5	156901443	156901492	0.966365	4.40808e-10	2.08189e-07	0.482951	0.0562477	0.0355027	0.0127628	1.27215e-10	3.47759e-07	0.562174	0.091555	0.0447274	0.0270633	3.20327e-07	0.000875658	1	1	1	1
rs1474043	ILMN_1703754	CEP192	18	12951738	18	13124633	13124682	0.305085	6.89584e-11	0.000159583	0.508824	0.109595	1.76375e-07	0.0423859	2.16248e-10	0.000141036	0.265741	0.0589368	2.64109e-07	0.0233566	5.44512e-07	0.355129	1	1	0.000665027	1
rs72640751	ILMN_1674985	TMEM51	1	15456263	1	15546656	15546705	0.0187275	1.93653e-08	0.00208382	0.854622	0.977948	0.000212201	0.0391597	2.45742e-10	8.21616e-05	0.150986	0.0955699	7.17284e-06	0.00189143	6.18778e-07	0.206883	1	1	0.0180612	1
rs4817605	ILMN_1723874	MRPS6	21	35354261	21	35515211	35515260	1.11577e-06	9.52968e-24	4.6624e-11	3.98107e-15	2.60707e-05	6.93186e-12	1.33632e-07	3.08512e-10	3.25923e-05	0.000731183	0.335679	0.00340164	0.083618	7.76834e-07	0.0820675	1	1	1	1
rs10229001	ILMN_2312606	IRF5	7	128599397	7	128589979	128590028	8.16095e-49	2.8418e-32	1.54676e-45	5.52765e-53	1.25059e-30	8.92828e-21	1.89567e-28	3.12161e-10	0.188443	0.717211	0.79329	5.5625e-11	0.0557169	7.86022e-07	1	1	1	1.40064e-07	1
rs1775908	ILMN_1691410	BAMBI	10	29098958	10	28971562	28971611	0.286249	1.02322e-09	0.00628079	2.22125e-14	9.61026e-11	9.47559e-06	0.775455	4.06674e-10	0.0495502	3.58197e-12	2.22605e-11	6.61175e-05	0.728989	1.024e-06	1	9.0194e-09	5.60518e-08	0.166484	1
rs7732118	ILMN_1665647	CD180	5	66504513	5	66478280	66478329	2.89936e-16	0.634906	0.153094	4.18129e-11	0.215512	0.0936852	0.00104718	5.47703e-10	1.558e-08	0.186026	2.76535e-08	7.67293e-07	0.000167281	1.37912e-06	3.92304e-05	1	6.96316e-05	0.00193204	0.421214
rs6556887	ILMN_1737308	GLRX	5	95176274	5	95149972	95150021	1.248e-06	0.000179861	0.00171321	1.06339e-05	0.0879809	0.409319	0.52664	6.38249e-10	2.72683e-08	0.949725	0.0282523	0.0149474	0.00928849	1.60711e-06	6.86616e-05	1	1	1	1
rs72620573	ILMN_3185144	ZNF626	19	19905169	19	20048553	20048602	5.49211e-14	3.37162e-23	9.34395e-17	4.98598e-23	1.57646e-09	1.9879e-08	1.12199e-11	6.78891e-10	0.00258877	0.000282915	0.293211	0.309558	0.0577285	1.70945e-06	1	0.712381	1	1	1
rs61462499	ILMN_1763265	CHMP1B	18	11858902	18	11852206	11852255	0.148101	4.48505e-12	0.137195	0.0183355	0.495348	1.00935e-09	0.0986215	9.59131e-10	0.58364	0.174302	0.71853	1.17156e-07	0.514105	2.41509e-06	1	1	1	0.000295	1
rs12578375	ILMN_2124221	CLLU1OS	12	92827016	12	92814133	92814182	0.0986422	1.54144e-11	5.17466e-27	2.00503e-06	4.18469e-12	0.0572829	4.04686e-09	1.08504e-09	7.76103e-40	0.00148632	1.26534e-11	0.293062	6.60641e-09	2.73214e-06	1.95423e-36	1	3.18613e-08	1	1.66349e-05
rs12920129	ILMN_3301740	LOC729887	16	84209354	16	84151069	84151118	0.393733	5.89802e-09	2.72637e-05	0.826511	0.753529	0.139462	0.0371057	1.685e-09	5.31982e-05	0.468796	0.439772	0.0864112	0.026595	4.24283e-06	0.133953	1	1	1	1
rs2230127	ILMN_2112755	HSDL1	16	84215390	16	84156360	84156409	0.0873739	1.7867e-08	3.6184e-07	0.167843	0.0197364	0.0026779	0.102766	1.83715e-09	2.53046e-08	0.859825	0.00387159	0.000446204	0.0230683	4.62593e-06	6.3717e-05	1	1	1	1
rs61014091	ILMN_2160764	HBP1	7	106810107	7	106842684	106842733	0.0733689	7.03337e-09	0.00575005	0.519538	0.253829	0.0036294	0.0227917	1.85423e-09	0.000862283	0.107486	0.994583	0.000567002	0.00342731	4.66896e-06	1	1	1	1	1
rs7136152	ILMN_1787541	SPSB2	12	6984264	12	6980345	6980394	1.54853e-17	0.0174943	4.26636e-13	8.10307e-14	2.93016e-09	0.00019661	1.39468e-09	1.9014e-09	0.0255853	0.0033912	0.00139526	1.34459e-06	0.000859102	4.78772e-06	1	1	1	0.00338568	1
rs7978187	ILMN_1708905	CLR	12	9816875	12	9810217	9810266	4.57332e-10	2.53735e-16	1.36634e-12	7.75699e-12	3.11193e-06	6.61807e-11	0.000138959	3.06293e-09	1.07167e-07	0.0364829	0.0658656	0.000549235	0.225949	7.71245e-06	0.000269847	1	1	1	1
rs58505537	ILMN_2381899	OPTN	10	13159362	10	13180111	13180160	6.41366e-05	7.26146e-13	1.89636e-06	1.25919e-08	4.48732e-10	6.61159e-07	8.03893e-07	3.80062e-09	5.17196e-05	0.00305864	6.22153e-08	0.00030884	0.00225638	9.56996e-06	0.13023	1	0.000156658	0.777659	1
rs59824590	ILMN_1683279	PEX6	6	42920416	6	42931900	42931949	2.60877e-24	0.00269306	1.00519e-19	7.87872e-16	1.0534e-10	3.67985e-07	4.83313e-20	4.08993e-09	0.670766	0.00515954	0.00111933	0.000145988	0.177895	1.02984e-05	1	1	1	0.367597	1
rs2536696	ILMN_1749875	BX647938	12	9616871	12	9727490	9727534	0.430061	1.49198e-10	0.00016589	0.480052	0.641157	0.510248	0.223462	5.00341e-09	0.00461122	0.301851	0.400532	0.931132	0.56009	1.25986e-05	1	1	1	1	1
rs2567979	ILMN_1813846	P2RX4	12	121631100	12	121671548	121671597	3.97408e-06	0.000942919	0.170565	0.00201946	0.584484	0.0422519	0.00631556	7.38186e-09	0.00368273	0.195978	0.000915753	1.01811e-06	0.0292458	1.85875e-05	1	1	1	0.0025636	1
rs3766683	ILMN_3185234	KIAA0040	1	175156585	1	175162023	175162072	2.88193e-15	0.317721	6.02227e-08	5.79712e-10	2.92373e-07	1.62928e-05	7.60478e-06	8.17901e-09	0.057212	0.436811	0.782932	0.00353575	0.014304	2.05947e-05	1	1	1	1	1
rs111250433	ILMN_1789558	FAM164A	8	79558153	8	79609708	79610664	1.63808e-12	0.351749	0.0645928	1.30817e-11	0.000628354	1.60367e-05	0.00713773	1.27161e-08	9.5214e-07	0.83486	4.04914e-05	0.000464524	1.91237e-05	3.20192e-05	0.00239749	1	0.101957	1	0.0481536
rs12933059	ILMN_1671839	TAF1C	16	84209049	16	84211519	84211568	0.000629978	1.61632e-05	2.30454e-09	0.619282	0.240455	0.965083	0.120011	1.31483e-08	5.22593e-13	0.158742	0.00162597	0.0502082	0.296782	3.31074e-05	1.31589e-09	1	1	1	1
rs4326373	ILMN_1676946	AP3M2	8	41999792	8	42028570	42028619	2.70814e-13	0.0555726	1.72426e-08	6.98423e-11	0.000664696	0.00012948	1.38562e-08	1.41085e-08	0.210523	0.276787	0.00153238	0.000334864	0.281491	3.55251e-05	1	1	1	0.843187	1
rs11212483	ILMN_1788968	C11orf65	11	107877207	11	108225773	108225822	0.120816	1.66317e-07	0.0359405	0.860772	0.0571948	0.901428	0.542443	1.594e-08	0.00848707	0.280337	0.439577	0.365572	0.791734	4.01369e-05	1	1	1	1	1
rs2254194	ILMN_1742442	SIRPB1	20	1549402	20	1584464	1579542	2.99407e-39	6.36875e-40	1.08811e-11	1.78704e-34	1.35469e-15	4.92883e-27	2.47505e-15	1.60037e-08	8.5298e-10	0.751542	7.97675e-05	0.00162637	1.72519e-07	4.02974e-05	2.1478e-06	1	0.200855	1	0.000434403
rs10469840	ILMN_1781700	IL18R1	2	103093243	2	103014772	103014821	0.464085	1.09988e-07	7.75211e-16	0.00990995	4.63645e-08	0.464267	0.00233661	1.95518e-08	5.62843e-20	0.0126674	6.04838e-09	0.323559	0.00175797	4.92315e-05	1.41724e-16	1	1.52298e-05	1	1
rs56126097	ILMN_3236249	CCNL2	1	1900339	1	1322615	1322648	0.0943769	1.87262e-07	0.839075	0.00661936	0.482545	0.56052	0.298317	2.01631e-08	0.519327	0.00126603	0.774649	0.182833	0.983827	5.07707e-05	1	1	1	1	1
rs7192268	ILMN_1670218	EXOSC6	16	70382179	16	70284156	70284205	3.65661e-29	3.92636e-42	1.34704e-41	3.29718e-26	1.87185e-17	5.20755e-24	7.51349e-19	2.10198e-08	0.00150903	0.0736964	0.902914	0.000763976	0.451552	5.29278e-05	1	1	1	1	1
rs115170523	ILMN_1682717	IER3	6	30752184	6	30711195	30711244	6.28591e-10	0.161159	0.0329445	2.88289e-05	0.0011914	1.25048e-10	3.25381e-05	2.47191e-08	4.71891e-08	0.150714	0.0265741	0.0189546	0.086284	6.22427e-05	0.000118822	1	1	1	1
rs755898	ILMN_2214278	ANKRD32	5	93981595	5	94031404	94031453	5.65832e-19	2.98243e-05	5.14998e-18	4.71865e-18	7.32827e-12	2.32531e-05	4.32413e-17	2.50605e-08	0.0979625	0.335445	0.688646	0.00135735	0.268312	6.31023e-05	1	1	1	1	1
rs11434203	ILMN_2234229	PRMT6	1	107623489	1	107601433	107601482	1.41368e-36	3.45473e-10	2.93001e-40	2.74634e-25	3.67573e-21	5.37337e-12	1.86959e-24	2.58802e-08	0.445497	0.0426815	0.00873166	9.60072e-09	0.216988	6.51662e-05	1	1	1	2.41746e-05	1
rs8064426	ILMN_1705874	CCL4L1	17	34819750	17	34539413	34539462	0.253129	2.33846e-07	0.000561088	0.000159692	0.244808	0.24317	0.157381	2.68302e-08	0.000236543	5.17261e-05	0.126375	0.172483	0.591987	6.75584e-05	0.595615	0.130246	1	1	1
rs7944025	ILMN_2331082	MS4A7	11	60142538	11	60162866	60162915	0.444015	4.32565e-11	8.6561e-18	0.107113	0.000102797	2.38881e-07	0.493551	3.15607e-08	8.34475e-13	0.0888124	0.00036241	5.17319e-06	0.308921	7.947e-05	2.10121e-09	1	0.912549	0.0130261	1
rs10935473	ILMN_1781560	ST3GAL6	3	98416900	3	98513007	98513056	0.776491	9.16984e-09	1.42643e-12	0.292042	0.734274	0.870441	0.614161	3.49232e-08	2.65627e-12	0.477874	0.88519	0.786647	0.81976	8.79367e-05	6.68848e-09	1	1	1	1
rs2705652	ILMN_2077504	LTN1	21	30306159	21	30300830	30300879	3.09642e-31	2.65467e-10	1.54879e-37	1.60476e-39	2.79639e-16	1.33794e-11	8.63717e-18	3.58583e-08	0.0010783	0.00637345	0.633933	0.117808	0.369993	9.02913e-05	1	1	1	1	1
rs13112903	ILMN_2085722	ING2	4	184387264	4	184431833	184431882	0.986729	2.4485e-10	0.332932	0.266232	0.113919	1.0979e-05	0.00323909	4.23647e-08	0.463193	0.351613	0.252046	0.000238128	0.0348151	0.000106674	1	1	1	0.599606	1
rs10086488	ILMN_1853876	TMEM64	8	91512652	8	91634610	91634659	0.462132	7.49758e-08	0.00981565	0.000345151	0.523446	9.82637e-08	0.0415132	4.38201e-08	0.00850758	0.000612253	0.360796	7.40548e-08	0.0340286	0.000110339	1	1	1	0.00018647	1
rs12715650	ILMN_1754969	LMCD1	3	8556784	3	8609584	8609633	5.05944e-11	0.42954	0.0380228	1.13421e-06	3.30621e-05	0.0864478	1.41125e-06	5.45418e-08	3.83785e-05	0.30476	0.01269	0.000114067	0.571753	0.000137336	0.0966371	1	1	0.287221	1
rs729747	ILMN_1743619	NEDD9	6	11217876	6	11201045	11201094	0.0565497	1.36302e-06	0.236252	8.18198e-06	4.77723e-13	9.05432e-08	0.0360215	6.15921e-08	0.966405	5.38059e-07	1.67832e-16	4.33109e-09	0.00459794	0.000155089	1	0.00135483	4.22602e-13	1.09057e-05	1
rs6700034	ILMN_3235168	MUL1	1	20834610	1	20826009	20826058	2.58606e-14	1.86551e-24	1.29262e-26	8.97595e-18	3.65917e-13	6.41664e-16	1.55633e-07	7.26996e-08	0.00116102	0.00563117	0.435134	0.00133062	0.30375	0.000183058	1	1	1	1	1
rs2072449	ILMN_1731648	FOXJ2	12	8210637	12	8207949	8207998	0.64675	2.3124e-11	2.06357e-15	2.85808e-13	6.09189e-09	4.20851e-08	9.1818e-07	9.78615e-08	1.84587e-08	2.50012e-06	8.57674e-05	1.95353e-05	0.00315456	0.000246415	4.64791e-05	0.0062953	0.215962	0.04919	1
rs10228764	ILMN_1663195	MCM7	7	99608029	7	99690548	99690597	0.982556	5.03077e-10	0.115961	0.757573	0.036903	0.0026963	0.129951	1.60806e-07	0.215307	0.811574	0.126409	0.0249208	0.210091	0.000404909	1	1	1	1	1
rs3766236	ILMN_1798288	MOBKL2C	1	47047441	1	47073525	47073574	7.52253e-22	0.0747991	0.000225831	5.1823e-09	1.90723e-06	7.9928e-08	2.70945e-10	2.48084e-07	2.92741e-05	0.681599	2.30186e-07	0.089669	0.321904	0.000624675	0.0737121	1	0.000579609	1	1
rs58899389	ILMN_1690282	CRADD	12	94199513	12	94244065	94244114	0.212881	2.37904e-08	1.83752e-06	0.0419091	0.00312172	4.79529e-05	0.0573954	2.62436e-07	7.55595e-06	0.420554	0.0442288	0.000535505	0.126877	0.000660813	0.0190259	1	1	1	1
rs10983313	ILMN_1654737	TRIM32	9	119470959	9	119462582	119462631	1.24424e-08	0.966079	0.000649312	1.93429e-05	0.36128	0.231052	0.00610546	4.31187e-07	0.0569006	0.0554642	0.000152967	0.000206611	0.0268415	0.00108573	1	1	0.38517	0.520246	1
rs7219312	ILMN_1716019	RHBDL3	17	30603154	17	30651486	30651535	3.60921e-25	1.88458e-14	5.577e-05	1.99254e-28	1.04735e-06	4.37829e-08	2.0039e-11	5.65884e-07	4.0313e-25	0.946554	2.21886e-12	3.82584e-11	1.55124e-09	0.0014249	1.01508e-21	1	5.58708e-09	9.63348e-08	3.90603e-06
rs12419	ILMN_1773885	DMAP1	1	44686322	1	44685899	44685948	2.03503e-07	1.43767e-17	8.94878e-07	3.35125e-08	0.00532946	1.15792e-13	1.22906e-06	6.01172e-07	0.857181	0.227303	0.24049	0.000104821	0.539023	0.00151375	1	1	1	0.26394	1
rs11176664	ILMN_1744647	CAND1	12	67661519	12	67707726	67707775	0.184454	9.37284e-07	0.0087471	0.776733	0.12729	0.491535	0.0326271	6.40221e-07	0.00362253	0.499955	0.0423363	0.174327	0.0115535	0.00161208	1	1	1	1	1
rs6670601	ILMN_2197365	RGS2	1	192758615	1	192781301	192781350	2.54289e-09	0.106956	0.00461175	0.959705	0.166172	0.219266	0.00268286	6.43149e-07	0.77241	0.0101654	0.0172318	0.000141793	0.260051	0.00161945	1	1	1	0.357036	1
rs4783886	ILMN_1767415	CES4	16	55306182	16	55808469	55808518	0.281946	4.08808e-07	0.0713955	0.00226994	0.892082	0.326608	0.128386	7.30714e-07	0.0345502	0.0015293	0.672467	0.165774	0.474862	0.00183994	1	1	1	1	1
rs3087772	ILMN_3236970	LOC339290	18	5238828	18	5246326	5246375	9.94772e-39	3.94001e-17	6.71392e-39	3.73601e-43	2.72124e-24	2.45613e-19	1.36714e-26	7.65949e-07	0.439259	0.401517	0.00199312	3.56379e-05	0.132229	0.00192866	1	1	1	0.0897361	1
rs593673	ILMN_2075189	SLC35F2	11	107722297	11	107661926	107661975	7.63857e-18	1.13243e-30	6.07652e-16	2.19732e-26	2.70125e-18	1.3235e-24	1.29112e-14	9.26735e-07	0.307943	0.00144579	0.552534	5.43685e-05	0.187546	0.00233352	1	1	1	0.1369	1
rs3752280	ILMN_3235326	LOC388796	20	37051007	20	37049495	37049544	5.15828e-46	1.84719e-17	3.67394e-32	2.32983e-35	6.55275e-25	1.03517e-19	7.57923e-35	1.18646e-06	0.111937	0.137833	3.14741e-09	3.29664e-06	0.897709	0.0029875	1	1	7.92519e-06	0.00830094	1
rs10098563	ILMN_2412384	CCNE2	8	95831273	8	95893107	95893156	0.0549356	5.5271e-08	0.000467743	1.29157e-11	0.0122236	0.0417617	0.00482759	1.23756e-06	0.130616	5.324e-06	0.332971	0.340486	0.208294	0.00311618	1	0.0134058	1	1	1
rs7486703	ILMN_1788239	AMDHD1	12	96337997	12	96362185	96362234	8.08953e-26	2.23198e-09	0.000228644	3.01312e-19	5.2442e-06	4.89805e-10	2.79307e-05	1.24823e-06	2.91536e-18	0.054411	1.24455e-11	0.00035189	1.90553e-13	0.00314305	7.34087e-15	1	3.13378e-08	0.886058	4.79812e-10
rs73131338	ILMN_1756674	ATP5E	20	58582415	20	57607297	57605458	0.345723	6.1957e-07	0.341353	0.190653	0.156542	0.133299	0.531897	1.37922e-06	0.196334	0.107348	0.50269	0.0747659	0.995284	0.00347287	1	1	1	1	1
rs2281098	ILMN_1764927	CDC42EP1	22	37964299	22	37965282	37965331	1.00753e-31	1.31631e-14	7.01524e-29	2.81426e-31	0.000402207	5.7182e-17	1.78653e-14	2.19131e-06	0.740248	0.331368	2.55249e-08	0.0774343	0.391422	0.00551773	1	1	6.42716e-05	1	1
rs139994	ILMN_2130635	FOXRED2	22	36860270	22	36884303	36884352	2.10019e-08	0.964365	0.0248619	4.11724e-07	0.00595437	0.00174127	0.0168746	2.21791e-06	4.62683e-05	0.25353	0.00044637	0.0454808	0.00114029	0.0055847	0.116504	1	1	1	1
rs2945316	ILMN_1757872	SGK223	8	8157396	8	8175594	8175643	0.146667	2.53192e-06	6.03409e-14	0.426647	0.00166161	0.313426	0.017028	2.27704e-06	1.22829e-13	0.887353	0.000797478	0.0946637	0.0053931	0.0057336	3.09283e-10	1	1	1	1
rs1804500	ILMN_1745108	ADAD2	16	84212571	16	84230708	84230757	0.239431	1.00914e-08	0.000471151	0.0510475	0.0465578	0.00017041	0.259077	2.36406e-06	0.00962257	0.235178	0.119338	0.00711268	0.700993	0.00595271	1	1	1	1	1
rs10896633	ILMN_1726624	YPEL4	11	57424040	11	57412704	57412753	2.70665e-11	0.0175926	0.00421253	4.27669e-06	0.000992222	0.000491917	2.29288e-05	2.47686e-06	0.001374	0.0641597	0.00535039	0.00425255	0.0220801	0.00623673	1	1	1	1	1
rs111662457	ILMN_3251232	HMGN2	1	26750314	1	26802765	26802814	5.71995e-09	3.14172e-15	0.170882	5.9344e-19	0.00732747	1.95924e-15	0.026418	2.71044e-06	0.000650843	0.000118706	0.0240861	4.15891e-05	0.00172695	0.00682488	1	0.298902	1	0.104721	1
rs2597900	ILMN_1800958	ALS2CR4	2	202523347	2	202490796	202490845	0.128453	7.10133e-08	0.000251308	0.003781	0.0854517	0.0379418	0.0116619	2.82424e-06	0.000525942	0.221081	0.363195	0.240684	0.0613782	0.00711144	1	1	1	1	1
rs55813241	ILMN_1809859	PCGF2	17	36904739	17	36890320	36890369	1.94069e-14	0.111481	0.000988656	1.29748e-13	3.49475e-09	0.00984134	8.94242e-14	2.85203e-06	0.0204007	0.291555	0.922074	0.0005515	0.0134236	0.00718142	1	1	1	1	1
rs71921972	ILMN_1778371	CCBL2	1	89363750	1	89401692	89401741	3.71039e-06	0.0889506	0.415982	0.858396	0.544455	0.392601	0.0120008	3.63944e-06	0.000336087	0.00191665	0.000284453	0.000250061	0.52504	0.0091641	0.846266	1	0.716254	0.629653	1
rs3798916	ILMN_1678087	MAP3K4	6	161515383	6	161538124	161538173	0.439834	9.35835e-06	2.73022e-08	0.0147119	0.31447	1.87498e-05	0.00366418	3.69396e-06	1.15929e-08	0.0156779	0.205491	7.79877e-06	0.00318492	0.00930139	2.9191e-05	1	1	0.0196373	1
rs200250478	ILMN_1828083	DB338706	11	117391496	11	116449743	116449792	0.857543	3.28622e-07	0.463962	0.942084	0.405677	0.198581	0.911124	4.6548e-06	0.48617	0.957084	0.427053	0.22082	0.845975	0.0117208	1	1	1	1	1
rs17046778	ILMN_1805148	C2orf63	2	55459373	2	55402869	55402918	3.60038e-32	2.97124e-09	5.68286e-21	1.94798e-18	1.39969e-08	1.8954e-12	1.56269e-16	4.80769e-06	0.873586	0.188502	1.41494e-06	0.361924	0.937644	0.0121058	1	1	0.00356282	1	1
rs9902753	ILMN_3273768	C17orf107	17	4833385	17	4805698	4805747	0.2486	7.33367e-07	1.23188e-05	2.84989e-05	0.0118805	0.00329571	3.26558e-05	5.08742e-06	0.00190408	0.00293192	0.181643	0.0117331	0.00402938	0.0128101	1	1	1	1	1
rs3760755	ILMN_1725518	ANGPTL6	19	10216187	19	10204030	10204079	9.44609e-30	4.92917e-24	4.26067e-15	7.63049e-19	1.24315e-15	2.86155e-16	7.59607e-12	5.17488e-06	0.153317	0.987215	0.772831	0.0230445	0.1488	0.0130303	1	1	1	1	1
rs12982607	ILMN_1741389	B3GNT8	19	41922590	19	41931472	41931521	7.51469e-07	0.122001	0.160677	0.090052	0.000825441	0.22861	9.32171e-06	6.52301e-06	0.054524	0.0238853	0.892	0.0590836	0.545165	0.0164249	1	1	1	1	1
rs17622517	ILMN_1708375	IRF1	5	131803537	5	131818872	131818921	0.335097	2.22307e-06	0.000470522	0.642932	0.716548	0.174913	0.0122471	6.66251e-06	0.00112895	0.448364	0.346782	0.0944873	0.00860282	0.0167762	1	1	1	1	1
rs11022998	ILMN_2409520	KCNQ1	11	2502582	11	2870291	2870340	3.23083e-18	2.18957e-21	3.9169e-07	5.94985e-14	5.23049e-12	1.12466e-06	3.08015e-06	6.83523e-06	0.00127186	0.152493	0.787263	0.733585	0.00480691	0.0172111	1	1	1	1	1
rs8108035	ILMN_1672080	NR2F6	19	17347616	19	17342838	17342887	2.45101e-07	0.996408	0.137876	0.00213547	0.411715	0.484791	0.0148553	6.95211e-06	0.0116418	0.153573	0.000266871	0.000258829	0.115563	0.0175054	1	1	0.671982	0.65173	1
rs143399087	ILMN_1778059	CASP4	11	104375848	11	104827371	104827420	0.794318	1.08925e-06	0.0136362	0.0578483	0.00266789	0.0219477	0.328519	7.08619e-06	0.020143	0.094713	0.00618814	0.0391768	0.361642	0.017843	1	1	1	1	1
rs4560	ILMN_3250614	EIF2AK1	7	6063283	7	6062134	6062183	9.01387e-35	5.93159e-07	7.05859e-26	3.03525e-34	2.25458e-18	2.19031e-06	8.06154e-18	7.40695e-06	0.674098	0.0435596	0.707457	5.3842e-06	0.158635	0.0186507	1	1	1	0.0135574	1
rs3212930	ILMN_1747870	CD3EAP	19	45927610	19	45913875	45913924	7.45629e-10	0.710417	0.995211	0.696539	0.0136147	0.850169	0.00589557	7.42122e-06	1.58117e-05	0.000118702	0.0308982	6.88842e-05	0.0575316	0.0186866	0.039814	0.298892	1	0.17345	1
rs3088238	ILMN_2349124	OSBPL2	20	60880653	20	60870824	60870873	5.93853e-30	4.76121e-07	4.387e-33	5.15939e-29	1.17777e-14	5.07688e-12	5.31125e-19	8.1239e-06	2.81418e-05	0.0954172	0.593763	0.0226382	0.386512	0.020456	0.0708612	1	1	1	1
rs11072458	ILMN_1801130	STOML1	15	74256407	15	74275684	74275733	1.43687e-05	0.0714746	0.000171389	0.0109839	1.83173e-08	0.0777013	0.064922	8.91948e-06	0.165099	0.533667	0.00079786	0.135053	0.134349	0.0224592	1	1	1	1	1
rs7531640	ILMN_3199658	LOC646626	1	85709915	1	85743627	85743676	9.67158e-10	4.08578e-14	5.37911e-07	2.5832e-15	5.93482e-05	3.1964e-08	1.03322e-07	9.24045e-06	0.376543	0.00601259	0.981009	0.0469723	0.339923	0.0232674	1	1	1	1	1
rs1030826	ILMN_2366864	JUP	17	39950050	17	39911588	39911637	4.70716e-21	0.00126777	0.0499764	7.55361e-19	8.16295e-10	1.35907e-05	9.63367e-06	9.36541e-06	2.49058e-06	0.0239307	0.031348	0.0275487	0.00198325	0.0235821	0.00627128	1	1	1	1
rs72794300	ILMN_1808219	HEATR3	16	50055138	16	50136198	50136247	3.59602e-06	0.256397	0.476662	0.0467875	0.749466	0.853925	0.782135	9.54942e-06	1.45499e-05	0.0152306	0.000361731	0.00045348	0.000588043	0.0240454	0.0366367	1	0.91084	1	1
rs62267570	ILMN_1677963	TMCC1	3	129293146	3	129366942	129366991	3.47217e-07	0.371538	0.000539063	0.0338874	0.861045	0.314284	0.886671	9.87551e-06	0.633759	0.213018	0.00165357	7.61793e-05	0.00600458	0.0248665	1	1	1	0.191819	1
rs9411249	ILMN_3251592	C9orf140	9	139992907	9	139956920	139956969	3.19263e-12	0.135813	0.217472	1.98097e-08	0.229341	0.112298	0.260612	1.00968e-05	1.26209e-05	0.756199	5.54235e-05	0.000279618	1.04322e-05	0.0254238	0.0317795	1	0.139556	0.704078	0.0262684
rs7936906	ILMN_1770733	RIC8A	11	187119	11	214749	214798	0.284684	2.34852e-05	0.453061	0.380667	0.909072	6.54234e-07	0.159366	1.03921e-05	0.21587	0.184199	0.593828	3.08701e-07	0.0763501	0.0261674	1	1	1	0.00077731	1
rs61652788	ILMN_3238676	ULBP2	6	150257812	6	150269881	150269930	0.0997343	1.50405e-08	8.51259e-15	1.70322e-05	1.10517e-09	1.1701e-10	6.40678e-14	1.04118e-05	2.289e-11	0.0127277	1.25692e-06	2.35644e-08	7.82042e-11	0.026217	5.76369e-08	1	0.00316491	5.93352e-05	1.96918e-07
rs2267437	ILMN_1786024	POLR3H	22	42016699	22	41921959	41922008	0.119687	1.68431e-08	0.0739142	2.13909e-05	0.399474	0.000310134	0.00279488	1.7946e-05	0.410878	0.0168246	0.606956	0.0172465	0.077889	0.0451881	1	1	1	1	1
rs4328936	ILMN_1776656	BBS7	4	122240983	4	122749577	122749626	0.955765	1.18388e-06	0.27427	0.227574	0.123071	0.15784	0.989927	1.80307e-05	0.348732	0.371533	0.202256	0.230022	0.984949	0.0454013	1	1	1	1	1
rs2972457	ILMN_1742976	ZFP30	19	38136001	19	38123675	38123724	2.88048e-09	0.739791	0.0691503	5.36474e-06	0.157934	0.431562	5.07803e-08	1.87756e-05	0.0209343	0.699941	0.00268873	0.00050431	0.557839	0.047277	1	1	1	1	1
rs3775531	ILMN_1722698	RCHY1	4	76408064	4	76405307	76405356	2.72502e-13	0.287983	6.25503e-05	1.17662e-08	0.00028262	0.00506293	7.81185e-05	1.96655e-05	0.0488988	0.794747	0.0118529	0.0241933	0.0227506	0.0495177	1	1	1	1	1
rs199911727	ILMN_1808999	ARHGEF19	1	16521646	1	16524764	16524813	1.34186e-13	0.0283728	0.00662599	1.51072e-07	0.00778921	0.160628	0.00105069	2.02781e-05	0.00462819	0.401256	0.016786	0.00152533	0.0200339	0.0510602	1	1	1	1	1
rs11867191	ILMN_1769550	SLFN5	17	33569114	17	33593646	33593695	0.239823	2.2841e-06	7.16116e-09	0.0167775	3.84458e-15	0.126111	0.0478789	2.03517e-05	4.42096e-08	0.153833	2.73525e-16	0.471091	0.240036	0.0512457	0.00011132	1	6.88735e-13	1	1
rs111656335	ILMN_1781803	FIZ1	19	55932824	19	56102754	56102803	0.743148	1.22609e-06	0.413671	0.089955	0.679267	0.0426904	0.219244	2.09494e-05	0.671561	0.143995	0.597737	0.0579622	0.245636	0.0527507	1	1	1	1	1
rs11889206	ILMN_2083588	TTC32	2	20092032	2	20097669	20097718	6.77821e-20	0.00728843	4.94723e-15	7.89683e-07	8.78249e-08	0.00490603	1.13965e-10	2.24236e-05	0.918162	0.0455373	0.0251779	0.000774704	0.365855	0.0564627	1	1	1	1	1
rs2272661	ILMN_1654545	CPSF1	8	145618862	8	145618477	145618526	0.177566	4.63803e-10	0.0183632	0.00784521	0.00121553	4.02708e-07	0.059568	2.32133e-05	0.00677613	0.220911	0.153688	0.000955966	0.0196221	0.0584511	1	1	1	1	1
rs377857	ILMN_1685140	PRRC1	5	126846804	5	126890272	126890321	2.17939e-09	0.701116	0.83136	1.16249e-07	0.614973	0.113053	0.31837	2.37746e-05	7.95111e-05	0.848681	2.07767e-05	0.00269123	4.77528e-06	0.0598646	0.200209	1	0.0523158	1	0.0120242
rs11968502	ILMN_1733364	QRSL1	6	107101998	6	107115076	107115125	3.7842e-21	0.00162146	3.2439e-09	4.37792e-07	3.13748e-06	0.0426132	1.4642e-10	2.53223e-05	0.274507	0.0367504	0.0678118	0.000479724	0.587233	0.0637616	1	1	1	1	1
rs2072449	ILMN_1726359	NECAP1	12	8210637	12	8250087	8250136	0.00112809	1.24663e-17	1.5379e-17	1.02366e-11	2.13126e-14	3.12252e-13	1.05309e-08	3.06307e-05	0.000123882	0.00378018	0.0120143	0.00015718	0.119059	0.0771281	0.311935	1	1	0.395779	1
rs12700701	ILMN_2049766	NFE2L3	7	26158136	7	26225674	26225723	7.90253e-23	1.4034e-24	4.37917e-25	1.61338e-23	7.25255e-12	1.10403e-14	1.47197e-09	3.23722e-05	2.85459e-05	0.00356532	0.0706038	0.148671	0.463367	0.0815133	0.0718786	1	1	1	1
rs59753385	ILMN_1694533	RMND1	6	151764648	6	151726875	151726924	2.4287e-21	0.00322724	0.00012671	6.7913e-09	2.57335e-10	0.00207051	3.83938e-08	3.29659e-05	1.88038e-05	0.0072099	0.0339558	1.09e-05	0.00457336	0.083008	0.0473479	1	1	0.0274463	1
rs2473290	ILMN_1901198	HSPC157	1	22358457	1	22357387	22357431	4.1708e-18	6.80553e-11	1.82389e-19	3.68101e-15	5.77955e-09	1.23777e-09	3.6311e-12	3.29974e-05	0.346103	0.0156595	0.00267955	7.5148e-06	0.0979971	0.0830876	1	1	1	0.0189223	1
rs8103552	ILMN_1724774	SYT3	19	50458931	19	51125503	51125552	0.523228	5.32462e-07	0.979277	0.673786	0.663844	0.761542	0.877951	3.54434e-05	0.779535	0.491728	0.494401	0.572225	0.869555	0.0892465	1	1	1	1	1
rs3826061	ILMN_1859908	TRAPPC2L	16	88927221	16	88928996	88929045	4.49167e-20	0.00367021	4.13466e-06	2.16318e-09	0.000162469	0.00121498	8.84547e-09	3.69257e-05	0.038154	0.0662021	0.00359117	0.00173841	0.24346	0.092979	1	1	1	1	1
rs3757441	ILMN_1708105	EZH2	7	148524752	7	148504719	148504768	0.183666	4.61791e-07	0.058347	0.101169	0.171407	0.166103	0.283522	3.74461e-05	0.171188	0.607307	0.482862	0.519133	0.797475	0.0942893	1	1	1	1	1
rs144953139	ILMN_3238099	DQ591060	5	70728845	5	70073916	70073965	0.809922	4.21814e-06	0.0487624	0.138767	0.466528	0.748306	0.139938	3.74595e-05	0.124957	0.277888	0.632189	0.687904	0.271315	0.0943229	1	1	1	1	1
rs1638074	ILMN_2275098	DTX2	7	76112060	7	76135233	76135282	0.684977	1.83972e-06	9.60598e-08	0.775994	0.0506288	0.0542089	0.0506272	3.98612e-05	3.91243e-06	0.63392	0.175293	0.134903	0.139403	0.10037	0.00985149	1	1	1	1
rs7138439	ILMN_1805902	CELA1	12	51722311	12	51723471	51722333	0.00254869	6.19617e-09	5.42315e-19	1.49476e-08	0.0997343	0.0502141	0.000103342	4.65716e-05	2.28139e-19	0.0182677	0.771371	0.743724	0.0120893	0.117267	5.74453e-16	1	1	1	1
rs10908491	ILMN_2090802	TMEM79	1	156208230	1	156262118	156262167	2.5255e-06	0.825455	0.148732	0.145916	0.158406	0.270083	0.117387	4.68041e-05	0.0487357	0.0102998	0.0408023	0.00237683	0.028717	0.117853	1	1	1	1	1
rs114994309	ILMN_1705605	DDX11L2	2	114399145	2	114356848	114356897	5.36606e-12	0.148782	0.000239435	3.06888e-08	5.87375e-08	1.55751e-06	0.000274736	4.73417e-05	0.0214332	0.640586	0.452198	0.583242	0.101032	0.119206	1	1	1	1	1
rs16943651	ILMN_1731596	C15orf38	15	90389463	15	90377012	90377061	1.94561e-13	0.367227	0.00107507	2.59933e-06	7.23473e-06	0.0137197	2.88978e-05	4.74375e-05	0.010882	0.130806	0.367254	0.00445185	0.144771	0.119448	1	1	1	1	1
rs16939120	ILMN_1707965	LOC100192378	8	76564253	8	77523481	77523530	0.768191	1.09718e-06	0.279829	0.598211	0.219408	0.726444	0.120176	4.8355e-05	0.297739	0.549477	0.228252	0.648882	0.138226	0.121758	1	1	1	1	1
rs117015486	ILMN_1690049	NGDN	14	22972615	14	23944840	23944972	0.730906	7.02691e-07	0.0631749	0.145262	0.854487	0.0153775	0.360312	5.70699e-05	0.164114	0.301966	0.726318	0.0633858	0.536934	0.143702	1	1	1	1	1
rs2978892	ILMN_1686573	DEFB1	8	6696749	8	6735347	6735396	0.706762	6.97608e-06	5.38751e-06	1.44994e-06	2.00447e-11	0.0436846	0.0147621	5.83763e-05	4.17822e-06	7.3792e-05	9.37714e-13	0.117977	0.0563547	0.146992	0.0105208	0.185808	2.36116e-09	1	1
rs4880211	ILMN_1789384	QSOX2	9	140023766	9	139098427	139098476	0.596443	2.5001e-07	0.270126	0.0125249	0.0185731	0.0868608	0.0816018	6.04607e-05	0.555179	0.145674	0.183435	0.25618	0.269934	0.15224	1	1	1	1	1
rs34431255	ILMN_1713875	NME1-NME2	17	49231623	17	49231725	49231774	0.00959173	1.26728e-09	0.344009	0.0154116	0.424552	0.000402493	0.222521	6.07571e-05	0.444263	0.886136	0.274903	0.10309	0.61228	0.152986	1	1	1	1	1
rs11637883	ILMN_1784364	STARD5	15	81585965	15	81605139	81605188	0.108165	7.34607e-08	0.00452787	0.00497948	0.0262978	0.00308856	0.0030623	6.09281e-05	0.040175	0.138471	0.356416	0.0533478	0.0500964	0.153417	1	1	1	1	1
rs201529609	ILMN_3235051	UNQ6494	9	92322411	9	92334520	92334569	0.0855619	1.76203e-07	4.69366e-07	0.000277779	0.0176751	0.00144707	0.0362593	6.13448e-05	1.16177e-05	0.053767	0.239134	0.0553798	0.234036	0.154466	0.0292533	1	1	1	1
rs841101	ILMN_1755462	UGCGL1	2	129296374	2	128948440	128948489	0.526513	2.13658e-07	0.35358	0.46737	0.816579	0.635194	0.737327	6.35135e-05	0.781379	0.78821	0.844721	0.466375	0.93958	0.159927	1	1	1	1	1
rs3751691	ILMN_2413278	RPL13	16	89628381	16	89629564	89629613	8.51183e-32	1.02898e-13	8.84755e-19	1.04857e-19	8.9091e-16	4.00324e-08	2.07856e-16	6.71829e-05	0.0645108	0.0126979	0.0152725	1.21766e-06	0.0814835	0.169167	1	1	1	0.00306606	1
rs2276764	ILMN_2320164	P2RY12	3	151131183	3	151055829	151055878	5.71078e-10	0.566128	0.935564	0.00659151	0.00023245	0.357449	0.952124	7.10259e-05	9.24525e-05	0.0488928	0.261647	2.13742e-07	4.65788e-06	0.178843	0.232795	1	1	0.000538203	0.0117285
rs12442778	ILMN_1806603	MESP1	15	90360038	15	90293152	90293201	4.10072e-07	0.520374	0.0563772	0.00385913	0.025784	0.5057	0.00124263	7.21021e-05	0.0440813	0.43821	0.134839	0.00814308	0.800826	0.181553	1	1	1	1	1
rs12976380	ILMN_1783681	MRPL34	19	17412662	19	17417255	17417304	0.00123591	5.73477e-11	0.00923509	3.79691e-10	0.149166	1.30371e-06	0.0515009	7.45495e-05	0.562363	0.000756815	0.401948	0.0302401	0.817042	0.187716	1	1	1	1	1
rs139879640	ILMN_2290628	IL16	15	81596606	15	81600815	81600864	2.9578e-22	3.15304e-05	0.000366799	9.03662e-11	1.66725e-05	0.00344896	0.0077327	7.45566e-05	0.000912713	0.356272	0.0203339	0.000558827	7.77564e-05	0.187734	1	1	1	1	0.195791
rs111421683	ILMN_1754421	NDUFAF1	15	41760790	15	41687090	41680705	1.17263e-15	1.11287e-25	1.13419e-10	9.44019e-29	9.4648e-09	3.57532e-17	2.02431e-07	7.52259e-05	0.0361378	0.00018428	0.113253	0.0023629	0.0646167	0.189419	1	0.464017	1	1	1
rs112789148	ILMN_2124833	TRAT1	3	108060801	3	108573329	108573378	4.40602e-06	0.0631247	0.0564391	0.486717	0.201284	0.0852704	0.85998	7.77588e-05	4.52951e-05	0.000545962	0.238975	0.302487	0.0235512	0.195797	0.114053	1	1	1	1
rs7008347	ILMN_2214197	TP53INP1	8	96106566	8	95938538	95938587	0.469106	6.58902e-07	3.28832e-12	0.0726052	0.155213	0.000623383	0.2017	8.34264e-05	2.27299e-05	0.536002	0.958302	0.0872638	0.826879	0.210068	0.057234	1	1	1	1
rs11000785	ILMN_2206344	NDST2	10	75575963	10	75561773	75561822	2.85307e-20	7.95691e-05	0.068135	2.80853e-12	0.0022901	0.0177375	0.00173757	9.05634e-05	0.00266094	0.24127	4.84603e-05	7.64736e-07	0.000126992	0.228039	1	1	0.122023	0.0019256	0.319765
rs9897893	ILMN_1791226	NXN	17	801178	17	702765	702814	0.44406	4.89642e-07	0.0442018	0.288167	0.533204	0.585375	0.0213195	9.20725e-05	0.146108	0.188916	0.851163	0.961	0.0983961	0.231838	1	1	1	1	1
rs10049246	ILMN_3210914	LOC344887	3	185686741	3	185697953	185698002	0.0705006	2.25339e-06	0.00149194	0.00383221	0.00416211	0.000831721	0.00187086	9.23174e-05	0.0527487	0.0750264	0.028811	0.0329922	0.181584	0.232455	1	1	1	1	1
rs4808604	ILMN_1694759	C19orf42	19	17336173	19	16757165	16757214	0.84619	4.52249e-07	0.146933	0.763434	0.0260134	0.217942	0.507108	9.50622e-05	0.321915	0.914721	0.0769331	0.36438	0.528415	0.239367	1	1	1	1	1
rs13334203	ILMN_1790537	C16orf75	16	11428538	16	11445185	11445234	9.42501e-26	1.64472e-08	1.79556e-15	4.96498e-22	1.25104e-17	6.84636e-06	5.19128e-15	9.98061e-05	0.517604	0.0933016	0.000329074	7.62346e-09	0.0058088	0.251312	1	1	0.828608	1.91959e-05	1
rs13333760	ILMN_3243664	NPIPL3	16	29302523	16	30234842	30234891	0.181466	4.31587e-06	0.266924	0.980205	0.627573	0.0200151	0.153656	0.00010159	0.802116	0.374813	0.505455	0.0123305	0.0503947	0.255803	1	1	1	1	1
rs5871706	ILMN_1769478	SPATA24	5	139167764	5	138737647	138737696	0.722199	3.64539e-06	0.160666	0.718238	0.52089	0.741788	0.785634	0.000110055	0.365047	0.983524	0.750918	0.640957	0.662706	0.277118	1	1	1	1	1
rs10875449	ILMN_1691747	KHDRBS3	8	136050413	8	136659266	136659315	0.864669	3.01373e-06	0.275384	0.162267	0.00385629	0.784015	0.0648639	0.000114016	0.289294	0.229962	0.0079754	0.906589	0.0908869	0.287093	1	1	1	1	1
rs10836007	ILMN_1718152	DEPDC7	11	33052654	11	33052981	33053030	2.49631e-12	0.959046	0.99752	9.64042e-07	0.707931	0.0589663	0.00578359	0.000115976	0.000106545	0.334335	0.0851097	0.00415096	0.005624	0.292028	0.26828	1	1	1	1
rs12438823	ILMN_1697472	TM2D3	15	102255571	15	102191900	102191949	0.127712	7.51719e-07	0.00753214	0.0869328	0.456483	0.00019029	0.00413925	0.000117567	0.156125	0.803823	0.821063	0.0125123	0.144408	0.296035	1	1	1	1	1
rs12702435	ILMN_1694671	ZFAND2A	7	1197994	7	1192579	1192628	5.69491e-29	6.75933e-16	1.70039e-32	5.95051e-25	3.82993e-12	2.92444e-12	2.70215e-19	0.000117748	0.552382	0.713963	0.000363023	0.000890165	0.731773	0.296491	1	1	0.914091	1	1
rs11358440	ILMN_1665217	C3orf34	3	196415882	3	196434417	196434466	2.71015e-07	0.296681	0.000105412	0.00141609	0.184913	0.201746	0.0244661	0.000121552	0.095858	0.334751	0.0765915	0.097431	0.515172	0.306068	1	1	1	1	1
rs6688261	ILMN_1741801	CDC7	1	91987034	1	91991049	91991098	2.98524e-12	0.0263837	2.5791e-06	3.17026e-06	1.27282e-06	0.012709	0.00796282	0.000124176	0.939845	0.0129619	0.152985	0.0013628	0.0118066	0.312674	1	1	1	1	1
rs2302307	ILMN_1658486	MRPL54	19	3761652	19	3765282	3767260	4.70202e-18	4.47602e-06	1.52297e-06	1.28367e-12	4.04123e-05	1.74744e-05	7.66727e-10	0.00012974	0.0103303	0.761898	0.000640062	0.000540274	0.322792	0.326684	1	1	1	1	1
rs113038223	ILMN_1694174	TRIM68	11	4595742	11	4620050	4620099	6.08223e-07	0.618957	0.0407402	0.0532068	0.00201141	0.167672	0.000214707	0.00013	0.171082	0.0304097	0.280225	0.0123013	0.57739	0.327341	1	1	1	1	1
rs7911085	ILMN_1768575	SFTPD	10	81685270	10	81697599	81697648	2.69576e-06	5.66387e-12	0.000744412	9.66268e-09	0.034408	5.55849e-05	0.00234841	0.000131641	0.267741	0.21447	0.112991	0.261694	0.264906	0.331472	1	1	1	1	1
rs8043943	ILMN_3182069	LOC100129697	16	89025596	16	89017637	89017686	4.8032e-06	0.785834	0.0693275	1.1194e-06	4.42521e-08	0.0346885	0.0243348	0.000140619	0.0121851	0.796076	0.622495	0.0141559	0.0305455	0.354078	1	1	1	1	1
rs945631	ILMN_3307791	FAM69A	1	93426167	1	93307800	93307849	3.93805e-08	0.486285	0.0153961	4.03752e-07	1.0072e-05	0.0193109	5.30882e-07	0.000148188	0.00753806	0.908554	0.653815	0.00552547	0.614875	0.373138	1	1	1	1	1
rs62466594	ILMN_2230577	RABGEF1	7	66473105	7	66275677	66275726	0.00235603	4.07876e-07	3.8287e-05	6.3142e-05	0.0928028	0.00202124	0.000917256	0.000149013	0.0333675	0.105184	0.792138	0.0580928	0.178585	0.375215	1	1	1	1	1
rs12798970	ILMN_1772644	EML3	11	62380119	11	62369696	62369745	1.17538e-13	0.0343398	8.08086e-08	5.0956e-08	2.45511e-05	4.48045e-06	2.00161e-06	0.000162795	0.849942	0.666006	0.418425	0.164187	0.350649	0.409918	1	1	1	1	1
rs114746204	ILMN_2388155	CASP3	4	185570675	4	185549046	185549095	0.00037317	6.55663e-12	8.04376e-07	7.25411e-06	2.49727e-05	2.57674e-07	3.42081e-05	0.00016528	0.00582907	0.0370864	0.0679451	0.0169737	0.186897	0.416176	1	1	1	1	1
rs67594352	ILMN_1667086	AP3M1	10	75928933	10	75881976	75882025	2.12999e-08	0.872717	0.0348061	4.54801e-05	0.31485	0.53251	0.000625786	0.000172776	0.206911	0.825387	0.000939345	0.00135957	0.651803	0.43505	1	1	1	1	1
rs73478613	ILMN_2133316	GIMAP7	7	150869966	7	150217682	150217731	1.20165e-06	0.844696	0.0735958	0.0983972	0.0874914	0.544437	0.705512	0.000176994	0.02116	0.0394605	0.0411782	4.11654e-05	0.000746821	0.445672	1	1	1	0.103654	1
rs17279604	ILMN_1746393	TSEN2	3	12523604	3	12574607	12574656	6.84514e-13	0.00108475	0.0026193	2.40941e-09	0.187683	0.000360153	4.00208e-06	0.000179567	0.000102123	0.384113	1.1687e-08	0.00255949	0.0808851	0.452149	0.257145	1	2.9428e-05	1	1
rs17807076	ILMN_1702229	CECR6	22	17582776	22	17597412	17597461	6.21211e-07	0.955401	0.0015005	0.000164793	0.0113338	0.436092	0.00566523	0.000185902	0.0567005	0.514764	0.0147896	0.000678226	0.0328709	0.468101	1	1	1	1	1
rs2254194	ILMN_1769886	SIRPD	20	1549402	20	1532342	1532391	9.73662e-42	1.59692e-33	4.32077e-10	3.00504e-34	1.13402e-17	4.55447e-22	2.79865e-19	0.000189801	1.90216e-20	0.923547	0.000130361	0.385025	2.16333e-07	0.477918	4.78963e-17	1	0.328248	1	0.000544728
rs2110070	ILMN_1787529	C3AR1	12	8214856	12	8211075	8211124	2.39418e-07	4.58696e-21	1.32736e-12	1.76171e-12	3.48339e-15	1.16187e-13	5.45543e-11	0.000200569	0.000773397	0.0836654	0.0101318	0.0280992	0.0480891	0.505033	1	1	1	1	1
rs2233921	ILMN_1804642	SMUG1	12	54575800	12	54575335	54575384	0.648506	4.34893e-07	0.132574	8.39327e-06	0.933108	4.89055e-06	0.0525379	0.000206767	0.439409	0.00309476	0.716922	0.000599517	0.210258	0.52064	1	1	1	1	1
rs6588528	ILMN_2414786	DIO1	1	55156881	1	54376268	54376317	1.65225e-06	0.271541	0.703337	0.919426	0.07763	0.481503	0.861875	0.000208371	0.00160685	0.00186961	0.211458	0.00125806	0.00309361	0.524679	1	1	1	1	1
rs2659057	ILMN_2323491	NUP62	19	51335245	19	50410681	50410730	0.169076	1.89752e-06	0.463832	0.223386	0.443554	0.0099471	0.312083	0.000225759	0.214317	0.796452	0.173679	0.109056	0.795065	0.568462	1	1	1	1	1
rs4363199	ILMN_3241254	HAS2AS	8	123494898	8	122654830	122654879	1.94571e-06	0.413676	0.290481	0.782641	0.808235	0.0585878	0.420502	0.000233675	0.000572696	0.0166879	0.0181136	2.39456e-05	0.000866299	0.588395	1	1	1	0.0602951	1
rs74624407	ILMN_1767422	POLR1D	13	28173994	13	28197480	28197529	0.526156	1.61423e-06	0.00321598	0.962259	0.00526251	0.00211313	0.00685831	0.000237266	0.0378827	0.705889	0.0697374	0.0231299	0.0634563	0.597436	1	1	1	1	1
rs79697103	ILMN_1755942	O3FAR1	10	95274461	10	95347165	95347214	1.27021e-06	0.272198	0.227343	0.00031702	0.036806	0.0559296	0.156137	0.000271144	7.81388e-05	0.609675	0.0609235	0.0091886	0.00206686	0.68274	0.196754	1	1	1	1
rs9378359	ILMN_2332105	WRNIP1	6	3297021	6	2785709	2785758	1.23559e-06	0.60967	0.66974	0.104177	0.652824	0.881626	0.686364	0.000299961	0.0107307	0.0585852	0.00111037	0.00340531	0.000337916	0.755302	1	1	1	1	0.850874
rs201724286	ILMN_1655595	SERPINE2	2	224956151	2	224839942	224839991	0.42656	1.65387e-06	5.19046e-13	0.0585359	0.708911	0.324817	0.027377	0.000303867	5.49363e-12	0.348342	0.460417	0.723763	0.132739	0.765137	1.3833e-08	1	1	1	1
rs137965653	ILMN_1711166	WRAP73	1	3546264	1	3547628	3547677	2.11934e-05	5.29236e-12	9.19684e-17	1.14102e-05	1.86958e-05	0.000469389	0.000142981	0.000325442	2.8101e-05	0.282004	0.421653	0.684877	0.597224	0.819463	0.0707583	1	1	1	1
rs73405966	ILMN_2316173	AP1S1	7	101675299	7	100800730	100802352	0.0594076	4.28689e-07	0.0837454	0.0075974	0.369912	0.0292656	0.220491	0.000346393	0.795507	0.172134	0.739653	0.432219	0.922811	0.872218	1	1	1	1	1
rs558198	ILMN_1813893	DDX43	6	74104557	6	74124390	74125249	0.016148	3.22695e-07	0.172811	6.59444e-09	0.00130124	0.000157506	0.00506622	0.000351516	0.660042	0.000364867	0.225234	0.0193187	0.60015	0.885118	1	0.918735	1	1	1
rs11568819	ILMN_2192072	MMP7	11	102401633	11	102394063	102394112	0.0079891	5.46882e-07	3.10406e-10	0.0523298	0.00122057	0.000414509	0.000269229	0.000355342	2.51279e-09	0.849895	0.113216	0.0713181	0.00389488	0.89475	6.32721e-06	1	1	1	1
rs10932740	ILMN_1680397	CXCR2	2	218931055	2	219000020	219000069	2.14084e-07	0.0665625	0.95548	1.94195e-05	0.0113179	0.143118	0.00282986	0.000358459	2.46404e-07	0.341554	9.323e-05	0.000121188	0.00930202	0.902599	0.000620444	1	0.234753	0.305152	1
rs73196252	ILMN_1712936	GCFC1	21	34113480	21	34113873	34113922	0.000178736	2.00496e-08	6.3277e-09	6.90573e-09	0.00660156	6.93092e-05	0.00503057	0.000372979	0.00101621	0.0713955	0.86416	0.0962521	0.992601	0.93916	1	1	1	1	1
rs11730	ILMN_1785732	TNFAIP6	2	152127011	2	152226736	152230085	0.656063	1.87904e-06	0.271528	0.000864752	0.202075	0.000681268	0.820443	0.000378546	0.548618	0.00467533	0.186557	0.0129334	0.989111	0.95318	1	1	1	1	1
rs1055337	ILMN_1795336	PTER	10	16555431	10	16555561	16555610	7.25188e-44	5.11526e-26	1.11081e-27	5.10693e-46	1.53053e-24	2.59165e-24	5.05411e-29	0.000420097	0.478242	0.91256	5.13226e-07	0.100217	0.748604	1	1	1	0.0012923	1	1
rs10044553	ILMN_1666635	RPS14	5	149452793	5	149826403	149826452	3.77787e-06	0.403037	0.356128	0.329517	0.680475	0.924602	0.0689737	0.000440892	0.158795	0.0557164	0.0630496	0.0115217	0.329068	1	1	1	1	1	1
rs7897159	ILMN_2120022	ARL5B	10	18931580	10	18966787	18966836	0.036189	0.00347203	0.000320263	0.00232937	3.76035e-13	0.00705658	0.939022	0.000441282	2.83315e-05	0.000423105	1.0992e-16	0.00136252	0.336762	1	0.0713388	1	2.76778e-13	1	1
rs4670670	ILMN_1744147	CEBPZ	2	37396361	2	37428989	37429038	0.0606325	1.14259e-06	0.0501953	0.146358	0.158452	0.00920451	0.264983	0.000449143	0.65139	0.940131	0.970467	0.199056	0.848003	1	1	1	1	1	1
rs10857601	ILMN_1676361	ARHGAP22	10	49784906	10	49654137	49654186	1.37388e-06	0.346779	0.412704	0.0226799	0.182211	0.0730762	0.686776	0.00046923	0.0152415	0.0168663	0.000622297	0.0407668	0.00564345	1	1	1	1	1	1
rs1826637	ILMN_1741176	CHMP2B	3	87371474	3	87303749	87303798	1.0137e-09	0.528453	0.0664539	0.0217766	0.320059	0.0152215	0.00726846	0.000474555	0.0282674	0.10857	0.000177791	0.00605361	0.038425	1	1	1	0.447677	1	1
rs1187883	ILMN_2330112	CNIH	14	55488234	14	54894040	54894089	2.5415e-07	0.994086	0.225486	0.215929	0.000409082	0.175559	0.247005	0.00047524	0.0428593	0.0116217	0.649633	0.0137539	0.0183536	1	1	1	1	1	1
rs35500272	ILMN_2088437	CX3CR1	3	39321710	3	39305320	39305369	2.18379e-06	0.0139704	0.0136062	7.5214e-05	0.00668947	0.000245209	0.00017238	0.000483547	0.0209541	0.435524	0.00927865	0.0195864	0.0556794	1	1	1	1	1	1
rs10974716	ILMN_1802628	PPAPDC2	9	4661574	9	4664855	4664904	9.70502e-08	0.299917	0.00307128	0.00483422	0.123283	0.693727	0.0181096	0.000495514	0.104794	0.00574136	0.00451811	0.000202621	0.0156827	1	1	1	1	0.510201	1
rs2072098	ILMN_1769545	PRPF19	11	60640480	11	60658388	60658437	1.87004e-20	0.000169291	0.000306135	7.17514e-10	5.48801e-10	8.72211e-09	1.49011e-08	0.000510374	9.45948e-07	0.367789	0.0414954	0.0419365	0.00414057	1	0.0023819	1	1	1	1
rs7863391	ILMN_1737964	HIATL1	9	97085638	9	97222387	97222436	3.07366e-08	0.882058	0.0956079	0.0724604	0.382318	0.0984161	0.0588141	0.000514749	0.275422	0.0425165	0.0168175	0.0259115	0.103475	1	1	1	1	1	1
rs10242503	ILMN_1815124	CHCHD2	7	56243419	7	56169319	56169368	2.474e-06	0.657483	0.612453	0.00340552	0.279596	0.463089	0.965824	0.000519423	0.0168469	0.339981	0.0966468	0.0179315	0.00773138	1	1	1	1	1	1
rs3804622	ILMN_3240389	CPOX	3	98303182	3	98298338	98298387	0.000440892	1.17934e-16	7.83033e-26	8.65768e-05	1.29269e-05	0.000260883	6.52108e-12	0.000522205	5.24266e-11	0.540103	0.797461	0.814507	0.00253254	1	1.3201e-07	1	1	1	1
rs200232502	ILMN_1713934	LITAF	16	11708460	16	11642262	11642311	4.18055e-12	0.019336	0.166007	8.11007e-07	0.064158	0.000467555	0.192364	0.000523576	0.0143613	0.24899	0.0013837	0.0469967	0.00153251	1	1	1	1	1	1
rs113629387	ILMN_1670398	BCR	22	23657939	22	23657789	23657838	2.37962e-16	0.00162257	1.04952e-13	3.36117e-11	3.18879e-05	7.00067e-08	5.28865e-07	0.000530709	0.0218529	0.857863	0.0320207	0.176442	0.698386	1	1	1	1	1	1
rs3833540	ILMN_1730639	SLC22A15	1	116610599	1	116611654	116611703	7.52888e-10	0.0775771	0.126771	0.000146539	0.000579982	0.452898	0.0110798	0.000540136	0.00224838	0.325027	0.46183	0.00173513	0.0808428	1	1	1	1	1	1
rs17149208	ILMN_1725338	CLDN23	8	8540189	8	8561463	8561512	2.02178e-17	0.000175463	4.85463e-09	7.55867e-13	9.23885e-07	2.735e-09	2.53929e-11	0.000544474	0.57065	0.501036	0.185268	0.131246	0.839945	1	1	1	1	1	1
rs13068288	ILMN_1654612	ZNF589	3	48331751	3	48312246	48312295	6.3704e-06	0.911323	0.134024	0.0143482	0.400375	0.518218	0.319282	0.000546022	0.00651209	0.268938	0.00189112	0.00462238	0.00268825	1	1	1	1	1	1
rs58150362	ILMN_3251620	JMY	5	78519538	5	78622485	78622534	6.01105e-07	0.773955	0.114247	8.3495e-08	0.113249	0.247946	8.18716e-08	0.000550536	0.0201278	0.588279	0.0215713	0.0111121	0.235801	1	1	1	1	1	1
rs35679807	ILMN_1726720	NUSAP1	15	41853106	15	41673141	41673190	8.31398e-06	0.728769	0.400406	0.207583	0.520695	0.0921068	0.0566476	0.000554247	0.027958	0.078088	0.0010126	0.180696	0.295823	1	1	1	1	1	1
rs3776863	ILMN_3249235	GIN1	5	102327869	5	102421739	102421788	2.96921e-13	0.00214886	9.12395e-05	4.1364e-13	2.15459e-08	0.0101182	6.32271e-09	0.000557536	0.0744215	0.668371	0.301655	7.44153e-05	0.289875	1	1	1	1	0.187378	1
rs12946766	ILMN_1787081	TADA2A	17	35886089	17	35836990	35837039	2.08248e-08	0.523926	0.0069234	0.0511854	0.00965657	0.394389	0.000361476	0.000563759	0.510825	0.0247451	0.243793	0.00519103	0.337564	1	1	1	1	1	1
rs74506931	ILMN_1775008	NCAPD2	12	6716881	12	6640571	6640620	8.04541e-07	0.767856	0.197255	0.24366	0.0847834	0.388778	0.915181	0.000571716	0.00816862	0.00895091	0.0448748	0.00804864	0.000263557	1	1	1	1	1	0.663636
rs17711565	ILMN_2158003	KIAA1683	19	18407643	19	18367927	18367976	1.65785e-07	0.563093	0.44239	0.0061053	0.615527	0.507648	0.00307479	0.000586899	0.00278685	0.19775	0.000332086	0.000118288	0.562322	1	1	1	0.836192	0.297849	1
rs11632061	ILMN_1811264	C15orf57	15	40837598	15	40845458	40845507	4.61524e-07	2.08932e-16	2.83668e-11	2.49185e-13	6.58137e-14	1.29689e-12	2.01124e-08	0.000626962	0.124002	0.0289313	0.00482673	0.00898841	0.331835	1	1	1	1	1	1
rs7720838	ILMN_1795930	PTGER4	5	40486896	5	40693612	40693661	0.180393	6.83168e-09	2.53e-07	1.78657e-12	0.000842989	7.80561e-07	1.86412e-06	0.000648858	0.000411291	2.59939e-06	0.0923529	0.00253388	0.00187721	1	1	0.00654526	1	1	1
rs2247746	ILMN_1803953	LOC388789	20	18477614	20	18548227	18549918	0.0161979	7.47186e-09	3.6389e-05	1.78058e-05	0.00527502	0.00543704	8.3185e-05	0.000670653	0.0832247	0.111263	0.518684	0.461211	0.0809143	1	1	1	1	1	1
rs139607853	ILMN_1797046	MTHFSD	16	86598817	16	86564872	86564921	2.15197e-08	0.431883	1.22564e-09	0.00845684	0.0150442	0.159518	0.000561557	0.000671077	0.177625	0.306669	0.180837	0.0185655	0.616265	1	1	1	1	1	1
rs10410869	ILMN_1811195	ZNF211	19	58141281	19	58153899	58153948	0.0137162	4.39602e-07	1.15473e-07	0.0257575	0.000463758	0.00831598	0.00136713	0.000671258	0.0135668	0.745935	0.260118	0.322136	0.235164	1	1	1	1	1	1
rs34239095	ILMN_1756071	MFGE8	15	89455768	15	89441937	89441987	3.42772e-23	4.98735e-22	5.8387e-14	1.90973e-19	5.39143e-10	1.03392e-12	1.32992e-07	0.000681701	0.219183	0.422864	0.0798043	0.715441	0.000106432	1	1	1	1	1	0.267996
rs2975077	ILMN_1680772	TCRGV	7	38382362	7	38402607	38402656	0.000523386	1.39754e-07	0.000214199	0.000680863	0.360382	0.000424031	0.000742843	0.000754819	0.300542	0.677957	0.277463	0.177041	0.345775	1	1	1	1	1	1
rs11925059	ILMN_1797031	HSPBAP1	3	122467021	3	122458893	122458942	2.48241e-13	0.0298354	0.00580106	2.77562e-10	0.000160524	0.272709	0.000295836	0.000767494	0.000100477	0.765631	0.000620614	5.55663e-05	0.00590308	1	0.253001	1	1	0.139916	1
rs12768244	ILMN_1766200	CALHM2	10	105225443	10	105206754	105206803	9.74887e-07	0.66147	4.11751e-06	0.126344	0.257824	0.636534	0.0260461	0.000790756	0.608747	0.0426501	0.00379255	0.000153961	0.0845875	1	1	1	1	0.387674	1
rs8113270	ILMN_3268403	LOC100128252	19	56994784	19	57005563	57005612	6.40964e-17	7.28056e-05	0.000589842	1.41069e-07	0.258729	0.00181637	9.03072e-10	0.000803349	0.00242719	0.151885	1.98959e-07	0.000134163	0.400007	1	1	1	0.000500979	0.337823	1
rs13333967	ILMN_1793371	KIAA0430	16	15894368	16	15688638	15688687	0.579789	8.84817e-07	0.806751	0.66542	0.255297	0.0864871	0.112856	0.000823861	0.92077	0.993297	0.218676	0.369169	0.104479	1	1	1	1	1	1
rs55724733	ILMN_1747935	GOLGB1	3	121383177	3	121383158	121383207	2.89975e-11	4.62885e-22	4.2971e-10	7.18181e-15	3.3775e-07	4.45773e-08	4.5402e-05	0.000827288	0.53667	0.0552961	0.999529	0.890271	0.145112	1	1	1	1	1	1
rs9395492	ILMN_1670769	CENPQ	6	49421607	6	49460397	49460446	7.38404e-15	0.00174582	6.73887e-16	1.17442e-20	1.31894e-06	2.55112e-07	5.28109e-07	0.000863073	0.0111118	0.00044245	0.682795	0.847318	0.936412	1	1	1	1	1	1
rs8121509	ILMN_2400922	OPRL1	20	62712053	20	62731882	62731931	6.31315e-06	0.320029	0.000415417	1.47094e-07	0.000651166	0.0734695	0.0514596	0.00086803	0.0254802	0.914293	0.022701	0.00781988	0.0105158	1	1	1	1	1	1
rs920087	ILMN_2375002	MAP4K4	2	101522607	2	102510495	102510544	0.228431	1.72862e-06	0.283215	0.21766	0.461934	0.931993	0.598137	0.000883412	0.661439	0.924694	0.188897	0.446928	0.257031	1	1	1	1	1	1
rs12462895	ILMN_1755369	RAB3A	19	18148982	19	18307891	18307940	3.01758e-06	0.306223	0.105107	0.927197	0.448216	0.528028	0.811887	0.000893407	0.00014992	0.00459	0.00301615	0.0549818	0.0130521	1	0.3775	1	1	1	1
rs7751981	ILMN_1657064	C6orf70	6	170174369	6	170176728	170179285	0.0608614	6.80189e-07	0.88351	0.000828313	0.63315	0.0026751	0.138806	0.000898779	0.193949	0.143362	0.369465	0.142697	0.950089	1	1	1	1	1	1
rs142990214	ILMN_2228453	KIAA0562	1	3741643	1	3731514	3731563	3.49174e-12	0.0112465	0.00195375	1.08461e-09	0.0380766	0.00042029	0.00133555	0.000938272	0.34849	0.324283	0.0125621	0.15273	0.0599577	1	1	1	1	1	1
rs2157059	ILMN_1763322	CCR3	3	46358904	3	46307777	46307826	1.03646e-07	0.258829	0.420796	0.22728	0.238128	0.0222627	0.00612613	0.000989835	0.00162544	0.0365613	0.0201511	0.068308	0.245809	1	1	1	1	1	1
rs2894078	ILMN_1760347	SRGN	10	70815423	10	70863795	70863844	2.33657e-06	0.0903834	0.943367	4.09161e-05	0.0136394	0.326625	0.297902	0.00102456	1.34687e-05	0.566332	0.0101239	0.000345733	0.000678891	1	0.0339143	1	1	0.870555	1
rs56391674	ILMN_1681644	BIRC3	11	102271300	11	102194866	102194915	0.0376694	4.5503e-05	3.66662e-09	0.00399276	0.952153	0.126523	0.0636267	0.00103012	8.70435e-07	0.049307	0.40523	0.455384	0.400871	1	0.00219175	1	1	1	1
rs79241016	ILMN_1723971	SLC29A1	6	44185264	6	44201528	44201577	3.63823e-06	0.457737	0.136664	0.000120287	0.907188	0.00562766	0.50754	0.00103119	0.00435894	0.791021	0.000793179	0.187644	0.00219782	1	1	1	1	1	1
rs229660	ILMN_1780671	PLEKHG3	14	65174586	14	65210795	65210844	4.13878e-11	0.000131594	5.21548e-06	6.08566e-13	0.22054	2.41968e-05	0.00141378	0.00104421	0.175887	0.540194	0.0112235	0.00965518	0.067031	1	1	1	1	1	1
rs6664108	ILMN_1747227	ADORA1	1	203059728	1	203136449	203136498	7.59806e-07	0.883772	0.00220055	0.000468419	0.00247307	0.0221521	0.000202269	0.00107539	0.247536	0.147309	0.613954	0.0388809	0.700327	1	1	1	1	1	1
rs75294120	ILMN_1706301	RET	10	43547642	10	43622035	43622084	2.59622e-07	2.22069e-11	0.000980893	1.23383e-14	0.000125436	1.82705e-11	5.06213e-05	0.00107752	0.166292	0.00554832	0.852377	0.00380474	0.893748	1	1	1	1	1	1
rs2209457	ILMN_1707088	DENND2D	1	111732711	1	111730015	111730064	0.00239316	1.6737e-10	0.0227735	0.00443819	0.00596115	0.0199622	1.04297e-05	0.00108049	0.27683	0.953182	0.329901	0.826873	0.0838089	1	1	1	1	1	1
rs11529906	ILMN_1730441	OR52K2	11	4422416	11	4471314	4471363	3.98579e-08	0.570719	0.747322	0.00492777	4.26987e-05	0.26021	0.924136	0.00108868	0.00107133	0.431685	0.214396	0.005505	0.000346562	1	1	1	1	1	0.872644
rs201706757	ILMN_1666553	SLC25A19	17	73339765	17	73269151	73269200	4.8622e-08	0.735499	0.767836	1.82888e-09	0.00656239	0.131729	0.0374055	0.00112262	0.00143536	0.284383	0.0543801	0.0374271	0.0800998	1	1	1	1	1	1
rs6926219	ILMN_1800311	HSF2	6	122720806	6	122753515	122753564	7.36759e-22	5.23514e-05	8.28067e-15	1.22487e-13	6.66729e-06	5.06509e-06	2.30391e-09	0.00113992	0.796508	0.533127	0.000825862	0.0376404	0.223931	1	1	1	1	1	1
rs2298429	ILMN_1677877	UBE2L3	22	21983260	22	21978188	21978237	1.6782e-09	0.0149952	8.12533e-06	2.31334e-08	0.000768994	0.000131264	0.0299311	0.00115155	0.190219	0.606215	0.00981246	0.0101764	0.00153528	1	1	1	1	1	1
rs75875013	ILMN_3235808	POM121C	7	75311866	7	75046164	75046213	3.39593e-06	0.992202	0.872526	0.158688	0.404599	0.70595	0.713958	0.00118117	0.000670128	0.00546882	4.09846e-05	0.00244035	0.000453139	1	1	1	0.103199	1	1
rs7107522	ILMN_1708482	TMEM80	11	703175	11	703754	703803	8.102e-14	0.0163182	3.90066e-11	1.79445e-11	0.0133225	0.000602915	0.000135085	0.0012153	0.789946	0.896216	0.000423014	0.0055144	0.00709378	1	1	1	1	1	1
rs9979491	ILMN_1795055	LRRC3	21	45856615	21	45878400	45878449	5.25555e-07	0.200982	0.121153	0.184691	0.101227	0.461546	0.00709692	0.0012254	0.820017	0.0423522	0.976284	0.189445	0.998445	1	1	1	1	1	1
rs10894149	ILMN_1771120	TMEM45B	11	129702471	11	129729832	129729881	7.71529e-10	0.00136542	0.48051	7.47429e-13	0.176161	0.00286812	0.15624	0.00123097	1.06247e-07	0.108726	2.151e-06	0.0228032	0.000388276	1	0.000267529	1	0.00541622	1	0.977678
rs145674487	ILMN_1779854	CARD6	5	40533932	5	40854961	40855010	0.119803	2.07039e-08	0.0104311	0.00901959	0.00508639	0.00059492	0.00184986	0.00125924	0.465745	0.539707	0.436204	0.18339	0.261899	1	1	1	1	1	1
rs2403193	ILMN_1704795	MARK3	14	104009939	14	103969747	103969796	5.84995e-06	0.447107	0.467891	0.474684	0.179128	0.731497	0.440014	0.00126932	0.0433268	0.0260312	0.146959	0.0345224	0.0366163	1	1	1	1	1	1
rs2842353	ILMN_3307409	RREB1	6	7252556	6	7251338	7251387	1.95336e-07	0.863158	0.000315371	1.52883e-05	2.74835e-07	0.381244	1.46368e-05	0.00127603	0.123812	0.840015	0.708472	0.00296497	0.893165	1	1	1	1	1	1
rs113281167	ILMN_1741356	PRICKLE1	12	42867967	12	42853109	42853158	1.57784e-09	0.786753	0.457553	0.155985	0.0305361	0.926168	0.856939	0.00133672	0.0312878	0.00697285	0.51228	0.000207371	0.00161273	1	1	1	1	0.52216	1
rs131760	ILMN_3236215	Em:U62317.15	22	51011936	22	51022046	51022095	1.08857e-10	0.133734	0.00597566	0.000282146	5.89272e-07	0.442539	0.000754116	0.00137555	0.252888	0.310538	0.385951	0.00247986	0.257215	1	1	1	1	1	1
rs12577375	ILMN_1739576	CYB5R2	11	7685951	11	7686420	7686469	9.11455e-08	1.06565e-11	4.34877e-09	9.93168e-10	2.89424e-09	0.000126464	2.43823e-07	0.00142733	1.87541e-05	0.141572	0.000241461	0.907174	0.00311771	1	0.0472229	1	0.607999	1	1
rs78219648	ILMN_1753665	PRH1-PRR4	12	11327295	12	10999730	10999779	4.37045e-08	0.920742	0.011153	0.0729883	0.0989607	0.212468	0.0753293	0.00145394	0.639361	0.157001	0.214267	0.0605937	0.280648	1	1	1	1	1	1
rs61277710	ILMN_1794442	ZNF469	16	87675261	16	88506840	88506889	2.56805e-06	0.678647	0.58859	0.210628	0.799641	0.853699	0.214718	0.00149038	0.013952	0.0651307	0.00588811	0.00467849	0.0416901	1	1	1	1	1	1
rs9888325	ILMN_1689156	MMAB	12	110037413	12	109993410	109993459	2.33586e-07	0.690582	0.0250147	0.026135	0.465855	0.0519443	0.0195742	0.00149945	0.108565	0.0262669	0.00265251	0.137229	0.109367	1	1	1	1	1	1
rs11935857	ILMN_1678435	SRD5A3	4	56204865	4	56237179	56237228	3.44407e-14	1.05993e-11	1.3349e-14	1.25852e-14	2.9994e-05	1.10389e-05	2.1939e-08	0.00152824	0.0137494	0.00998922	0.0810097	0.423557	0.659061	1	1	1	1	1	1
rs11301932	ILMN_2315694	STRADA	17	61814762	17	61780260	61780309	2.74321e-17	8.77379e-05	6.74968e-13	3.80372e-08	2.30013e-06	1.81296e-05	1.4908e-05	0.00161141	0.0903352	0.201613	0.0104837	0.0119309	0.0777748	1	1	1	1	1	1
rs6491550	ILMN_1911608	AI631944	13	100838800	13	100716536	100716585	3.14234e-06	0.482972	0.139416	0.844919	0.554736	0.98297	0.943113	0.00169143	0.000129998	0.00261027	0.0487653	0.0147998	0.00686238	1	0.327336	1	1	1	1
rs778592	ILMN_3309759	VTRNA1-1	5	140026527	5	140090893	140090942	0.000308851	1.80274e-08	3.7235e-07	8.058e-06	0.00697418	3.10754e-07	0.000389083	0.00170437	0.0478709	0.386977	0.97167	0.0186151	0.652108	1	1	1	1	1	1
rs117521606	ILMN_1698680	ARL17B	17	44121579	17	44376628	44376677	3.43177e-09	0.350428	0.000649288	5.90918e-15	0.0026945	0.0401667	0.0001159	0.00171645	0.424435	0.0579566	0.23278	0.0143499	0.414763	1	1	1	1	1	1
rs13287724	ILMN_1766221	B4GALT1	9	33169034	9	33110893	33110943	1.78256e-05	6.64498e-08	1.98979e-06	2.98341e-05	0.000950746	4.64589e-08	7.75282e-05	0.00172106	0.0161858	0.315201	0.548262	0.000791906	0.180889	1	1	1	1	1	1
rs10908821	ILMN_3197097	TSTD1	1	161008535	1	161007782	161007831	4.48785e-21	2.85709e-20	4.07944e-20	4.19082e-24	1.11359e-13	1.38006e-11	4.50485e-19	0.00183573	0.0209884	0.312591	0.863655	0.36549	0.0826566	1	1	1	1	1	1
rs200011707	ILMN_1703327	PSTPIP1	15	77329669	15	77329493	77329542	3.21653e-06	0.747491	0.368061	0.535631	0.40482	0.315351	0.174349	0.00184161	0.335542	0.0063804	0.0790775	0.0612141	0.36314	1	1	1	1	1	1
rs12939297	ILMN_2063687	ZNF624	17	17524247	17	16524350	16524399	5.13548e-08	0.551233	0.0188142	0.968345	0.0052505	0.320462	0.384516	0.00184863	0.179421	0.000698601	0.497104	5.63017e-05	0.01781	1	1	1	1	0.141768	1
rs7072364	ILMN_3231638	FAM160B1	10	116620840	10	116624309	116624358	0.00647463	1.02751e-07	0.0699917	0.531089	0.871735	0.00875101	0.713495	0.00187318	0.974615	0.34826	0.117836	0.421032	0.198889	1	1	1	1	1	1
rs12475516	ILMN_1798654	MCM6	2	136560761	2	136598168	136598217	6.46502e-11	0.00120391	2.0866e-09	1.16169e-12	8.77815e-13	8.08298e-05	9.31753e-13	0.00187371	0.895606	0.831092	0.955102	0.0271978	0.196732	1	1	1	1	1	1
rs9551356	ILMN_1687284	USP12	13	27660031	13	27642773	27642822	0.0601994	0.00018238	1.3471e-09	0.00784146	0.177567	0.921272	0.21838	0.001881	8.67654e-07	0.232872	0.785302	0.434987	0.733178	1	0.00218475	1	1	1	1
rs9997920	ILMN_1665024	FRYL	4	48842672	4	48611050	48608621	0.178208	3.98469e-06	0.27775	0.278803	0.982992	0.266603	0.8588	0.00188998	0.0906007	0.975499	0.438359	0.0937856	0.555891	1	1	1	1	1	1
rs73471120	ILMN_1730433	CD2AP	6	46600063	6	47593823	47593872	0.0480743	1.03014e-06	0.379794	0.987966	0.417471	0.209698	0.552473	0.00190112	0.131275	0.276617	0.194837	0.903497	0.0942014	1	1	1	1	1	1
rs10514203	ILMN_3294126	RPL39	5	80373479	5	79611592	79611641	1.77332e-06	0.905503	0.198642	0.4026	0.56239	0.00917253	0.0030915	0.00196473	0.0524593	0.00935751	0.0466574	0.992331	0.920107	1	1	1	1	1	1
rs9980564	ILMN_1804735	CBS	21	44492603	21	44473357	44473406	2.22366e-09	0.0284455	0.00108609	6.65472e-08	0.0004054	0.000288707	3.86053e-07	0.00202144	0.021028	0.741482	0.137585	0.34392	0.391873	1	1	1	1	1	1
rs6441371	ILMN_2232430	NMD3	3	161008727	3	160969395	160969444	4.08651e-09	0.286397	0.000988703	0.00101115	0.00892021	0.0407214	0.0506342	0.00203195	0.00107248	0.082895	0.0015761	0.0252206	0.00440764	1	1	1	1	1	1
rs11172389	ILMN_1767481	XRCC6BP1	12	58337671	12	58347464	58350510	2.3211e-21	3.37491e-08	1.06375e-20	3.96511e-18	3.09798e-10	9.48293e-15	3.04363e-17	0.0020539	0.00208528	0.294077	0.00012736	0.600362	0.591096	1	1	1	0.320692	1	1
rs1044387	ILMN_1664167	RPF2	6	111346806	6	111345439	111345488	7.36934e-12	0.00133545	0.886917	9.26507e-07	0.0445641	7.40528e-05	0.00230677	0.00208416	0.000386791	0.351776	0.00426263	0.0302187	0.0751445	1	0.973939	1	1	1	1
rs878728	ILMN_1686116	THBS1	15	39660285	15	39888825	39888874	0.000284049	5.66395e-07	9.32425e-09	4.25117e-05	0.00610298	1.13606e-05	9.7387e-07	0.00216394	8.41872e-05	0.0576114	0.289619	0.0244025	0.0048241	1	0.211983	1	1	1	1
rs112721485	ILMN_2142979	PTBP2	1	96642863	1	97279963	97280012	0.0576426	2.01334e-06	0.487899	0.700298	0.377861	0.776311	0.834188	0.00219781	0.128034	0.523877	0.0643488	0.233441	0.191523	1	1	1	1	1	1
rs200774036	ILMN_1734915	METTL18	1	169823266	1	169762307	169762356	1.09259e-14	0.0484447	0.000116489	6.7736e-09	0.0592484	0.0622027	1.70763e-10	0.00219982	0.170057	0.362121	0.00113214	0.00191772	0.863753	1	1	1	1	1	1
rs2804922	ILMN_1683059	SIRT5	6	13572686	6	13612140	13612189	1.18434e-07	0.160762	0.14519	2.09457e-05	0.000682795	0.0298908	0.332619	0.00226772	0.00652638	0.231255	0.0864811	0.0231838	0.00103358	1	1	1	1	1	1
rs55744536	ILMN_1776121	C2orf55	2	99377025	2	99410551	99410600	3.85878e-06	0.493989	0.0615292	0.0254962	0.0158489	0.17769	0.0580287	0.00227318	0.0420236	0.60044	0.104868	0.0763792	0.0584565	1	1	1	1	1	1
rs200215608	ILMN_3280565	RPL10	5	168728192	5	168043299	168043348	1.29697e-06	0.997018	0.859157	0.910898	0.647784	0.372036	0.460409	0.00228898	0.0015525	0.00570115	0.00215427	0.0422067	0.0683147	1	1	1	1	1	1
rs4886018	ILMN_1674411	CKAP2	13	52990717	13	53049828	53049877	2.60154e-10	0.0580304	0.00304728	5.94755e-08	0.0321759	0.00239292	0.00184422	0.00232866	0.0280634	0.990634	0.0043853	0.145737	0.166011	1	1	1	1	1	1
rs7785909	ILMN_1748473	GIMAP4	7	150222230	7	150270942	150270991	6.76525e-09	0.000167612	0.000202752	3.15388e-08	9.57655e-06	0.00450013	0.000176709	0.00240382	0.038273	0.586646	0.0622754	0.000493638	0.0392497	1	1	1	1	1	1
rs17125090	ILMN_1692790	ITGB3BP	1	63988904	1	63919606	63912496	2.39632e-39	7.2434e-21	1.57521e-28	8.28698e-43	1.21558e-13	6.19676e-16	2.47352e-18	0.00241187	0.000202455	0.683891	9.10843e-11	0.0272389	0.00881103	1	0.509783	1	2.2935e-07	1	1
rs1404504	ILMN_1776283	LGALS12	11	63274768	11	63283919	63283968	2.84917e-06	0.778944	0.50915	0.0181958	0.972936	0.771463	0.831398	0.00248605	0.000468924	0.122833	0.00289433	0.00523913	0.00242652	1	1	1	1	1	1
rs594657	ILMN_1814797	SLC35F3	1	234449697	1	234460119	234460168	1.57099e-09	0.00010571	0.316391	3.90301e-10	0.269343	0.000243454	0.0756668	0.00248987	1.98255e-09	0.876085	9.2096e-06	0.0283841	4.42372e-05	1	4.99206e-06	1	0.0231898	1	0.111389
rs145167768	ILMN_1659082	ZCRB1	12	42783201	12	42706049	42706098	2.35693e-06	1.1976e-08	2.13942e-09	5.53352e-10	0.00788458	4.08048e-07	8.82496e-05	0.00254976	0.0461206	0.110407	0.66481	0.0400388	0.353761	1	1	1	1	1	1
rs75068979	ILMN_1755504	CALCOCO2	17	46943497	17	46941874	46941923	0.0097065	2.34725e-06	0.0915355	0.00430111	0.124125	0.0185091	0.080467	0.00260202	0.557193	0.308322	0.762009	0.407357	0.919383	1	1	1	1	1	1
rs4953419	ILMN_2350970	SOCS5	2	46989869	2	46989787	46989836	5.06282e-19	0.00670807	5.57116e-05	5.05985e-14	0.00331352	0.00826402	4.75677e-14	0.00273715	0.0171706	0.842556	0.00799194	0.0235385	0.310602	1	1	1	1	1	1
rs2080201	ILMN_1713380	EIF2B2	14	75629972	14	75475950	75475999	8.25787e-23	8.95558e-25	1.67682e-14	3.1069e-27	8.92332e-15	1.09364e-22	5.35149e-14	0.00277564	0.275332	0.0133651	0.425128	0.225551	0.521892	1	1	1	1	1	1
rs6426792	ILMN_3236367	IFFO2	1	19659839	1	19231073	19231122	3.13706e-06	0.576323	0.0073205	0.0192429	0.116137	0.558759	0.350905	0.00287599	0.47736	0.104949	0.0757382	0.0107436	0.046129	1	1	1	1	1	1
rs7980058	ILMN_1651507	PYROXD1	12	21606127	12	21615738	21615787	6.67339e-10	1.4994e-11	2.31636e-15	2.18144e-13	2.81172e-11	1.51083e-08	6.19364e-09	0.00294827	0.0014536	0.0231551	0.145192	0.0760143	0.672091	1	1	1	1	1	1
rs2281597	ILMN_1686968	ZNF362	1	34359858	1	33765907	33765956	0.467393	1.1588e-07	0.000478736	0.00880722	0.431381	0.00201252	0.710034	0.00304089	0.353769	0.167866	0.775721	0.104552	0.685169	1	1	1	1	1	1
rs113156082	ILMN_1790562	EYA3	1	28414244	1	28315110	28315159	0.0675374	7.21367e-07	2.59194e-05	0.0174987	0.00866613	0.000909791	0.00334985	0.00317472	0.082376	0.276932	0.70666	0.0584568	0.561001	1	1	1	1	1	1
rs58200475	ILMN_2202790	MCFD2	2	47014797	2	47129266	47129315	0.000488303	0.356085	0.877973	0.51019	0.00112199	0.00771732	3.37772e-07	0.00318855	0.0323868	0.0988213	0.441057	0.692478	0.00252863	1	1	1	1	1	1
rs201876756	ILMN_1719344	NRBF2	10	65316381	10	64914094	64914143	0.046129	2.05935e-06	0.0124237	0.061107	0.738302	0.0327805	0.603501	0.00321245	0.836357	0.882887	0.245474	0.476652	0.385794	1	1	1	1	1	1
rs4837224	ILMN_2413064	ST6GALNAC4	9	130777900	9	130670389	130670438	0.0518717	1.77226e-07	0.545024	0.373571	0.374602	0.00106218	0.382994	0.00322551	0.724095	0.529988	0.71358	0.118482	0.814344	1	1	1	1	1	1
rs1279006	ILMN_3249669	HEATR5A	14	32523489	14	31771606	31771655	0.0514742	2.01192e-06	0.0123203	0.306892	0.357415	0.0174338	0.771056	0.00334288	0.593802	0.598134	0.586448	0.42893	0.364427	1	1	1	1	1	1
rs80251125	ILMN_1778456	LOC648987	5	42733957	5	43016394	43016443	9.08667e-06	0.310308	0.343221	0.691465	0.94565	0.429437	0.674853	0.00339053	0.155765	0.0378665	0.0442554	0.00943371	0.0439762	1	1	1	1	1	1
rs17414182	ILMN_1732318	PTK2B	8	28146297	8	27316226	27316275	4.47151e-07	0.470585	0.766527	0.000267992	0.445234	0.623996	0.0797334	0.00346557	0.00226501	2.85907e-10	0.12529	0.00327126	0.22664	1	1	7.19914e-07	1	1	1
rs4435632	ILMN_1689162	ACTR8	3	53959904	3	53901482	53901531	0.00403151	1.19687e-06	0.810311	0.69883	0.106553	0.00291601	0.111728	0.00356434	0.119493	0.0910545	0.806423	0.343301	0.595747	1	1	1	1	1	1
rs10504389	ILMN_1774028	MTFR1	8	66556187	8	66622441	66622490	3.484e-05	0.721638	0.33479	1.36698e-07	0.133344	0.224091	0.0350897	0.00358062	0.183262	0.199092	0.273481	0.154521	0.901458	1	1	1	1	1	1
rs2605140	ILMN_1798212	LLGL1	17	18156375	17	18147959	18148008	1.58792e-12	0.102839	0.054391	8.31206e-06	7.44522e-06	0.0105684	0.207729	0.00361741	0.00582593	0.0838933	0.725814	0.00264933	9.21107e-05	1	1	1	1	1	0.231935
rs10953934	ILMN_3232156	C7orf58	7	120901695	7	120901839	120901888	2.69701e-17	4.80412e-05	0.0543234	3.2174e-13	1.69353e-08	4.05472e-05	0.105612	0.0036203	8.49818e-06	0.895335	0.635973	0.100601	3.10567e-06	1	0.0213984	1	1	1	0.00782008
rs199908030	ILMN_1767253	RRP12	10	99145287	10	99116705	99116754	0.0020039	8.03386e-08	0.00088021	1.5342e-06	0.000193963	3.35272e-06	0.0832938	0.00362076	0.0730213	0.0256811	0.0948325	0.0269361	0.874873	1	1	1	1	1	1
rs4934296	ILMN_3245897	LOC728190	10	88850691	10	89005884	89005933	0.00512498	1.24781e-05	6.36998e-05	4.56457e-06	0.716036	0.0338669	0.000458145	0.00363766	0.154738	0.0732046	0.0507449	0.541119	0.111472	1	1	1	1	1	1
rs7189510	ILMN_1750130	GSPT1	16	11919093	16	11966584	11966631	0.0156001	5.53212e-07	0.0226638	0.000368786	2.29794e-06	5.96063e-05	0.168342	0.00368566	0.483406	0.189463	0.0143436	0.0504334	0.94472	1	1	1	1	1	1
rs1551182	ILMN_2225595	ACAD8	11	134124614	11	134135266	134135315	4.04477e-24	9.29199e-06	0.0212623	9.8695e-16	0.483282	9.38073e-07	2.11538e-05	0.00377009	2.30064e-10	0.540149	3.4497e-19	0.0372317	3.71256e-05	1	5.79302e-07	1	8.68633e-16	1	0.0934822
rs1040989	ILMN_1726466	HDHD3	9	116136993	9	116135744	116135793	2.51341e-06	0.315918	6.78902e-08	8.75921e-05	7.41141e-09	0.000132523	0.00250322	0.00381831	0.0982588	0.554449	0.0446008	0.82475	0.544311	1	1	1	1	1	1
rs35761782	ILMN_1739297	POC1B	12	89898377	12	89915491	89915540	8.48496e-15	4.42201e-21	1.6011e-16	1.61843e-12	2.28726e-13	4.49599e-14	5.54696e-12	0.00382534	0.000460947	0.727591	0.422798	0.255688	0.762937	1	1	1	1	1	1
rs2928686	ILMN_1715969	SLC25A37	8	23421696	8	23429454	23429503	7.60774e-07	1.38634e-08	1.57631e-09	2.27339e-07	3.26451e-05	0.000584761	0.00237022	0.00387171	9.02947e-06	0.36504	0.158659	0.510913	0.896067	1	0.0227362	1	1	1	1
rs75391517	ILMN_1746148	LRRC33	3	196415355	3	196388555	196388604	2.70008e-07	0.947922	0.22565	0.0408422	0.0309218	0.278367	0.000153361	0.00388742	0.187646	0.0262701	0.0482499	0.0196988	0.479244	1	1	1	1	1	1
rs7503637	ILMN_1679917	ARL16	17	79649515	17	79648568	79648617	1.50675e-12	0.158906	8.21773e-08	0.000258795	7.62613e-06	0.00739833	2.78166e-07	0.00390462	0.782051	0.20843	0.428324	0.0899102	0.661661	1	1	1	1	1	1
rs3138142	ILMN_1773395	BLOC1S1-RDH5	12	56115585	12	56118384	56118433	7.03349e-12	0.00414934	0.00299417	1.01914e-11	0.000967737	0.00115156	1.56189e-07	0.00397982	0.0639992	0.202755	0.208401	0.109071	0.459182	1	1	1	1	1	1
rs28560455	ILMN_1796677	RASGEF1B	4	82366788	4	82348405	82348454	0.820018	0.00283339	0.0173311	0.117185	0.00106863	2.14796e-06	0.00472211	0.00401096	0.0614279	0.158334	0.00298851	3.3373e-06	0.0222038	1	1	1	1	0.00840332	1
rs10417958	ILMN_2126423	ZNF480	19	52793203	19	52828992	52829041	4.54655e-05	0.203222	2.69065e-05	0.00717749	0.0169487	0.00305644	1.24495e-09	0.0040757	0.505082	0.132647	0.040177	0.212383	0.384184	1	1	1	1	1	1
rs5751329	ILMN_1735045	A4GALT	22	43067127	22	43088177	43088226	0.203334	1.48201e-05	7.81421e-10	0.900408	0.614968	0.48206	0.0141318	0.00416546	1.23574e-08	0.518436	0.767451	0.986464	0.13919	1	3.1116e-05	1	1	1	1
rs3754450	ILMN_1651800	GSTM4	1	110197132	1	110207851	110207900	6.50139e-09	0.00202086	0.00017954	5.30485e-07	0.0168282	0.0171775	2.23232e-05	0.00429901	0.0641593	0.78476	0.00826972	0.0596106	0.213245	1	1	1	1	1	1
rs3124747	ILMN_1663407	SURF1	9	136268084	9	136219338	136218986	2.90677e-10	0.00510506	1.97675e-12	6.79028e-12	5.70877e-08	0.000202955	1.3166e-06	0.00432583	0.661784	0.38919	0.302843	0.0708036	0.143912	1	1	1	1	1	1
rs4801871	ILMN_1676363	SIGLEC12	19	52002317	19	51994858	51994907	2.23912e-14	1.02251e-09	0.181912	5.11314e-20	2.57336e-09	7.641e-13	0.00424918	0.00435391	5.68076e-11	0.0884104	0.044311	0.256222	7.70851e-08	1	1.43041e-07	1	1	1	0.0001941
rs4808758	ILMN_1807277	IFI30	19	18291289	19	18288528	18288661	1.67663e-07	3.22843e-12	2.39243e-15	8.31887e-10	1.46787e-08	0.000113856	7.7911e-09	0.00437367	0.000243815	0.192247	0.146412	0.759809	0.0205653	1	0.613925	1	1	1	1
rs74628481	ILMN_1811370	HSD11B1	1	209023600	1	209878202	209878251	1.74321e-06	0.788629	0.92965	0.753056	0.378908	0.38362	0.745683	0.00446921	0.0157595	0.0365851	0.0370345	0.071156	0.0212019	1	1	1	1	1	1
rs75731219	ILMN_1694589	PAQR8	6	52227016	6	52272377	52272426	2.24748e-06	0.0075238	2.70094e-05	6.02899e-10	0.000886596	0.00178707	0.000452177	0.00447459	0.0338367	0.241821	0.521391	0.0142962	0.123542	1	1	1	1	1	1
rs7604079	ILMN_3240957	C2orf80	2	209037176	2	209030176	209030225	1.2332e-12	0.155444	0.0694427	6.20112e-07	0.507949	0.000609862	0.0525826	0.00451991	0.000657128	0.662507	0.000151402	0.390665	0.00208624	1	1	1	0.38123	1	1
rs6058135	ILMN_1697510	ACSS2	20	33470164	20	33464431	33464480	2.22808e-10	1.49405e-11	0.00015364	1.8332e-09	0.000359191	9.2863e-08	9.18141e-09	0.00465065	0.118298	0.105791	0.112895	0.206105	0.813888	1	1	1	1	1	1
rs365271	ILMN_1702526	C17orf48	17	10624390	17	10614245	10614294	4.75901e-08	1.13334e-09	7.57057e-14	8.37321e-12	9.92529e-12	3.21401e-09	0.000401889	0.00467042	1.49344e-05	0.0345347	0.000323707	0.0354362	0.731338	1	0.0376047	1	0.815093	1	1
rs10616	ILMN_2290118	MEGF9	9	123363533	9	123363475	123363524	1.62746e-06	0.0395776	6.64859e-07	7.49755e-07	2.64482e-05	0.274742	5.26979e-05	0.00474074	0.319228	0.92586	0.882743	0.00117071	0.722329	1	1	1	1	1	1
rs200251317	ILMN_1656676	ZYG11B	1	53263038	1	53291254	53291303	7.99434e-12	0.000180018	4.83689e-06	2.29096e-12	9.67365e-06	5.24174e-08	7.5681e-07	0.00474373	0.00485534	0.994298	0.00320797	0.098685	0.130546	1	1	1	1	1	1
rs6691839	ILMN_1812489	CCDC21	1	26559306	1	26605125	26605174	2.48608e-07	0.360303	0.0467675	3.49077e-10	0.00848796	0.162413	0.0160409	0.00476706	0.183669	0.201099	0.157142	0.0134749	0.262003	1	1	1	1	1	1
rs2280902	ILMN_1716733	MYOM2	8	2077072	8	2093182	2093231	1.36277e-17	0.00262379	2.45519e-06	3.14187e-05	9.0255e-05	0.000570043	2.64332e-09	0.0047687	0.29544	0.000407729	0.0321543	0.0076459	0.833843	1	1	1	1	1	1
rs4985147	ILMN_1765401	RRN3	16	15168760	16	15154034	15154083	1.97806e-13	0.0679734	3.0481e-08	4.3192e-14	5.4864e-06	7.1183e-05	0.000292275	0.00476997	0.49111	0.728594	0.101463	0.279607	0.109745	1	1	1	1	1	1
rs35706759	ILMN_2190414	ZNF83	19	53122472	19	53116292	53116341	5.51266e-13	0.0073387	4.40257e-12	1.76517e-11	8.11258e-09	2.29034e-06	1.74043e-07	0.00482907	0.0687771	0.426991	0.423694	0.546305	0.636775	1	1	1	1	1	1
rs58802664	ILMN_1652223	WDR91	7	134943328	7	134870359	134870408	3.67859e-05	0.936838	0.0129674	0.000242805	0.0700908	0.473073	1.73576e-06	0.00484387	0.277884	0.367898	0.15397	0.000768289	0.516775	1	1	1	1	1	1
rs11777527	ILMN_1705774	TIGD5	8	144653011	8	144682335	144682384	0.0420079	2.72432e-06	0.00220767	0.249528	0.00585127	0.00377197	0.182781	0.00497235	0.348637	0.801525	0.557566	0.208766	0.788109	1	1	1	1	1	1
rs67733706	ILMN_1750596	CLUAP1	16	3589024	16	3587167	3587216	4.15755e-07	0.863738	0.370207	0.116781	0.141198	0.273983	0.00105275	0.00500154	0.0202108	0.0513233	0.118126	0.0695492	0.55153	1	1	1	1	1	1
rs10843881	ILMN_2345908	DDX11	12	31241345	12	31257459	31257508	2.44818e-26	1.01387e-05	3.16194e-16	5.87922e-18	1.61311e-10	3.9048e-09	3.69392e-12	0.00502558	0.739474	0.912614	0.658565	0.362423	0.633639	1	1	1	1	1	1
rs28631597	ILMN_1713006	CDC34	19	826044	19	541686	541735	1.33934e-06	0.962181	0.081292	0.521895	0.111133	0.971134	0.00113268	0.00510397	0.243967	0.00423469	0.117934	0.00254912	0.742003	1	1	1	1	1	1
rs12024469	ILMN_1655545	ZMYND12	1	42947650	1	42896285	42896334	5.75346e-06	0.535039	0.19047	0.50122	0.2352	0.445991	0.0976575	0.00511355	0.000384396	0.025726	0.226707	0.0853794	0.18671	1	0.96791	1	1	1	1
rs142039896	ILMN_1742332	KCTD12	13	77507837	13	77456271	77456320	0.693919	0.00143407	4.43303e-10	0.263234	0.961757	0.985856	0.19834	0.00520515	5.62097e-09	0.262259	0.784917	0.793372	0.19112	1	1.41536e-05	1	1	1	1
rs113564199	ILMN_1784428	MGC57346	17	44041561	17	43715125	43715174	1.65175e-13	0.043781	0.000268552	2.19942e-06	0.0259659	0.303851	6.47472e-05	0.00523962	0.0470019	0.237849	0.00378785	0.000309013	0.200851	1	1	1	1	0.778096	1
rs9933730	ILMN_1730523	FAM195A	16	1002648	16	691973	692022	0.0621769	8.90942e-07	0.393357	0.0172319	0.513013	0.00252671	0.565179	0.00528578	0.788563	0.416879	0.085795	0.179334	0.584866	1	1	1	1	1	1
rs492134	ILMN_1722409	HSP90AB1	4	14017269	4	13340030	13340079	1.08993e-06	0.88385	0.23493	0.277713	0.553411	0.61752	0.00017452	0.00531869	0.000251775	0.0564749	0.0511068	0.0403584	0.509165	1	0.633969	1	1	1	1
rs6005930	ILMN_1809433	XBP1	22	29256486	22	29190967	29191016	1.28407e-06	0.390058	0.44716	0.0313538	0.0993071	0.624067	0.509413	0.00536493	0.0525312	0.108555	1.10484e-05	0.0061187	0.0217365	1	1	1	0.0278198	1	1
rs2164712	ILMN_1775235	AFF3	2	100745404	2	100163844	100163893	7.67595e-12	3.81276e-05	0.1316	4.84283e-10	1.60266e-08	3.32867e-06	1.6835e-05	0.0054457	1.95324e-08	0.833	0.068986	0.0690131	0.00163049	1	4.91827e-05	1	1	1	1
rs62119932	ILMN_1738749	MAST3	19	17705698	19	18262198	18262247	0.121816	0.0205512	0.00015327	0.350096	0.0392971	0.0136566	2.37185e-07	0.00551677	8.77258e-05	0.0869251	0.00957713	0.0038285	2.68471e-07	1	0.220894	1	1	1	0.00067601
rs6540702	ILMN_2067852	SLC30A1	1	211830204	1	211748771	211748820	0.0886695	1.79842e-06	0.800348	0.00749437	0.585007	0.0702135	0.317798	0.00567438	0.231986	0.213399	0.47797	0.624548	0.643902	1	1	1	1	1	1
rs2355827	ILMN_1715180	UBR3	2	171433152	2	170684144	170684193	1.39812e-07	0.975177	0.530189	0.89878	0.390441	0.379622	0.587878	0.00584001	0.0111036	0.00253605	0.000256296	0.000291393	0.0204832	1	1	1	0.645352	0.733727	1
rs2527926	ILMN_2323385	TRIM4	7	99477524	7	99488697	99488746	2.07635e-27	1.62047e-14	1.82918e-24	1.95996e-22	1.16044e-10	1.4373e-09	3.11811e-15	0.0058601	0.00869001	0.618403	5.13986e-06	0.000305242	0.00427041	1	1	1	0.0129422	0.7686	1
rs34407588	ILMN_2046611	MCOLN3	1	85514282	1	85484100	85484149	0.241407	0.000312955	8.18657e-05	0.00920763	0.238776	0.04104	7.71711e-07	0.00587101	0.00104191	0.182702	0.637626	0.202811	5.84411e-05	1	1	1	1	1	0.147155
rs12437560	ILMN_1748751	C2CD4B	15	62124706	15	62456012	62456061	0.33108	0.00945513	2.38278e-10	0.0946173	0.717434	0.511856	0.372595	0.00590054	6.25627e-12	0.0537797	0.44115	0.291134	0.206106	1	1.57533e-08	1	1	1	1
rs4573164	ILMN_3307782	FBXL18	7	5532899	7	5515514	5515563	0.00443252	1.70384e-10	0.00260701	8.62829e-07	0.0228132	0.000211885	0.000391483	0.00591063	0.824919	0.218742	0.277705	0.24911	0.968595	1	1	1	1	1	1
rs4761870	ILMN_2178226	KRT86	12	51751621	12	52702756	52702805	8.86645e-07	0.133622	0.745315	0.00263174	0.0924648	0.899877	0.0128531	0.00591795	1.25578e-05	0.504474	0.00501807	0.000691889	0.0192797	1	0.0316204	1	1	1	1
rs62290601	ILMN_1701998	AFAP1	4	7939008	4	7760463	7760512	6.41592e-14	0.00152853	3.26666e-06	1.65453e-12	0.00274745	4.93273e-06	2.28207e-06	0.00592065	0.333345	0.72138	0.0266539	0.115767	0.315115	1	1	1	1	1	1
rs112808947	ILMN_3309224	MIR23A	19	14320148	19	13947409	13947458	1.41902e-06	0.848159	0.359247	0.115619	0.349929	0.799328	0.691381	0.00592421	0.0886407	0.19326	0.00047736	0.0154484	0.00355685	1	1	1	1	1	1
rs17718122	ILMN_1805377	POMZP3	7	76209459	7	76239303	76239351	2.51895e-46	5.29242e-36	2.82352e-22	3.92502e-52	2.03947e-27	1.11711e-26	9.8312e-23	0.00603975	0.0315191	0.448337	0.0067472	0.0371193	0.17691	1	1	1	1	1	1
rs200914700	ILMN_2197946	SCG3	15	51996437	15	52012902	52012951	8.71059e-06	0.612519	0.000194682	0.908585	0.396579	0.54116	0.951153	0.00604801	0.00833563	0.0112299	0.00768725	0.050472	0.0350746	1	1	1	1	1	1
rs201724669	ILMN_1738750	TFCP2	12	51514828	12	51488891	51488940	2.23074e-10	6.90927e-05	2.14949e-07	1.42552e-05	1.15796e-10	6.10285e-06	2.11657e-07	0.00610818	0.221017	0.19017	0.463511	0.048233	0.501211	1	1	1	1	1	1
rs3828485	ILMN_1721713	EXOSC9	4	122722368	4	122735042	122735091	0.328404	6.33982e-05	1.00128e-17	7.56202e-15	8.93734e-22	0.057095	0.10844	0.00613909	3.73163e-16	1.44287e-12	6.55387e-26	0.417145	0.502653	1	9.39624e-13	3.63315e-09	1.65027e-22	1	1
rs698711	ILMN_1684628	ZFP90	16	68561955	16	68600923	68600972	1.3368e-07	0.00123992	2.27634e-08	5.37127e-06	9.69922e-05	0.110643	2.89406e-07	0.00618236	0.532817	0.194707	0.0681036	0.00161474	0.371745	1	1	1	1	1	1
rs35851670	ILMN_1907847	DB038222	1	223094428	1	223566258	223566307	4.8859e-06	0.820477	0.767404	0.875978	0.906447	0.856302	0.762664	0.0062369	0.00843398	0.00316675	0.0104358	0.00783344	0.00522702	1	1	1	1	1	1
rs8605	ILMN_1773307	NAP1L5	4	89617387	4	89617335	89617384	0.631967	0.000720597	0.0907476	0.030245	0.00656411	1.80437e-06	0.0225036	0.00624356	0.344018	0.251518	0.108984	5.41486e-05	0.148926	1	1	1	1	0.136346	1
rs12475843	ILMN_1806867	PPM1G	2	27401764	2	27604099	27604148	2.08814e-08	0.782848	0.151157	0.000281343	0.202235	0.145717	0.471325	0.00626299	0.0510264	0.328516	0.0191474	0.0680694	0.00490429	1	1	1	1	1	1
rs145383121	ILMN_1660723	RDH13	19	55541948	19	55555856	55555905	4.80211e-07	0.0169275	0.00117669	5.59863e-06	0.00514956	0.00746038	0.00243056	0.00636903	0.632644	0.768081	0.141605	0.108163	0.499937	1	1	1	1	1	1
rs150552280	ILMN_1724609	SLC2A8	9	130170148	9	130169821	130169870	4.64358e-08	0.011482	0.00697504	3.78062e-07	2.2571e-05	0.000135198	0.00650632	0.00646984	0.0001312	0.578439	0.007132	0.0659091	0.000809395	1	0.330361	1	1	1	1
rs12167141	ILMN_3196690	C22orf27	22	31273284	22	31322430	31322479	2.37212e-06	0.495901	0.0232165	0.129151	0.140707	0.128931	0.238441	0.00650449	0.0326654	0.0590782	0.00964476	0.0996593	0.0708117	1	1	1	1	1	1
rs9484282	ILMN_1663092	CITED2	6	139846416	6	139693664	139693713	0.151977	1.23187e-08	0.0771445	0.0780948	0.121264	0.00507925	0.290502	0.00660409	0.784656	0.932092	0.916886	0.342515	0.503902	1	1	1	1	1	1
rs2679722	ILMN_1713496	ST3GAL5	2	86135154	2	86066584	86066633	0.929067	0.000552422	0.480057	0.0777267	0.170106	1.6704e-07	0.146519	0.00685179	0.505668	0.132117	0.278791	1.344e-05	0.191474	1	1	1	1	0.0338418	1
rs1134455	ILMN_1778347	NUDT2	9	34369062	9	34343478	34343527	3.16434e-22	6.3461e-10	2.2312e-23	7.21224e-22	7.55237e-14	1.93033e-12	2.11665e-15	0.0068809	0.44219	0.838255	0.148413	0.0359836	0.663268	1	1	1	1	1	1
rs77789548	ILMN_1704537	PHGDH	1	120199079	1	120286741	120286790	1.89063e-07	2.55374e-12	4.54993e-05	3.36719e-12	2.7741e-06	1.73729e-09	0.0292924	0.00699149	0.845004	0.046062	0.702169	0.109696	0.26448	1	1	1	1	1	1
rs251561	ILMN_1730159	TIFAB	5	134797324	5	134785226	134785275	2.10419e-06	4.24873e-07	2.36097e-05	1.68197e-05	9.67926e-05	3.11092e-05	0.0010902	0.00699872	0.0596551	0.478076	0.0682193	0.163439	0.199212	1	1	1	1	1	1
rs17019553	ILMN_1763207	BATF3	1	212844162	1	212859929	212859978	2.83648e-14	3.73566e-06	0.176094	4.01565e-08	0.0142104	2.47078e-05	0.000157131	0.0071829	0.0166521	0.157089	0.000122877	0.000734168	0.0529621	1	1	1	0.309405	1	1
rs201962869	ILMN_1660086	MYH11	16	15983753	16	15797116	15797165	0.224666	0.0105138	1.06824e-07	0.0574564	0.470387	0.716472	0.62425	0.00738833	8.60598e-09	0.0253035	0.208391	0.761033	0.34475	1	2.16699e-05	1	1	1	1
rs8075276	ILMN_1813389	MRPS7	17	73257986	17	73262026	73262075	2.82892e-21	4.19359e-07	7.48678e-06	3.35597e-14	5.71125e-12	1.71735e-06	2.66868e-06	0.00744656	0.00050525	0.0702817	0.108274	0.00585276	0.0129475	1	1	1	1	1	1
rs56283881	ILMN_1800451	MED16	19	893183	19	867969	868018	2.60483e-10	0.0132461	4.05195e-08	1.09141e-05	1.79109e-12	4.78315e-05	4.53651e-14	0.0074526	0.384184	0.299239	0.238442	0.314813	0.0113805	1	1	1	1	1	1
rs3840486	ILMN_1807304	MBNL1	3	151984140	3	152183310	152183359	0.120905	0.0311336	0.119776	0.253954	1.09419e-06	0.164131	0.850711	0.0074661	0.0366141	0.0608178	2.48846e-07	0.0405087	0.509353	1	1	1	0.000626595	1	1
rs10838524	ILMN_1796180	CRY2	11	45870177	11	45904655	45904704	1.03068e-13	0.172049	1.78778e-06	0.000225468	4.56931e-05	0.0638081	9.83017e-06	0.00747795	0.480046	0.102254	0.220267	0.0201964	0.557379	1	1	1	1	1	1
rs12997568	ILMN_1690307	TPRKB	2	73956881	2	73964452	73961694	7.69823e-22	5.01748e-06	7.89887e-05	3.10636e-09	2.28612e-14	4.38398e-06	4.04565e-11	0.00750116	0.000134946	0.0200631	0.521951	0.0213197	0.149391	1	0.339793	1	1	1	1
rs2955196	ILMN_1811433	RPL8	8	146010490	8	146017675	146017724	0.00056659	8.53907e-07	0.0293987	1.04483e-05	0.328363	0.000175854	1.15984e-05	0.00751954	0.631695	0.0718939	0.0941097	0.115457	0.0617005	1	1	1	1	1	1
rs34922475	ILMN_2268026	C15orf44	15	66394786	15	65871436	65871485	5.12635e-06	0.777512	0.275379	0.896372	0.331969	0.614099	0.84628	0.00754485	0.214305	0.00831052	0.00163937	0.0137277	0.0166219	1	1	1	1	1	1
rs12135810	ILMN_1796835	TMEM56	1	95781729	1	95710003	95710052	0.0035213	0.404454	1.09367e-05	7.19672e-07	0.370641	0.987461	0.000125456	0.00754488	0.130674	0.430795	0.235345	0.0374541	0.37574	1	1	1	1	1	1
rs6828784	ILMN_1795704	KIAA0232	4	6885815	4	6885525	6885574	5.75526e-10	0.224551	0.0260129	2.78149e-08	0.261747	0.0149474	0.0390708	0.00768617	0.0697681	0.554094	0.00080694	0.304991	0.103312	1	1	1	1	1	1
rs112238778	ILMN_3245773	PION	7	76942604	7	76940688	76940737	2.33241e-08	0.0594251	0.0289011	0.00266734	0.0304242	0.00100082	0.023448	0.00771749	0.138931	0.357921	0.135163	0.161854	0.107882	1	1	1	1	1	1
rs934478	ILMN_1835451	BX097896	9	18886569	9	19185345	19185394	0.143518	0.0281784	0.453429	0.183087	0.974113	9.1921e-07	0.0511034	0.00787042	0.780679	0.901677	0.444344	6.18578e-07	0.487266	1	1	1	1	0.00155758	1
rs61904884	ILMN_2124352	DCUN1D5	11	103858766	11	102935010	102933101	0.0278896	2.30198e-07	0.0582967	0.489558	0.995786	0.00981771	0.18523	0.00791925	0.787541	0.319106	0.116463	0.392956	0.93773	1	1	1	1	1	1
rs16924528	ILMN_3251269	SRP14	15	40328292	15	40328037	40328086	2.41762e-41	1.53044e-36	1.49367e-49	3.41611e-49	7.08809e-29	2.33346e-15	1.03523e-20	0.00795477	0.26388	0.138587	0.151753	0.000307735	0.0210624	1	1	1	1	0.774877	1
rs445683	ILMN_2357134	SPHK1	17	74401522	17	74383662	74383711	1.00347e-07	0.021675	0.0203703	0.000120783	0.000678618	0.0191993	0.0652818	0.00801089	9.7318e-05	0.238357	0.0115797	0.0256926	0.00233299	1	0.245047	1	1	1	1
rs499633	ILMN_3251737	EEF1A1	6	74282388	6	74225522	74225571	1.40206e-06	0.321064	2.33161e-06	0.121113	0.000340413	0.210109	3.36995e-05	0.00806186	0.851422	0.0344389	0.244508	0.0148965	0.736186	1	1	1	1	1	1
rs34503826	ILMN_1651767	MKL1	22	40833762	22	40806605	40806654	0.0154467	5.0003e-07	2.08597e-06	7.6892e-05	2.76046e-08	0.0776863	0.00159391	0.00838427	0.0342252	0.244109	0.00195119	0.658584	0.268472	1	1	1	1	1	1
rs7634474	ILMN_1744034	GPR27	3	71829467	3	71804043	71804092	1.65845e-07	0.3502	0.000825777	0.00544702	0.245658	0.76906	0.399183	0.00847763	0.61531	0.193321	4.49968e-05	0.000301622	0.0141707	1	1	1	0.113302	0.759484	1
rs3833494	ILMN_1811592	ARHGAP21	10	24884779	10	24872578	24872627	5.02915e-06	0.22074	0.369274	4.90261e-05	0.00310806	0.12982	0.0287031	0.00849429	0.020201	0.623704	0.318454	0.0327273	0.0920312	1	1	1	1	1	1
rs8058597	ILMN_3251217	PDXDC2	16	70082214	16	70010341	70010390	2.24501e-14	3.10927e-07	3.84474e-09	2.71793e-18	2.46859e-08	9.79796e-05	3.87878e-07	0.00858709	0.377551	0.0115385	0.396463	0.0387199	0.449703	1	1	1	1	1	1
rs5859660	ILMN_1716071	PAQR3	4	79880788	4	79839512	79839561	0.0106847	1.06314e-06	0.0278491	0.0754411	0.000239155	0.183513	0.00287028	0.00866416	0.572737	0.770039	0.247751	0.802534	0.312029	1	1	1	1	1	1
rs2835676	ILMN_1717099	DSCR3	21	38591311	21	38596098	38596147	5.70753e-05	3.60314e-08	3.56501e-07	0.000336596	0.000464068	2.01074e-07	1.25652e-05	0.00873564	0.0177572	0.580859	0.892711	0.0281782	0.0893768	1	1	1	1	1	1
rs77530532	ILMN_1753515	SRR	17	2208874	17	2228200	2228249	4.13541e-14	2.47797e-05	2.16233e-08	7.57845e-09	0.000100602	2.26344e-05	1.07028e-05	0.00891471	0.673299	0.609161	0.344026	0.339704	0.841021	1	1	1	1	1	1
rs507062	ILMN_1657797	FIBP	11	65661656	11	65651411	65651460	0.106702	3.82869e-07	0.00189412	0.0449977	0.101128	0.0126329	0.0699642	0.0089654	0.254491	0.496205	0.917771	0.54782	0.672445	1	1	1	1	1	1
rs9913833	ILMN_1748481	TMEM199	17	26718592	17	26688792	26688841	3.80689e-05	2.03943e-13	0.0113682	7.80809e-07	0.0383348	1.30822e-07	6.74824e-05	0.00929556	0.107685	0.208792	0.245926	0.121456	0.612917	1	1	1	1	1	1
rs7700629	ILMN_1654685	MCTP1	5	94067063	5	94046547	94046596	0.000209347	2.10917e-08	1.82496e-10	1.6419e-08	1.02653e-05	0.000716229	0.0118064	0.00938274	5.76175e-05	0.020736	0.0212252	0.708842	0.70233	1	0.145081	1	1	1	1
rs10121511	ILMN_3263694	EIF4B	9	99388624	9	98909826	98909875	0.000458608	5.54899e-08	0.007594	0.000104901	0.028685	0.17864	0.0289208	0.0094823	0.816552	0.527564	0.538946	0.336357	0.893925	1	1	1	1	1	1
rs12049645	ILMN_2129388	FAM190B	10	86258208	10	86277510	86277559	0.0254028	9.02136e-07	0.00256766	0.0443282	0.0442584	0.19847	0.297905	0.00954027	0.0449339	0.889504	0.48197	0.658427	0.718109	1	1	1	1	1	1
rs78658550	ILMN_1712684	FAM20C	7	160588	7	300341	300390	1.04167e-11	0.10276	0.00448053	1.97197e-05	0.268999	0.1332	0.931106	0.00960804	0.321633	0.291437	0.0140578	0.000812317	0.00320871	1	1	1	1	1	1
rs2050711	ILMN_1839665	BQ186372	1	65499049	1	65514122	65514171	0.67978	0.0025192	0.000890448	0.222391	2.83528e-07	0.662082	0.513346	0.00987736	0.00542367	0.482547	8.35985e-06	0.881435	0.758671	1	1	1	0.0210501	1	1
rs58605848	ILMN_1716237	ACOT2	14	74215619	14	74036004	74036053	0.00988492	1.90245e-06	0.0249141	9.78378e-05	0.0015918	0.0461347	0.0174282	0.00990038	0.823251	0.178405	0.291461	0.972375	0.745577	1	1	1	1	1	1
rs201328633	ILMN_3245015	LOC440563	1	13939490	1	13182975	13183024	7.53554e-06	0.38496	0.169637	0.540571	0.00599073	0.0288452	0.26272	0.0101048	0.250773	0.0101023	0.777377	0.75833	0.249014	1	1	1	1	1	1
rs72641393	ILMN_1792270	C10orf46	10	120481333	10	120443385	120443434	8.76341e-07	0.274151	0.638768	0.00586589	0.329779	0.669135	0.971804	0.0102013	0.00312905	0.884647	0.0337257	0.00835527	0.00474175	1	1	1	1	1	1
rs9871605	ILMN_1657358	CD200R1L	3	112564081	3	112534733	112534782	1.15436e-08	0.438784	0.233687	0.000135267	0.00926043	4.84411e-05	0.871179	0.0104468	2.74968e-06	0.832996	0.505092	0.337228	0.00706464	1	0.00692368	1	1	1	1
rs1799987	ILMN_2145033	CCR5	3	46411935	3	46417309	46417358	6.08214e-22	2.78646e-22	3.65321e-26	9.44461e-26	1.1238e-11	5.04957e-09	5.67472e-10	0.0105464	0.000159238	2.78548e-05	0.427147	0.646061	0.701574	1	0.400961	0.0701385	1	1	1
rs2072098	ILMN_2092756	TMEM109	11	60640480	11	60690529	60690578	2.64337e-29	1.56618e-17	3.05711e-13	1.0592e-28	2.89392e-26	1.99716e-17	5.47942e-25	0.0105595	0.16653	0.171839	0.263785	0.118779	0.061297	1	1	1	1	1	1
rs56220602	ILMN_1687223	ZNF514	2	95546118	2	95813982	95814031	1.05482e-05	0.861408	0.111784	0.503328	0.691693	0.308055	0.145228	0.0107058	0.34392	0.0351328	0.0448613	0.12449	0.000157044	1	1	1	1	1	0.395436
rs57797443	ILMN_2194229	TMEM128	4	4238746	4	4237584	4237633	7.1677e-15	0.000742614	6.14508e-18	8.35781e-21	3.77196e-06	1.21689e-07	3.88967e-06	0.0107482	0.0139693	0.0131636	0.870728	0.723213	0.853806	1	1	1	1	1	1
rs144694	ILMN_1866887	AK094621	5	36073812	5	36098978	36099027	0.00595439	6.28477e-06	0.00258991	2.07943e-08	0.160358	0.000155099	0.0113789	0.0109575	0.201983	0.000900433	0.735839	0.0509	0.295089	1	1	1	1	1	1
rs142281314	ILMN_1775579	ACAD9	3	128667254	3	128631728	128631777	0.0858294	3.23568e-06	0.533441	0.382849	0.925454	0.516283	0.639277	0.0112193	0.0964286	0.694884	0.230748	0.551408	0.455159	1	1	1	1	1	1
rs17109859	ILMN_1721703	PNN	14	40269992	14	39650961	39651010	4.06519e-06	0.275563	0.0133648	0.772224	0.0651697	0.109389	0.15527	0.011329	0.388947	0.0015029	0.0302866	0.0563114	0.0313624	1	1	1	1	1	1
rs2252007	ILMN_1804901	IL1F5	2	113819614	2	113821920	113821969	0.826332	0.00175312	3.48243e-11	0.986798	0.00199683	0.01346	0.0193964	0.0113313	1.54126e-11	0.926552	0.00277986	0.0449936	0.037578	1	3.88089e-08	1	1	1	1
rs16966256	ILMN_3245973	MSL1	17	38926002	17	38292500	38292549	3.15725e-06	0.544365	0.654413	0.31179	0.644781	0.118218	0.274483	0.0114233	0.0828976	0.0457634	0.038895	0.351523	0.0826878	1	1	1	1	1	1
rs11714424	ILMN_1700967	MB21D2	3	192611033	3	192514840	192514889	1.1123e-05	6.23041e-14	7.32684e-11	8.94506e-08	5.64804e-07	1.03837e-09	9.61468e-09	0.0114816	0.162981	0.101107	0.7554	0.119443	0.297928	1	1	1	1	1	1
rs12148239	ILMN_1712886	GOLGA6L5	15	84641018	15	85058153	85057482	4.16387e-06	0.752822	0.0862015	0.172877	0.758446	0.382758	0.108901	0.0114883	0.418637	0.139591	0.00763563	0.124724	0.250088	1	1	1	1	1	1
rs10609615	ILMN_1717868	CCT8	21	30455628	21	30433636	30433685	3.75683e-11	0.0211868	0.667671	0.119772	0.000957274	0.00651536	0.0995114	0.0115241	7.72519e-05	0.00208324	0.121792	0.0807848	0.00962318	1	0.19452	1	1	1	1
rs9985346	ILMN_1662306	RABL3	3	120446626	3	120424863	120424912	2.05874e-08	0.000152421	0.0114841	0.000247607	1.29022e-05	0.0229795	6.5488e-05	0.0115966	0.00381214	0.094643	0.0630068	0.00746195	0.161064	1	1	1	1	1	1
rs1011157	ILMN_1744822	BECN1	17	40960253	17	40962894	40962943	2.02987e-08	0.277848	0.0398498	0.000256607	0.0139764	0.960798	0.000909476	0.01163	0.202467	0.569606	0.164481	0.000814815	0.98794	1	1	1	1	1	1
rs10641967	ILMN_2368597	SMG7	1	183523503	1	183522637	183522686	2.74496e-25	2.03389e-21	1.8208e-26	5.54536e-26	2.16815e-14	5.48694e-18	2.93649e-15	0.011633	0.000327099	0.172995	0.903493	0.656333	0.448098	1	0.823636	1	1	1	1
rs140844410	ILMN_2278636	CUX1	7	102379316	7	101892782	101892831	8.09663e-07	0.308357	0.978089	0.0388631	0.726169	0.126601	0.341966	0.0116952	0.0196191	0.0815405	0.0170671	0.033539	0.0791864	1	1	1	1	1	1
rs35311598	ILMN_1811933	SHMT1	17	18266610	17	18231381	18231430	3.46723e-06	0.00126049	0.00115258	1.60793e-07	0.209242	8.91689e-05	0.00189328	0.0119179	0.00888836	0.967995	0.000495225	0.348514	0.0360215	1	1	1	1	1	1
rs1411780	ILMN_1799848	ANKRD22	10	90578539	10	90583081	90582771	5.63359e-06	0.950863	0.500513	0.0538009	0.582597	0.59342	0.368235	0.0120967	0.277905	0.276172	0.0653591	0.0327136	0.122697	1	1	1	1	1	1
rs9410471	ILMN_2072296	CKS2	9	91902166	9	91930169	91931293	2.20325e-06	0.550349	0.299169	0.175963	0.740109	0.837009	0.282606	0.0121127	0.0213192	0.218915	0.00838051	0.0866265	0.0174924	1	1	1	1	1	1
rs199562467	ILMN_1785158	HERPUD2	7	35739431	7	35673397	35673446	1.58418e-06	0.906717	0.0731508	0.105309	0.547937	0.906061	0.795102	0.0122047	0.796891	0.21964	0.268202	0.00362838	0.0185782	1	1	1	1	1	1
rs36054642	ILMN_1887928	BQ775960	2	220152087	2	219938845	219938894	0.807741	0.00764484	0.388462	0.258912	0.244396	1.15243e-06	0.0661546	0.0122918	0.538837	0.283915	0.252962	1.47242e-05	0.0779042	1	1	1	1	0.0370755	1
rs13214476	ILMN_1712673	SASH1	6	148714624	6	148872633	148872682	0.000413157	2.03476e-07	0.000714556	1.26866e-05	0.00490968	0.0850763	0.00307078	0.0123101	0.0580554	0.3246	0.174037	0.350148	0.499137	1	1	1	1	1	1
rs811316	ILMN_1658452	FAM53A	4	1689377	4	1642217	1642266	1.6044e-07	0.558105	7.19589e-05	0.00122205	1.53719e-14	0.0229737	4.16263e-05	0.0123651	0.494742	0.612608	1.66276e-08	0.118715	0.634021	1	1	1	4.18683e-05	1	1
rs1862590	ILMN_1685480	TARS	5	33742545	5	33467825	33467874	3.45936e-09	0.0512334	0.904447	3.24397e-05	0.259463	0.190203	0.400666	0.0123715	6.70168e-05	0.579249	6.53883e-07	0.00641521	0.00234569	1	0.168748	1	0.00164648	1	1
rs112844178	ILMN_1736218	CHRNB3	8	42340843	8	42592066	42592115	7.02102e-06	0.937484	0.999744	0.314297	0.619484	0.558185	0.77817	0.0123929	0.0107139	0.00124392	0.0495082	0.143278	0.0126553	1	1	1	1	1	1
rs2251551	ILMN_1794122	ZNF79	9	130284652	9	130207460	130207509	5.62004e-09	0.156211	1.67613e-10	1.36596e-06	0.000635491	0.495536	4.05059e-08	0.0125684	0.000363972	0.58076	0.531217	0.0279532	0.0617615	1	0.916481	1	1	1	1
rs7412115	ILMN_1746716	FAM108A6	1	214419665	1	214779063	214779112	0.0717116	0.0802871	0.954979	2.76353e-06	0.271644	0.178587	0.753937	0.0126068	0.258619	0.0316961	0.777389	0.90414	0.159992	1	1	1	1	1	1
rs2098322	ILMN_2385278	DCAF4	14	73393284	14	73425876	73425925	3.96828e-06	0.185937	0.120242	0.00708006	0.439298	0.116893	0.00230919	0.0126694	0.127356	0.145949	0.00414348	0.0372381	0.907309	1	1	1	1	1	1
rs11151959	ILMN_1726769	CNDP2	18	72172791	18	72188171	72188220	4.86734e-13	9.18997e-16	1.06282e-06	1.27542e-11	0.0565726	1.44437e-06	2.22156e-05	0.0127056	0.237368	0.232193	0.00190949	0.467879	0.555457	1	1	1	1	1	1
rs11807526	ILMN_1780268	C1orf56	1	151115997	1	151023319	151023368	2.47754e-06	0.826402	0.0814338	0.203346	0.277888	0.873831	0.135671	0.0128642	1.97905e-05	0.102241	0.0986296	0.0354031	0.195834	1	0.0498326	1	1	1	1
rs4073568	ILMN_1725528	LOC400657	18	72265601	18	72260417	72260466	2.6473e-17	0.000555991	2.71728e-06	2.33544e-07	7.2035e-08	0.00228265	7.85753e-09	0.0129481	0.121433	0.191671	0.579351	0.0022228	0.287728	1	1	1	1	1	1
rs1251401	ILMN_1753500	ARHGAP12	10	32235566	10	32095896	32095945	9.55669e-08	0.162984	0.577979	0.00581453	0.464828	0.143244	0.00380052	0.0131645	0.205261	0.109522	0.0301233	0.076621	0.378165	1	1	1	1	1	1
rs7789138	ILMN_1663132	ADCK2	7	140365054	7	140394709	140394758	2.32281e-08	0.0446892	0.00111779	0.000104478	2.11712e-06	0.000116793	4.88172e-06	0.0133232	0.360699	0.315848	0.755882	0.3337	0.931709	1	1	1	1	1	1
rs4709248	ILMN_1788223	RSPH3	6	159355637	6	159398491	159398540	2.52113e-06	0.183936	0.270599	0.0054919	0.00954811	0.0457903	0.19225	0.0134541	0.168381	0.172675	0.774614	0.0726219	0.0992479	1	1	1	1	1	1
rs4784901	ILMN_1696468	CSNK2A2	16	58194326	16	58197702	58197751	1.07926e-08	1.46527e-09	6.07218e-12	1.6793e-13	9.86181e-05	0.0711894	0.0101396	0.0136064	0.0402885	0.0761151	0.997143	0.0668199	0.176163	1	1	1	1	1	1
rs191222557	ILMN_1718207	SETDB1	1	150360998	1	150936976	150937025	4.66886e-06	0.476687	0.266755	0.0484789	0.171337	0.821792	0.331268	0.0136354	0.01224	0.118352	0.0430084	0.0036661	0.0164092	1	1	1	1	1	1
rs200626343	ILMN_1739236	ZNF668	16	30969484	16	31072258	31072307	1.85829e-08	0.693538	0.0242184	0.0101781	0.0389463	0.606162	0.0303411	0.0137705	0.310005	0.522633	0.103436	0.0174461	0.261455	1	1	1	1	1	1
rs674082	ILMN_1723486	HK2	2	75049684	2	75119920	75119969	1.81591e-06	0.745093	0.790147	0.113408	0.486712	0.455862	0.163108	0.0138054	0.0142496	0.132492	0.000226827	0.000551696	0.149368	1	1	1	0.57115	1	1
rs2606733	ILMN_1768480	VGLL4	3	11412319	3	11597660	11597709	5.44596e-13	0.00186932	0.0634427	6.20174e-10	0.00656627	0.00357178	3.33173e-05	0.0138761	0.000699357	0.626387	0.000850887	0.0151477	0.192914	1	1	1	1	1	1
rs78789402	ILMN_3286411	C22orf41	22	51001271	22	50989731	50989780	4.40213e-08	0.0723544	1.78018e-07	2.02644e-05	3.31346e-07	1.825e-07	0.148992	0.0138843	0.24275	0.724806	0.228243	0.120428	0.025054	1	1	1	1	1	1
rs112871667	ILMN_1697302	SUGP1	19	19122101	19	19387229	19387278	2.33689e-06	0.305395	0.000626094	0.276344	0.833712	0.0941908	0.131964	0.014051	0.974433	0.0156037	0.00172424	0.123576	0.0821244	1	1	1	1	1	1
rs201184790	ILMN_2052871	TMEM116	12	112655122	12	112369440	112369489	1.84066e-08	0.127532	0.000184095	0.000157309	0.044241	0.00185618	0.000111479	0.0143539	0.0841267	0.138218	0.00706645	0.168769	0.082011	1	1	1	1	1	1
rs7563350	ILMN_2327860	MAL	2	95931218	2	95719656	95719705	3.12618e-06	0.810569	0.748526	0.539522	0.328012	0.14493	0.0544005	0.0146353	0.0191732	0.0256345	0.000197275	0.25647	0.112208	1	1	1	0.496739	1	1
rs200180117	ILMN_1797310	ATP6V1D	14	67332981	14	67804967	67805016	0.0979456	1.31169e-06	0.123441	0.000332053	0.179037	0.00952575	0.297701	0.0146626	0.627524	0.110686	0.845917	0.462391	0.801538	1	1	1	1	1	1
rs4696295	ILMN_1753010	PET112L	4	152717430	4	152592061	152592110	4.72718e-06	0.772497	0.000714614	0.00293174	0.0198157	0.0216275	0.0108797	0.0148096	0.832967	0.480652	0.244079	0.331921	0.395144	1	1	1	1	1	1
rs7106117	ILMN_1792072	FUT4	11	94305637	11	94282642	94282691	2.47435e-06	0.188541	0.00171195	0.00131037	0.0572537	0.265355	0.000295706	0.0149488	0.138115	0.536277	0.181451	0.0128174	0.618525	1	1	1	1	1	1
rs199555322	ILMN_1781184	X84075	11	47378474	11	47353087	47353136	0.00222156	4.70712e-06	0.000437154	0.00234555	0.0365452	0.00964797	0.041449	0.0149529	0.510306	0.545163	0.530236	0.584295	0.399845	1	1	1	1	1	1
rs710944	ILMN_1712269	ZNF605	12	133519151	12	133498442	133498491	1.5116e-07	0.0280516	0.113494	0.430892	0.27569	0.205891	0.000335873	0.0151481	0.0129496	0.00345839	0.0117957	0.0135389	0.598561	1	1	1	1	1	1
rs37559	ILMN_1748968	ATG10	5	82225115	5	81550226	81550275	3.975e-06	0.580654	0.572104	0.117454	0.149735	0.847191	0.323395	0.0154257	0.00540922	0.377735	0.241863	0.0285263	0.156035	1	1	1	1	1	1
rs225133	ILMN_1665510	ERRFI1	1	8098462	1	8072104	8072153	0.24683	0.00459042	0.248565	0.0348694	7.3512e-07	0.0805708	0.78396	0.0155197	0.430798	0.180341	1.40281e-05	0.154684	0.782465	1	1	1	0.0353227	1	1
rs71027213	ILMN_1656977	HIBCH	2	191179116	2	191069767	191069816	4.30184e-11	1.0293e-13	8.21224e-07	9.16409e-12	3.95671e-05	3.5942e-07	9.70111e-05	0.0158948	0.512216	0.375753	0.323608	0.778406	0.118884	1	1	1	1	1	1
rs9877298	ILMN_1685574	TSC22D2	3	151169898	3	150176683	150176732	1.8604e-06	0.713459	0.117187	0.65695	0.0518818	0.62359	0.0587577	0.0159158	4.26089e-05	0.0233082	7.63838e-06	0.00177341	5.71627e-06	1	0.107289	1	0.0192334	1	0.0143936
rs113552541	ILMN_1663577	S100PBP	1	33270865	1	33323974	33324023	7.44486e-06	0.769244	0.176796	0.354836	0.577576	0.326971	0.00264471	0.0161136	0.208631	0.0186353	0.0451238	0.0684918	0.624096	1	1	1	1	1	1
rs8098556	ILMN_3209973	SSBP4	18	11085743	18	12066950	12066999	0.00693843	8.64075e-07	0.18221	0.176696	0.149591	0.00232107	0.31939	0.0162555	0.456655	0.534416	0.740143	0.314937	0.578643	1	1	1	1	1	1
rs34418140	ILMN_1735918	FJH1	7	2278183	7	2277655	2277704	6.60489e-09	0.261235	0.478429	0.199661	0.0416449	0.873567	0.216152	0.0162694	0.00419505	0.0105844	0.0986534	0.000966243	0.0175428	1	1	1	1	1	1
rs2741930	ILMN_1713521	ZNF205	16	3148722	16	3170356	3170405	1.30664e-06	0.413228	0.00969547	0.000260248	0.00572379	0.296452	0.325283	0.016351	0.570005	0.703356	0.696059	0.0383225	0.0247067	1	1	1	1	1	1
rs72757857	ILMN_2212878	ESM1	5	53616127	5	54274491	54274540	5.50666e-06	0.893675	0.991196	0.432137	0.729759	0.395334	0.574755	0.0163654	0.01935	0.0264187	0.037055	0.0505322	0.0582328	1	1	1	1	1	1
rs12702510	ILMN_2359789	RAC1	7	6485196	7	6443297	6443346	0.0815703	0.000151108	1.31189e-09	0.872242	0.00802129	0.0749963	0.00091493	0.0163952	5.36236e-06	0.22549	0.200429	0.533601	0.046913	1	0.0135024	1	1	1	1
rs11620812	ILMN_1715543	ACOT1	14	74081365	14	74008372	74009775	6.24047e-11	0.0219981	1.35415e-05	5.07243e-06	0.000479661	0.311595	0.111173	0.0166887	0.778099	0.463218	0.602034	0.00187915	0.000634854	1	1	1	1	1	1
rs56119169	ILMN_1791770	SMARCC2	12	56551937	12	56558210	56558259	0.198718	8.58906e-07	0.846253	0.199642	0.329434	0.380237	0.135829	0.0169153	0.326978	0.947839	0.113561	0.875638	0.654637	1	1	1	1	1	1
rs12596631	ILMN_1780298	FAM86A	16	5132785	16	5135644	5135693	5.22036e-14	5.06196e-07	0.000169762	3.17039e-07	8.34133e-07	4.38619e-07	7.92572e-07	0.0174286	0.389375	0.194976	0.0938793	0.18733	0.999489	1	1	1	1	1	1
rs4860261	ILMN_1798472	LOC550112	4	68474847	4	68587522	68587571	4.90795e-09	0.0392468	0.014414	2.1726e-05	0.365006	0.0110874	0.268402	0.0175154	0.04264	0.430711	0.00883447	0.0610369	0.00473822	1	1	1	1	1	1
rs189064188	ILMN_1785198	POLE3	9	116253293	9	116169664	116169713	0.00270662	5.09526e-08	0.0105925	0.00154435	0.000930617	0.00210102	0.16588	0.0177201	0.417216	0.535572	0.274037	0.392104	0.592596	1	1	1	1	1	1
rs3753984	ILMN_1703374	NAV1	1	201477367	1	201794009	201794058	2.28455e-06	0.0291384	0.0453749	0.000211066	0.105155	0.00128119	0.00837838	0.0180798	0.561268	0.740787	0.050505	0.581856	0.681867	1	1	1	1	1	1
rs12597563	ILMN_1793201	HAGHL	16	787738	16	779520	779569	9.47596e-07	0.676999	0.0389492	0.0319215	0.0741892	0.597579	0.245833	0.0181076	0.243613	0.0449377	0.0631329	0.0333581	0.082399	1	1	1	1	1	1
rs7789805	ILMN_1652198	CCM2	7	45153306	7	45067300	45067349	0.00118682	0.122258	0.971634	2.48699e-06	0.0638903	0.24955	0.034259	0.0183157	0.00242964	0.75292	0.0373424	0.0281112	0.0697392	1	1	1	1	1	1
rs4852983	ILMN_1739253	STAMBP	2	74058894	2	74089873	74089922	1.0623e-15	7.84023e-08	7.37071e-20	2.0642e-07	2.88697e-08	7.87986e-06	8.07284e-18	0.0183266	0.41197	0.0704336	0.0721525	0.00244903	0.0244646	1	1	1	1	1	1
rs61685874	ILMN_1691181	TMX1	14	51746018	14	51722557	51722606	9.65537e-08	0.184186	0.00100185	0.0165615	0.00298947	0.00101176	0.0212668	0.0183807	0.855527	0.10653	0.728648	0.472198	0.359456	1	1	1	1	1	1
rs4774478	ILMN_1703335	LACTB	15	63434763	15	63433814	63433863	6.23719e-16	0.000275412	0.0432619	0.00690084	0.00147314	0.000184037	0.000127539	0.0184625	0.00241595	0.00692654	0.000865727	0.0402991	0.0752646	1	1	1	1	1	1
rs3812475	ILMN_1809944	TRMT12	8	125463250	8	125464959	125465008	2.89667e-16	1.57651e-12	8.20394e-12	6.96067e-19	4.44892e-07	9.93968e-10	7.0163e-09	0.0185428	0.877722	0.0854634	0.118907	0.053821	0.322031	1	1	1	1	1	1
rs35898441	ILMN_1743021	CAMKK2	12	121683920	12	121682979	121683028	8.47121e-08	3.17956e-08	4.15349e-13	5.62838e-06	0.000197589	3.22085e-07	2.00144e-05	0.0186179	3.83987e-05	0.657935	0.361283	0.0423259	0.238245	1	0.0966878	1	1	1	1
rs11788466	ILMN_1733970	BAG1	9	33319963	9	33253076	33253125	6.47406e-08	0.124475	0.514452	5.61547e-05	0.0011159	0.236147	0.109127	0.0186582	0.01426	0.604849	0.588869	0.0290349	0.0799273	1	1	1	1	1	1
rs794375	ILMN_2361427	PMS2P3	7	75147801	7	75144003	75144052	9.15806e-11	0.00957924	0.000223501	0.00557063	0.00616769	0.114199	0.000316629	0.0186752	0.82516	0.0615947	0.251009	0.0310883	0.575648	1	1	1	1	1	1
rs75240712	ILMN_1795822	DIS3L	15	66552066	15	66626151	66626199	2.13746e-06	0.100954	1.29136e-07	0.001166	3.18961e-05	0.00128178	3.21018e-06	0.0187536	0.0404955	0.108111	0.0422346	0.179063	0.160555	1	1	1	1	1	1
rs201748204	ILMN_1777683	ADAMTSL4	1	150766084	1	150532598	150532647	0.221859	0.00101098	0.371931	1.66089e-07	0.552174	0.0130134	0.275225	0.0189575	0.662898	0.000806488	0.706279	0.235033	0.0999131	1	1	1	1	1	1
rs76308346	ILMN_1655117	WDR19	4	39046651	4	39287212	39287261	2.34399e-06	0.855986	0.198582	0.0620497	0.340603	0.387271	0.310862	0.0190118	0.173648	0.24858	0.0508703	0.102907	0.0582983	1	1	1	1	1	1
rs7542798	ILMN_1698243	C1orf85	1	156224304	1	156262581	156262630	1.41275e-16	3.58453e-10	1.15692e-09	3.14024e-17	3.67882e-07	1.26759e-08	3.96271e-07	0.0190317	0.558451	0.758131	0.0040266	0.0536044	0.0709316	1	1	1	1	1	1
rs8120495	ILMN_2176251	C20orf72	20	17975820	20	17971387	17971436	1.02345e-20	9.69293e-17	1.21055e-11	1.458e-28	3.57773e-16	4.56091e-11	4.66841e-13	0.019132	0.000577624	0.400206	0.109488	0.00156779	0.0728887	1	1	1	1	1	1
rs3762374	ILMN_1808634	DRAM2	1	111682118	1	111660214	111660263	3.80037e-05	1.78006e-10	0.206526	2.2392e-07	0.682186	9.61719e-10	0.49432	0.0192664	0.318759	0.404184	0.00753404	0.0127905	0.0123474	1	1	1	1	1	1
rs11626882	ILMN_2350801	SLC25A29	14	100819680	14	100757680	100757729	0.000188223	0.608755	8.04963e-05	5.31017e-05	0.0325173	0.408819	9.06169e-12	0.0193593	0.565189	0.614165	0.199972	0.0481937	0.0123458	1	1	1	1	1	1
rs147685313	ILMN_1750003	CD200R1	3	112640302	3	112693744	112693793	4.80117e-07	0.0483891	0.247665	0.000337993	0.113546	0.00132939	0.0418099	0.0194254	9.66e-06	0.433516	0.0107174	0.0338772	0.0623843	1	0.0243239	1	1	1	1
rs11307281	ILMN_1763907	CENPW	6	126707845	6	126667369	126667418	0.00330513	1.40052e-09	3.54672e-12	0.000356797	4.31093e-07	2.88158e-05	6.53067e-10	0.0194521	0.000231251	0.401174	0.0187225	0.1543	0.00107231	1	0.582291	1	1	1	1
rs62254236	ILMN_2136455	C3orf64	3	69087077	3	69024707	69024756	2.08273e-05	0.614037	0.203545	4.45712e-10	0.326634	0.000158308	0.258729	0.0197036	0.00430634	0.0414904	0.115226	0.46778	0.213954	1	1	1	1	1	1
rs34398614	ILMN_1686662	C15orf28	15	69087116	15	69096585	69096634	1.36629e-07	0.0156889	0.171345	0.044221	0.177808	0.0684329	0.00354696	0.019757	0.00229588	0.00384562	0.00182367	0.0180142	0.0739194	1	1	1	1	1	1
rs5783228	ILMN_2072178	ECHDC3	10	11780070	10	11805844	11805893	5.30318e-19	1.97094e-10	2.2656e-19	5.90853e-17	1.78587e-17	7.11303e-12	4.62474e-15	0.019795	0.00313876	0.501856	0.65507	0.0147398	0.859841	1	1	1	1	1	1
rs10913578	ILMN_1761363	VAMP4	1	171713468	1	171673274	171673323	6.35157e-16	9.75556e-06	1.20234e-09	2.02262e-12	8.28447e-12	3.76764e-05	1.21148e-08	0.0198606	0.391874	0.651488	0.98003	0.0215804	0.42671	1	1	1	1	1	1
rs4801585	ILMN_1812898	ZNF132	19	58934305	19	58944496	58944545	5.77872e-14	9.17545e-05	4.70042e-06	1.26422e-10	0.00207862	0.000359049	1.00328e-05	0.0199973	0.44069	0.959967	0.0239814	0.183222	0.287974	1	1	1	1	1	1
rs245881	ILMN_1732716	CHN2	7	29186576	7	29186273	29186322	3.86777e-10	1.81901e-15	0.126808	7.69284e-13	0.0134166	4.31905e-09	1.36181e-06	0.0202349	3.41719e-08	0.0108216	1.96444e-06	0.326033	0.000516526	1	8.6045e-05	1	0.00494647	1	1
rs6948636	ILMN_1722292	AVL9	7	32796484	7	32623517	32623566	0.0258693	2.00627e-06	0.00370803	0.0530776	0.123559	0.00536357	0.157051	0.020382	0.537938	0.983309	0.752368	0.427661	0.652828	1	1	1	1	1	1
rs200742447	ILMN_1677432	SRGAP1	12	64537483	12	64537329	64537378	2.02352e-09	0.125795	0.0886577	0.000518744	0.417273	0.000111619	0.138801	0.0204143	0.00551221	0.289043	0.00123674	0.901821	0.0122676	1	1	1	1	1	1
rs4658633	ILMN_2092664	ADSS	1	244517238	1	244572018	244572067	0.0130269	7.97812e-06	9.18301e-07	0.165602	0.00219752	0.0252941	0.000432088	0.0207119	0.00254839	0.501622	0.324316	0.804072	0.0885725	1	1	1	1	1	1
rs4793554	ILMN_2174045	RNF126P1	17	55633229	17	55123665	55123714	2.50124e-06	0.873283	0.525487	0.0197078	0.117892	0.318376	0.283771	0.020729	0.00215709	8.12039e-07	6.95014e-05	0.000740028	0.116374	1	1	0.00204471	0.175004	1	1
rs162024	ILMN_2129859	FASTKD3	5	7860404	5	7866020	7866069	5.35551e-07	0.28569	0.000322896	0.000239508	0.00223196	0.587653	1.78854e-06	0.0208298	0.52334	0.895616	0.242364	0.0078443	0.853501	1	1	1	1	1	1
rs72603518	ILMN_1694404	RASA4	7	102113256	7	102242793	102242842	2.76469e-06	0.113928	0.0135246	0.010992	0.110762	0.770513	0.000621955	0.0209988	0.163551	0.206606	0.0783947	0.00433802	0.754854	1	1	1	1	1	1
rs117583090	ILMN_2172933	LCN12	9	140587997	9	139848336	139848385	1.8891e-06	0.762528	0.297341	0.265218	0.212099	0.207577	0.15874	0.0210106	0.00034936	0.0469241	0.000262658	0.000173236	0.105869	1	0.879688	1	0.661372	0.436209	1
rs4789063	ILMN_1693552	CD300A	17	72477090	17	72480599	72480648	4.61994e-08	0.000327716	0.234746	7.65075e-07	0.250016	0.000228758	0.706646	0.0212286	3.81143e-09	0.128608	3.79392e-07	0.0290229	5.23483e-08	1	9.59718e-06	1	0.00095531	1	0.000131813
rs12259591	ILMN_1715661	TFAM	10	60158385	10	60155733	60155782	0.479715	0.00221201	3.63875e-06	0.678874	0.0216553	0.127947	0.0174479	0.0216956	0.000528566	0.855632	0.205016	0.390032	0.174656	1	1	1	1	1	1
rs71382159	ILMN_2368971	PSMD12	17	66107337	17	65338333	65337151	1.85271e-06	0.0670422	0.539973	0.0190335	0.304311	0.162244	0.290033	0.0218161	4.70359e-05	0.16296	0.00178222	0.0214449	0.00686446	1	0.118437	1	1	1	1
rs73187210	ILMN_1865764	ZMAT3	3	178741462	3	178735275	178735324	4.61537e-17	1.07375e-07	0.0141491	1.10036e-11	0.00465051	4.42833e-05	1.11841e-08	0.0218512	3.53808e-05	0.597229	2.81902e-08	0.00301363	0.0399725	1	0.0890889	1	7.0983e-05	1	1
rs6951	ILMN_2377430	AGPAT2	9	139567762	9	139567748	139567797	4.08009e-32	3.13259e-22	3.19268e-23	7.94783e-26	6.86306e-18	1.70253e-15	4.0207e-16	0.0219785	0.0328971	0.388589	0.00446938	0.00166774	0.00708271	1	1	1	1	1	1
rs13285101	ILMN_1773427	KANK1	9	706608	9	745688	745737	3.05992e-09	0.355428	0.0528648	8.77674e-05	0.000523194	0.954597	0.172407	0.0219932	0.568475	0.408089	0.575769	0.259024	0.67443	1	1	1	1	1	1
rs4795719	ILMN_1805999	MYO1D	17	31103975	17	30819938	30819987	1.31386e-18	1.32575e-09	1.05384e-13	2.46239e-25	6.09141e-12	7.67972e-06	6.7706e-10	0.0220058	0.000704216	0.0259267	0.712767	0.0759049	0.115954	1	1	1	1	1	1
rs6573380	ILMN_1780898	PRKCH	14	61810980	14	62017364	62017413	0.00021272	0.935104	9.80489e-15	0.0219513	0.624484	0.04968	0.745189	0.0220107	2.41226e-21	0.379478	0.00722665	0.506374	0.0400694	1	6.07406e-18	1	1	1	1
rs1082409	ILMN_2352563	CLDND1	3	98757074	3	98234596	98234645	0.143198	1.58954e-06	0.509041	0.0172543	0.775293	0.000316597	0.0445576	0.0221569	0.470126	0.51653	0.185057	0.057352	0.795711	1	1	1	1	1	1
rs1024842	ILMN_1661051	WBP11	12	15731539	12	14939914	14939963	6.38563e-06	0.720212	0.982719	0.177739	0.0378414	0.115382	0.00233739	0.0222632	0.00579696	0.000107735	0.61737	0.374816	0.619187	1	1	0.271276	1	1	1
rs12821539	ILMN_3240177	LLPH	12	67324094	12	66516932	66516981	2.75974e-06	0.422414	0.844367	0.0393317	0.259593	0.191638	0.195408	0.0224359	0.00202555	0.0862884	0.0105988	0.0385519	0.0709806	1	1	1	1	1	1
rs11772456	ILMN_1737475	ABHD11	7	73256900	7	73152700	73152749	1.18498e-09	0.00738684	0.331297	0.000236258	0.00284829	0.0242407	0.00030873	0.0225984	0.000703693	0.287386	0.193292	0.0580865	0.276184	1	1	1	1	1	1
rs202233451	ILMN_2086238	SMYD4	17	1690301	17	1683046	1683095	9.90203e-11	9.95024e-10	8.63375e-05	0.000221931	0.000951457	7.08126e-05	0.000224266	0.0228744	0.933688	0.311347	0.276203	0.724248	0.922811	1	1	1	1	1	1
rs10519022	ILMN_1729179	SPATA5L1	15	45663684	15	45710789	45710838	4.39653e-11	4.41336e-07	7.76916e-08	5.33387e-07	1.93826e-05	0.000384096	0.0237333	0.0230224	0.338395	0.346762	0.867844	0.530998	0.0298476	1	1	1	1	1	1
rs7172423	ILMN_1655311	C15orf61	15	67822016	15	67813811	67813860	2.41005e-06	0.343371	0.00381339	1.38729e-08	0.00701813	0.00365631	0.0735547	0.0233798	0.219427	0.166161	0.112451	0.351686	0.0981305	1	1	1	1	1	1
rs11698879	ILMN_1701111	GPCPD1	20	5691234	20	5527458	5527507	1.96469e-07	0.00815974	0.868336	0.016751	0.33127	0.0011007	0.119443	0.0236718	0.00332093	0.16332	0.000336049	0.203712	0.00560822	1	1	1	0.846172	1	1
rs6444438	ILMN_2357062	IL1RAP	3	190314871	3	190338221	190341173	5.90578e-05	1.1897e-08	1.60927e-06	6.82468e-06	0.00660908	0.000347289	0.00388846	0.0237469	0.679828	0.411546	0.360635	0.945444	0.404591	1	1	1	1	1	1
rs35329442	ILMN_1811957	CAMSAP1	9	138691348	9	138701588	138701637	1.25881e-08	0.100842	0.00628048	0.0637499	0.0495628	0.00874831	0.0115843	0.0238937	0.0699794	0.0110868	0.00777669	0.146082	0.0254538	1	1	1	1	1	1
rs12589969	ILMN_1840894	AK025117	14	76688883	14	76665310	76665359	7.22834e-06	1.60412e-05	0.0193415	2.77544e-06	0.00081843	0.00964412	5.38585e-05	0.0239322	0.464401	0.240407	0.996447	0.590135	0.599824	1	1	1	1	1	1
rs3745758	ILMN_1703565	GLTSCR2	19	48244569	19	48259951	48260000	2.39021e-07	0.0375581	0.000111344	0.0229493	0.000618989	0.242655	0.00117807	0.0241048	0.168024	0.0631209	0.116831	0.014161	0.117227	1	1	1	1	1	1
rs477549	ILMN_1776077	D26121	11	64527080	11	64543698	64543747	1.02639e-07	0.103961	0.00381156	1.14107e-05	0.851037	0.370531	0.30851	0.0242464	0.154812	0.842952	0.000291144	0.00548827	0.00430434	1	1	1	0.7331	1	1
rs34084631	ILMN_1742456	OSTF1	9	77757292	9	77755778	77755827	1.21251e-15	0.00149166	6.01883e-09	4.86121e-07	4.74678e-08	6.99194e-05	1.5316e-06	0.0242726	0.696447	0.890179	0.938801	0.179055	0.48499	1	1	1	1	1	1
rs12591524	ILMN_2355463	CYFIP1	15	22977527	15	23002931	23002980	1.1164e-05	0.563415	0.492937	0.0556493	0.755885	0.155481	0.422187	0.0244494	0.0166956	0.174937	0.00789597	0.0793974	0.0250365	1	1	1	1	1	1
rs35810778	ILMN_1682176	CLEC3B	3	45044851	3	45077256	45077305	1.8731e-07	0.078064	0.316793	0.000837854	0.163548	0.00242599	0.768272	0.0248166	0.00038266	0.0629542	4.30475e-07	0.139417	5.02462e-05	1	0.963538	1	0.00108394	1	0.12652
rs10189344	ILMN_1739586	FEZ2	2	36778887	2	36779556	36779605	3.52807e-34	2.07953e-20	2.35918e-20	1.56666e-27	1.69903e-10	1.29746e-15	1.6815e-15	0.0248325	0.0569015	0.316963	3.11291e-06	0.000448896	0.007839	1	1	1	0.00783831	1	1
rs7860081	ILMN_1758938	SLC31A2	9	115916667	9	115926028	115926077	3.73044e-06	0.21423	0.218235	5.79031e-05	0.00479357	0.378788	0.075871	0.0248987	0.113257	0.832769	0.271116	0.0381029	0.076477	1	1	1	1	1	1
rs3087964	ILMN_1801121	SENP2	3	185348402	3	185348264	185348313	0.000154497	1.47478e-06	0.00333473	4.346e-07	0.0185111	0.0998969	0.123715	0.0253729	0.688463	0.031146	0.872619	0.541152	0.329683	1	1	1	1	1	1
rs11019168	ILMN_1740024	NAALAD2	11	90484304	11	89925599	89925648	0.364785	0.0406627	0.589037	0.586991	2.22336e-06	0.776328	0.272856	0.0254206	0.958008	0.334538	0.000421255	0.82263	0.630893	1	1	1	1	1	1
rs10468104	ILMN_2145423	DET1	15	89067475	15	89056042	89056091	2.23445e-13	0.00581405	0.00369857	1.56627e-05	4.36269e-07	0.00623236	0.00373279	0.025611	0.0157342	0.172215	0.363611	0.00296165	0.0112917	1	1	1	1	1	1
rs17626324	ILMN_1790230	ZNF181	19	35276517	19	35233342	35233391	4.03767e-07	0.294397	0.280913	0.485167	0.241464	0.187488	0.514165	0.0257219	0.104555	0.000524361	0.100966	0.113656	0.0503357	1	1	1	1	1	1
rs40831	ILMN_1656900	SULT1A1	16	28508447	16	28617408	28617237	2.76931e-05	0.194308	5.93466e-05	0.00494811	3.15745e-06	0.0104264	0.000420648	0.0259393	0.186928	0.411445	0.331126	0.208625	0.201983	1	1	1	1	1	1
rs35665103	ILMN_1752150	LOC100129408	18	55318961	18	55326590	55326639	3.4969e-06	0.32539	0.0164931	1.08334e-05	0.00448341	0.447421	0.0357055	0.026069	0.350704	0.248409	0.815114	0.0542625	0.341348	1	1	1	1	1	1
rs11881877	ILMN_2103480	ZNF320	19	53401760	19	53379771	53379820	7.16258e-08	0.194078	0.0289176	0.028434	0.00992561	0.211852	0.00225234	0.0262852	0.117811	0.0401131	0.228354	0.0234505	0.592329	1	1	1	1	1	1
rs13431952	ILMN_1678627	RUFY4	2	218933960	2	218955083	218955132	1.90164e-29	6.70032e-33	2.37593e-20	2.96091e-34	9.34961e-17	1.62317e-17	1.95458e-15	0.0264709	3.30144e-05	0.0868194	0.0545817	0.901744	0.025099	1	0.0831303	1	1	1	1
rs12375806	ILMN_1653712	UAP1L1	9	139992744	9	139978539	139978588	3.70212e-25	4.05802e-16	3.03075e-07	4.16897e-21	2.95578e-07	2.86942e-14	2.73387e-07	0.0269086	8.01209e-07	0.523784	3.32088e-05	0.0257962	0.000312155	1	0.00201744	1	0.0836198	1	0.786005
rs9671535	ILMN_2151818	PSMA6	14	35116289	14	35786514	35786563	0.00716896	0.71056	1.7915e-06	0.491941	0.292552	0.373278	0.0429095	0.0271628	1.09598e-07	0.165924	0.00527906	0.00906107	0.000674274	1	0.000275968	1	1	1	1
rs1991310	ILMN_1705066	BTBD11	12	107722780	12	108053220	108053269	5.91557e-06	0.114406	1.05102e-06	0.000568989	0.0500741	0.0534167	0.0236174	0.0273914	0.00164135	0.789528	0.426506	0.300278	0.899356	1	1	1	1	1	1
rs1581956	ILMN_1779857	KLF4	9	110593148	9	110247732	110247781	0.219245	1.34009e-05	8.08521e-15	0.0159624	0.000199136	0.104163	0.0442111	0.0273982	2.52443e-11	0.658501	0.0274079	0.986635	0.875106	1	6.35652e-08	1	1	1	1
rs67469377	ILMN_1660635	LACTB2	8	71479026	8	71549663	71549712	7.80649e-32	3.48503e-15	5.08676e-19	4.57707e-25	3.96256e-16	7.93341e-14	1.48698e-15	0.0275838	0.144864	0.962431	0.356272	0.0305346	0.193024	1	1	1	1	1	1
rs141595642	ILMN_1765159	ELMOD2	4	141434201	4	141471742	141471791	4.05126e-07	0.113135	0.0290293	0.033698	0.0227651	0.0453252	0.00200248	0.0279387	0.0610213	0.0467232	0.191105	0.122996	0.469503	1	1	1	1	1	1
rs3829014	ILMN_2405628	TOP1MT	8	144371139	8	144392255	144391682	0.00598858	0.667599	0.377973	0.531825	1.03219e-06	0.227531	0.00180077	0.0279987	0.0483513	0.213787	0.586354	0.298839	0.718718	1	1	1	1	1	1
rs2449506	ILMN_2101832	LAPTM4B	8	98791018	8	98864384	98864433	5.28732e-14	5.8687e-15	8.06339e-06	3.74183e-15	4.11919e-07	2.29515e-11	3.32686e-09	0.0280341	0.073355	0.389188	0.448792	0.851761	0.237139	1	1	1	1	1	1
rs9818136	ILMN_2200917	SLC4A7	3	27602037	3	27414299	27414348	1.36588e-09	0.00782155	0.161986	3.78673e-06	0.0382385	0.000922965	0.211144	0.0282001	0.0626123	0.930437	0.0296572	0.211789	0.0101899	1	1	1	1	1	1
rs2498589	ILMN_1675542	NUS1	6	118030238	6	118030769	118030818	1.53739e-08	0.0363898	0.0143963	0.000313611	0.0533293	0.0111526	0.000239538	0.0286592	0.37371	0.385419	0.0135495	0.0608978	0.502242	1	1	1	1	1	1
rs10898909	ILMN_2372915	P2RY2	11	72952496	11	72946905	72946954	1.7857e-06	0.168311	0.000842985	0.0485044	0.00679204	0.62199	0.245078	0.0287395	0.321857	0.145	0.423791	0.00661728	0.0723432	1	1	1	1	1	1
rs35211037	ILMN_2350240	GTF2I	7	73072399	7	74072034	74072083	4.87863e-06	0.916029	0.792895	0.0580363	0.334103	0.0489083	0.215567	0.028865	0.0289956	2.40019e-05	0.00212761	0.000130351	0.000890278	1	1	0.0604367	1	0.328224	1
rs201836141	ILMN_1764813	B3GALTL	13	31905552	13	31905395	31905444	1.05572e-09	1.2855e-08	4.90037e-11	1.86037e-12	5.79866e-09	8.46437e-08	2.73761e-12	0.028871	0.0480988	0.0647969	0.211412	0.0400593	0.00795899	1	1	1	1	1	1
rs10416297	ILMN_1753782	ZNF266	19	9432880	19	9523351	9523400	1.1291e-08	3.95703e-10	4.29131e-05	6.4799e-08	0.00434973	5.80103e-05	0.00124576	0.0295878	0.622913	0.348051	0.044011	0.701246	0.0687298	1	1	1	1	1	1
rs6845294	ILMN_1679438	MLF1IP	4	185653826	4	185615395	185615444	2.0486e-06	0.04212	0.0220573	0.111989	0.329642	0.148483	0.00200895	0.0298261	0.111774	0.0925974	0.0176034	0.0271127	0.369343	1	1	1	1	1	1
rs12921670	ILMN_1790689	CRISPLD2	16	84838761	16	84942780	84942829	6.04411e-11	0.00890075	7.7891e-10	4.62285e-09	9.75565e-08	0.0155997	8.58201e-05	0.0298438	4.21963e-05	0.285272	0.00518725	0.0573013	0.694023	1	0.10625	1	1	1	1
rs848461	ILMN_1752213	TMEM60	7	77582265	7	77423317	77423366	7.42315e-07	0.0824826	0.0173106	0.0309637	0.105175	0.124461	0.000120926	0.0298456	0.00490528	0.0125858	0.0052374	0.0285987	0.176977	1	1	1	1	1	1
rs200199024	ILMN_1729453	TSPAN9	12	3232802	12	3395615	3395664	4.30825e-10	0.0176577	0.0409793	1.70311e-06	4.89538e-05	4.67188e-05	0.0291608	0.0301692	0.0173919	0.913307	0.593319	0.872741	0.0139915	1	1	1	1	1	1
rs9284886	ILMN_1709287	DALRD3	3	48960572	3	49053649	49053697	4.34689e-07	0.556621	0.0181843	0.00309589	0.00239354	0.0729531	0.00201255	0.0302814	0.209768	0.112933	0.762076	0.234156	0.421132	1	1	1	1	1	1
rs701717	ILMN_1713369	RPL13A	19	49995254	19	49995167	49995216	1.25859e-06	0.083672	0.0620605	0.100518	0.0853395	0.0626422	0.0365617	0.0305025	0.294933	0.0929018	0.114156	0.0605116	0.418916	1	1	1	1	1	1
rs9590507	ILMN_2339796	CDC16	13	115058408	13	115038036	115038085	0.0101343	6.94363e-06	7.647e-05	6.82362e-05	0.0996079	2.1029e-06	0.288045	0.0305584	0.0465478	0.0322	0.725593	0.00931356	0.517403	1	1	1	1	1	1
rs41474647	ILMN_1698554	AACS	12	125549956	12	125627584	125627633	1.95783e-08	0.0773529	0.0347667	0.000881202	0.00883468	0.000136558	4.04015e-05	0.0306039	0.106151	0.176422	0.294813	0.842366	0.748985	1	1	1	1	1	1
rs4883568	ILMN_1655694	FBRSL1	12	133103263	12	133088447	133088496	0.96968	0.00764	0.0201726	0.00851691	0.00254282	0.0579304	2.22845e-08	0.0309621	0.109396	0.0873926	0.0344785	0.131048	8.16888e-05	1	1	1	1	1	0.205692
rs9616332	ILMN_1717371	C22orf34	22	50047678	22	50013405	50013454	2.45709e-12	0.000254002	1.53313e-12	2.85991e-17	3.16432e-06	4.8555e-08	3.53829e-10	0.0310578	0.44404	0.00633172	0.21104	0.957007	0.353557	1	1	1	1	1	1
rs2137155	ILMN_1723141	OTUD1	10	23654093	10	23730767	23730816	0.295848	0.00438212	2.12387e-07	0.191529	0.0808278	0.0273987	0.0259705	0.0310867	1.53543e-05	0.515524	0.285694	0.0955014	0.136414	1	0.0386621	1	1	1	1
rs3059644	ILMN_1717326	SLC29A3	10	73136153	10	73122866	73122915	3.73137e-08	0.156882	0.0354212	1.96385e-05	0.107792	0.433594	0.00730649	0.031183	0.750049	0.73599	0.156964	0.00378084	0.817721	1	1	1	1	1	1
rs3771434	ILMN_1812073	ATP6V1B1	2	70951723	2	71192449	71192498	3.78651e-06	0.27657	0.76591	0.777398	0.581694	0.686359	0.0175788	0.0312525	0.0018361	0.00795859	0.000729322	0.00328801	0.276846	1	1	1	1	1	1
rs11579366	ILMN_1798006	ANKRD35	1	145562293	1	145568428	145568477	1.24691e-08	0.00979525	0.899437	2.78626e-07	0.591711	9.72638e-05	0.774318	0.0313179	8.91298e-07	0.91395	3.9582e-06	0.476883	2.93376e-07	1	0.00224429	1	0.00996674	1	0.000738722
rs9314906	ILMN_1705515	UPF3A	13	115010747	13	115070809	115070858	3.08945e-09	0.0185069	0.00253949	7.11507e-05	0.000156885	0.000481946	0.0464203	0.0316372	0.0543316	0.403015	0.0962757	0.227245	0.00771868	1	1	1	1	1	1
rs33919090	ILMN_1778255	FARSA	19	13044116	19	13033519	13033568	1.00316e-05	2.5884e-08	0.00765837	7.35869e-14	0.00218011	2.50888e-06	0.00500275	0.0321092	0.664949	0.00425186	0.777743	0.220698	0.571492	1	1	1	1	1	1
rs12728001	ILMN_2410113	ST7L	1	113076756	1	113098561	113098610	1.30303e-26	1.56891e-18	8.30428e-16	9.21418e-23	3.4864e-12	8.8548e-12	1.18914e-11	0.0321285	0.203447	0.927605	0.461142	0.601472	0.0199786	1	1	1	1	1	1
rs112742538	ILMN_1741392	SLC25A20	3	48867282	3	48894649	48894698	2.02736e-05	0.471065	0.000778306	0.0113739	0.977457	0.00319697	0.0857358	0.0323055	0.731183	0.189119	0.00151932	0.659753	0.082238	1	1	1	1	1	1
rs1783983	ILMN_1679358	ZDHHC5	11	57420780	11	57468503	57468552	9.94054e-07	0.27182	0.00410989	0.015591	0.280855	0.0584439	0.0183475	0.0324302	0.25882	0.165528	0.0461742	0.106515	0.260683	1	1	1	1	1	1
rs77733890	ILMN_1743130	PTGFRN	1	117486354	1	117532513	117532562	4.57684e-10	0.000648329	5.91354e-12	5.09764e-08	0.0538424	1.10682e-06	2.11754e-07	0.0324691	0.725036	0.740443	2.97696e-06	0.443487	0.0980492	1	1	1	0.00749598	1	1
rs367035	ILMN_1691048	SLC22A18AS	11	2923826	11	2909582	2909631	5.57284e-28	1.43145e-14	4.0777e-08	7.60542e-20	7.88831e-11	9.78377e-12	1.43605e-06	0.0325362	0.0260322	0.170483	0.198835	0.0301095	1.53785e-05	1	1	1	1	1	0.0387231
rs142296417	ILMN_1793729	C15orf39	15	75347528	15	75503668	75503717	2.05629e-06	0.152582	0.160367	0.00108391	0.000866244	0.00173128	0.00649798	0.0328477	0.0137971	0.799744	0.50263	0.891836	0.147058	1	1	1	1	1	1
rs2469089	ILMN_2374633	ZWILCH	15	66890274	15	66841528	66841577	0.445987	0.00111945	1.51559e-06	0.00259537	0.00687642	0.0418532	0.0677217	0.0328868	6.78016e-05	0.0401524	0.0312393	0.256929	0.271359	1	0.170724	1	1	1	1
rs1040861	ILMN_1674285	LOC401233	6	3023956	6	3019504	3019553	6.49273e-35	1.04308e-26	2.94059e-37	1.41314e-42	4.67753e-17	3.98176e-19	1.74044e-20	0.0332061	0.391118	0.909152	0.00113427	0.00206605	0.108408	1	1	1	1	1	1
rs4141740	ILMN_1736847	MED8	1	43842827	1	43851681	43850761	2.90246e-14	1.34725e-05	4.10732e-12	1.86311e-05	0.000107198	0.000161906	1.79771e-09	0.0336761	0.174275	0.0320056	0.0105633	0.0107692	0.394466	1	1	1	1	1	1
rs2943805	ILMN_1732577	TMEM216	11	61207310	11	61166152	61166201	0.000267193	4.34502e-08	0.245727	0.081919	0.00298801	4.03029e-05	0.0609481	0.0338885	0.147883	0.321432	0.867694	0.453172	0.464899	1	1	1	1	1	1
rs547417	ILMN_1802157	THOC1	18	624390	18	214740	214789	0.549156	0.00291671	0.203381	0.0635103	0.137759	2.35071e-07	0.00696958	0.0343314	0.416273	0.222825	0.41339	1.81271e-05	0.0543769	1	1	1	1	0.0456439	1
rs68112593	ILMN_1700028	C9orf156	9	100669736	9	100667010	100667059	3.24865e-05	0.169257	2.4869e-09	0.0569109	0.00123232	0.339911	0.000290696	0.0343372	0.619769	0.590097	0.543287	0.0464383	0.451043	1	1	1	1	1	1
rs199841102	ILMN_2363058	PAOX	10	135196300	10	135205138	135205187	1.64594e-07	0.0027736	0.0721951	5.00171e-06	0.00345113	0.0059503	0.0208421	0.0344372	0.0153633	0.837048	0.196936	0.049352	0.0551955	1	1	1	1	1	1
rs6060677	ILMN_1795317	SCAND1	20	34499368	20	34542278	34542327	2.893e-08	0.0716999	0.14145	0.0946713	0.0721572	0.0192762	0.122547	0.0345129	0.0244185	0.0452607	0.0110461	0.0929984	0.0299607	1	1	1	1	1	1
rs10766441	ILMN_1853837	DR007972	11	2897026	11	3631556	3631605	7.06416e-07	0.412402	0.298254	0.189331	0.812046	0.000720027	0.382699	0.0347765	0.00014852	9.41695e-05	0.00399817	0.807968	0.000697624	1	0.373974	0.237119	1	1	1
rs11656125	ILMN_2055634	TIAF1	17	27415368	17	27400539	27400583	1.08089e-06	0.00644251	0.0076656	1.05784e-09	7.66646e-08	0.00900154	5.14579e-08	0.0348802	0.266513	0.423283	0.555302	0.0170822	0.43738	1	1	1	1	1	1
rs3136302	ILMN_1729051	MSH6	2	48021379	2	48033788	48033964	2.81181e-07	0.0191114	0.002031	1.87193e-05	3.36764e-07	0.000246187	0.00858839	0.0349071	0.0765292	0.667193	0.947534	0.233739	0.07861	1	1	1	1	1	1
rs7219105	ILMN_1780560	MYO18A	17	27434446	17	27400528	27400573	6.51521e-07	0.0318869	0.263493	4.65149e-09	0.00200974	0.101625	9.38092e-05	0.0350943	0.00153889	0.239996	0.169403	0.0129949	0.495862	1	1	1	1	1	1
rs1046612	ILMN_1756590	SYS1	20	43996189	20	43997518	43997567	1.78426e-08	0.00148539	1.90522e-05	1.24601e-10	0.00227587	0.00120656	0.0139724	0.0353063	0.0659424	0.824721	0.0151267	0.0176751	0.00667296	1	1	1	1	1	1
rs4785808	ILMN_1727704	LRRC29	16	66249710	16	67241133	67241182	5.87726e-07	0.129152	0.643364	0.5137	0.000350842	0.299934	0.054791	0.0355527	0.00161897	0.00408807	0.774476	0.0612046	0.178183	1	1	1	1	1	1
rs677591	ILMN_1779163	C11orf67	11	78402702	11	77532248	77553534	3.05995e-07	0.0463277	0.238408	0.000420739	0.349164	0.00960397	0.895633	0.0356988	0.0107522	0.381499	0.00256285	0.0956573	0.000314585	1	1	1	1	1	0.792125
rs3751550	ILMN_2338197	LINS	15	101109243	15	101109712	101109761	4.1718e-14	0.0434023	1.51427e-07	6.65609e-06	0.000370852	5.14757e-06	5.72569e-05	0.0357357	0.813344	0.96503	0.111298	0.870005	0.52839	1	1	1	1	1	1
rs4687657	ILMN_1718525	ITIH4	3	52852538	3	52847228	52847277	6.95279e-07	0.0171346	0.762126	0.000144012	0.00044317	0.00446259	0.296543	0.0357609	0.000122853	0.757782	0.946755	0.485908	0.00538707	1	0.309344	1	1	1	1
rs1193515	ILMN_1682494	RSRC1	3	157917973	3	158261224	158261273	1.04172e-05	5.07505e-10	0.000878696	3.0723e-14	0.0436719	0.000568545	0.219764	0.0360234	0.587783	0.00484641	0.193987	0.829529	0.0681437	1	1	1	1	1	1
rs61932725	ILMN_1782890	SLC25A3	12	98598632	12	98995227	98995276	0.0513344	0.206073	0.98068	0.467684	0.320352	9.38137e-08	0.888261	0.0361254	0.3439	0.0839592	0.059186	5.53357e-09	0.241717	1	1	1	1	1.39335e-05	1
rs369769	ILMN_1756793	PAPD7	5	6720712	5	6756873	6756922	0.317258	0.0012573	4.76468e-06	0.00568232	3.15105e-07	0.0319351	0.0690073	0.0361563	0.00403876	0.0836158	0.000301243	0.214713	0.488874	1	1	1	0.75853	1	1
rs62576226	ILMN_3201937	TLE4	9	84313464	9	84248729	84248778	5.20408e-08	2.0012e-07	0.00791282	1.36251e-06	3.62531e-08	9.1163e-07	4.83194e-07	0.0361777	0.856656	0.345678	0.0461888	0.106186	0.109757	1	1	1	1	1	1
rs138236104	ILMN_1792415	C3orf39	3	42327441	3	43120957	43121006	2.3844e-07	0.566119	0.696358	0.253252	0.0485234	0.658924	0.0726193	0.0362062	0.0118938	0.0351541	0.144055	0.0180016	0.173088	1	1	1	1	1	1
rs4148974	ILMN_1765500	NDUFV3	21	44323720	21	44323991	44324040	4.90458e-15	0.000195136	9.44363e-12	9.5764e-09	2.12045e-06	0.00211628	1.3572e-07	0.0363952	0.765152	0.0510894	0.0585093	0.0407951	0.796021	1	1	1	1	1	1
rs200536104	ILMN_2217935	RFC1	4	39350073	4	39289328	39289377	0.0315473	0.446659	3.71499e-12	0.648569	1.66237e-11	0.395319	0.22954	0.0364124	2.55359e-15	0.0558019	6.59943e-14	0.0476731	0.658809	1	6.42994e-12	1	1.66174e-10	1	1
rs5801384	ILMN_1809034	GATC	12	120901195	12	120894928	120894977	0.000740872	1.49953e-06	0.0405365	0.00164464	0.0761177	0.317227	0.0734479	0.0366135	0.500955	0.948071	0.512064	0.178802	0.614558	1	1	1	1	1	1
rs34032255	ILMN_1775328	MTG1	10	135211029	10	135234027	135234076	1.86387e-06	0.302944	0.0104355	0.0608088	0.011118	0.436495	2.0444e-05	0.0368289	0.954886	0.137317	0.932995	0.0404851	0.329101	1	1	1	1	1	1
rs2762525	ILMN_2410929	PAPSS2	10	89417645	10	89506792	89506841	8.57825e-13	3.914e-16	2.99779e-08	5.40701e-18	4.42052e-07	2.73262e-09	8.55138e-06	0.0368537	0.959368	0.0359066	0.181929	0.555068	0.675642	1	1	1	1	1	1
rs10773993	ILMN_1696317	CACNA2D4	12	1898343	12	1901374	1901423	1.50581e-06	1.09501e-09	0.0273149	1.88569e-06	0.402635	0.000181438	0.0245864	0.0370657	0.0954268	0.483078	0.00154203	0.964658	0.0626965	1	1	1	1	1	1
rs28764794	ILMN_2180371	C12orf24	12	110843797	12	110924397	110924446	1.78006e-17	0.000514646	0.0771156	2.69197e-09	0.973687	6.80278e-05	0.00497486	0.0375025	1.04097e-05	0.0354776	2.26839e-12	0.0638426	0.0233544	1	0.0262117	1	5.71181e-09	1	1
rs35144152	ILMN_1810235	ATP6V1E2	2	46758167	2	46739291	46739340	2.23128e-10	0.156981	0.646652	4.85427e-08	0.29335	0.339842	0.194347	0.0376476	0.211528	0.430427	0.00723297	0.00706911	0.26088	1	1	1	1	1	1
rs199518	ILMN_1680353	NSF	17	44854580	17	44834631	44834680	0.154141	0.000305593	1.06909e-06	0.000515605	0.0169896	0.00288949	0.0148944	0.0379095	0.000200819	0.0732593	0.225984	0.125468	0.278646	1	0.505663	1	1	1	1
rs12406279	ILMN_1715013	ERMAP	1	43310639	1	43310316	43310365	3.08551e-20	8.99936e-09	3.21782e-13	1.62609e-21	2.35285e-08	2.36091e-11	1.6267e-09	0.0382132	0.597362	0.204531	0.538246	0.0738053	0.121347	1	1	1	1	1	1
rs1408999	ILMN_1738712	GPR180	13	95220009	13	95281050	95281099	1.0173e-15	5.98102e-07	3.02354e-14	1.26992e-07	4.05955e-10	0.00144691	1.11644e-11	0.0384203	0.00412946	0.940935	0.06885	0.000232325	0.250813	1	1	1	1	0.584995	1
rs4729851	ILMN_1661516	POLR2J2	7	102351847	7	102312098	102312147	7.99517e-11	0.000525504	0.523029	4.49262e-06	0.00865407	0.0218772	0.0223293	0.0387877	2.62497e-06	0.201594	0.0275729	0.0391928	0.00226609	1	0.00660968	1	1	1	1
rs2290019	ILMN_3236732	LOC100129637	16	87741662	16	87732157	87732206	1.94784e-08	0.0705857	0.002521	9.21369e-08	0.0767934	0.00455005	0.000239215	0.0391822	0.280318	0.359331	0.0291091	0.308668	0.577126	1	1	1	1	1	1
rs1570171	ILMN_1678974	MRPL43	10	102731759	10	102743720	102743769	1.01168e-46	1.11956e-39	5.83941e-38	1.26881e-44	1.93246e-22	1.0006e-27	2.35317e-28	0.0392901	0.18528	0.107974	0.00765105	0.940658	0.496376	1	1	1	1	1	1
rs45500792	ILMN_2211065	TMEM91	19	41903699	19	41889930	41889979	2.33093e-09	2.04089e-13	0.00061364	1.84487e-09	0.00220547	3.85402e-06	0.0218612	0.0393953	0.440115	0.738851	0.122323	0.812347	0.159197	1	1	1	1	1	1
rs840382	ILMN_1759670	AMACR	5	34021706	5	34004750	34004799	3.02583e-09	0.0970127	5.49693e-05	6.73312e-05	0.051496	0.0762318	7.57786e-07	0.0396453	0.976832	0.107957	0.16386	0.0588059	0.840687	1	1	1	1	1	1
rs1045911	ILMN_1657857	TMEM14C	6	10723449	6	10726241	10728921	1.6656e-09	0.00029624	9.19678e-07	1.91341e-07	0.000308588	5.42404e-07	1.33333e-06	0.0397587	0.20921	0.622816	0.00652488	0.624054	0.190602	1	1	1	1	1	1
rs1815492	ILMN_1659352	KCNK13	14	90568249	14	90651782	90651831	1.24726e-11	0.000791237	0.000400957	9.70527e-12	9.81322e-05	0.00260374	1.99153e-05	0.0398669	0.523095	0.453428	0.0519102	0.0122258	0.37555	1	1	1	1	1	1
rs12433317	ILMN_1723211	L2HGDH	14	50775476	14	50713285	50713334	0.554983	0.0381346	0.676993	0.602471	4.71462e-07	0.605552	0.0240807	0.0399722	0.511921	0.987556	4.18275e-05	0.444133	0.0309377	1	1	1	0.105322	1	1
rs185949110	ILMN_2169801	TPSAB1	16	1283188	16	1292266	1292315	1.28619e-08	9.60415e-08	0.000995831	4.91447e-11	0.212301	0.0140305	0.335782	0.040095	0.520972	0.0609827	0.0667262	0.417733	0.0342779	1	1	1	1	1	1
rs786462	ILMN_1700384	KIAA1522	1	33173923	1	33240270	33240319	1.3991e-06	0.0754067	0.000838553	0.000406626	1.49595e-06	0.000566502	0.000265972	0.0402781	0.798467	0.511242	0.067978	0.186732	0.714302	1	1	1	1	1	1
rs146760876	ILMN_2230035	BBS2	16	56452967	16	56518572	56518621	4.61259e-09	0.0156245	0.0108659	0.000379863	0.0814447	0.262809	0.0276974	0.0405618	0.014082	0.0496698	0.000511122	0.000412334	0.00259154	1	1	1	1	1	1
rs651640	ILMN_1808226	RGS16	1	182593667	1	182568116	182568165	0.832567	0.0333016	4.90575e-08	0.351739	0.687661	0.182738	0.0123063	0.0406503	2.86116e-08	0.414711	0.780936	0.20514	0.0165236	1	7.20441e-05	1	1	1	1
rs201756564	ILMN_1730084	COMT	22	20092369	22	19956318	19956367	4.05168e-07	0.0152857	0.0042992	7.31763e-05	0.00653254	0.000577023	0.00747164	0.0407947	0.302298	0.747977	0.182381	0.215112	0.130774	1	1	1	1	1	1
rs11154806	ILMN_1791006	AHI1	6	135873721	6	135605282	135605331	1.08636e-09	0.00315557	0.00221062	5.1394e-07	0.0039837	0.0219286	0.000571654	0.0408168	0.901433	0.975653	0.363935	0.082603	0.966481	1	1	1	1	1	1
rs355756	ILMN_1738272	DHX36	3	154021063	3	153993957	153994006	3.63234e-07	0.0164889	0.948888	0.0199042	0.113939	0.474867	0.542224	0.0413622	0.000256826	0.0683755	0.00319685	0.00143408	0.00146108	1	0.646688	1	1	1	1
rs28418659	ILMN_1659488	PLXNB2	22	50717833	22	50723010	50722602	2.57019e-06	0.554327	0.297308	0.40499	0.414817	0.0670729	0.672464	0.0419953	0.000113722	0.0153316	0.00099702	0.226815	0.00909542	1	0.286353	1	1	1	1
rs4294487	ILMN_1754178	GDI2	10	5898405	10	5807396	5807445	8.48155e-13	0.000922064	0.00214847	4.02473e-14	0.011949	0.00201465	0.000335196	0.0422651	0.0720186	0.0150045	0.0174649	0.0436595	0.0879944	1	1	1	1	1	1
rs10496175	ILMN_2069945	SNRNP27	2	70153848	2	70132116	70132165	4.5165e-15	4.37643e-08	4.86398e-20	8.63736e-14	4.86689e-07	5.11557e-07	1.46217e-13	0.0424705	0.529954	0.948973	0.00333911	0.0196702	0.38931	1	1	1	1	1	1
rs112651521	ILMN_1751362	FASTKD1	2	170346004	2	170387900	170387201	1.50232e-06	0.0773092	0.0613676	0.000190415	0.0677098	0.000289152	0.00376051	0.0424913	0.142273	0.526507	0.0303586	0.485861	0.51902	1	1	1	1	1	1
rs10030489	ILMN_1693766	CEP135	4	56037609	4	56899099	56899148	4.08408e-06	0.510011	0.994851	0.0499467	0.0125581	0.858382	0.183479	0.042754	0.114732	0.157032	0.722364	0.00421921	0.494774	1	1	1	1	1	1
rs11077831	ILMN_1658706	ST6GALNAC2	17	74576646	17	74561552	74561601	1.3802e-06	0.22824	9.08932e-08	9.75281e-05	1.56349e-08	0.00384807	1.25607e-05	0.0427892	0.0187198	0.393818	0.033352	0.527028	0.585499	1	1	1	1	1	1
rs4735899	ILMN_1904238	ERICH1	8	606822	8	564786	564835	1.14738e-13	6.68145e-08	7.15852e-14	4.97562e-11	5.59175e-16	3.66633e-08	7.88292e-15	0.042991	0.0181998	0.599822	0.475416	0.0788093	0.0246202	1	1	1	1	1	1
rs787187	ILMN_3251467	LRRC58	3	120030677	3	120044118	120044167	1.62062e-28	3.6208e-13	1.23767e-09	4.44142e-18	1.90549e-06	8.07141e-11	1.53824e-13	0.043291	0.000989599	0.204997	6.74798e-07	0.000755113	0.364524	1	1	1	0.00169914	1	1
rs79037040	ILMN_1721316	TNFRSF10A	8	23082971	8	23049187	23049236	1.66045e-09	4.29063e-12	7.05669e-25	1.26221e-14	2.62279e-10	2.35418e-18	9.58757e-16	0.0434363	1.0409e-11	0.00164813	0.011729	0.000243425	1.30781e-05	1	2.621e-08	1	1	0.612944	0.0329305
rs200422183	ILMN_1726554	IREB2	15	78719501	15	78791194	78791243	5.46323e-14	0.000324932	0.0407834	2.3781e-05	0.00545671	0.00194462	0.000113796	0.0434526	2.72625e-05	0.713693	0.00470503	0.0511102	0.0534301	1	0.0686471	1	1	1	1
rs628191	ILMN_1716265	PGM2L1	11	74120476	11	74041644	74041693	7.07744e-13	0.000611821	0.136628	1.98248e-17	3.5336e-11	0.0348539	0.00269698	0.0437666	0.000168378	0.0701417	0.383528	0.00464338	0.0133727	1	0.423975	1	1	1	1
rs4941839	ILMN_2157099	CCNA1	13	37025916	13	37014275	37015258	0.00421641	0.000453579	2.19918e-05	1.93451e-05	4.93607e-07	0.0121487	0.00315766	0.0438918	0.00083425	0.103414	2.79207e-05	0.46016	0.308421	1	1	1	0.0703042	1	1
rs12121374	ILMN_1795893	TMEM167B	1	110448080	1	109639124	109639173	0.110856	2.61895e-06	0.473624	0.786548	0.420352	0.616438	0.232663	0.0440841	0.0982586	0.243416	0.633524	0.48646	0.832554	1	1	1	1	1	1
rs7998246	ILMN_1876266	GJA3	13	20745288	13	20712655	20712704	0.764915	0.006914	1.33478e-17	0.611206	0.01338	0.00286784	0.00418089	0.0442147	7.87788e-21	0.825783	0.0533387	0.0146183	0.0251642	1	1.98365e-17	1	1	1	1
rs111489313	ILMN_1759460	TAF7	5	141610081	5	140698694	140698743	0.337469	0.0732222	0.000133985	0.690646	0.00073003	0.0993314	1.85426e-07	0.0445915	0.000158405	0.355661	0.00167828	0.0609863	1.34314e-06	1	0.398863	1	1	1	0.00338202
rs8109757	ILMN_2278653	ZNF493	19	21780307	19	21588607	21588656	4.12285e-06	0.0246898	0.0502954	0.00262185	0.678901	0.00976719	0.349857	0.0455496	0.196351	0.244844	0.00104258	0.491363	0.0215301	1	1	1	1	1	1
rs4924779	ILMN_2264011	GRAP	17	19183427	17	18924048	18924097	2.73312e-10	0.019089	0.0113188	0.000460609	0.000322874	0.00232954	0.000456367	0.0455568	0.0766718	0.159687	0.373438	0.249229	0.335177	1	1	1	1	1	1
rs10901841	ILMN_3250209	CTBP2	10	126632386	10	126676553	126676602	1.33924e-06	0.296508	0.15704	0.078799	0.0393247	0.146799	0.252918	0.045805	0.147574	0.144867	0.298856	0.232079	0.0606219	1	1	1	1	1	1
rs6502108	ILMN_1750401	C17orf62	17	80374899	17	80400785	80400834	0.00189362	0.862017	0.792231	0.993724	1.76636e-06	0.668826	0.0431253	0.0461217	0.128955	0.055675	0.123767	0.0244236	0.576087	1	1	1	1	1	1
rs13094878	ILMN_1794349	XYLB	3	38446955	3	38455791	38455840	8.38227e-08	0.00300344	0.304984	3.1802e-05	0.218021	1.89186e-05	0.000823293	0.046123	0.003034	0.361063	0.00257287	0.379332	0.25452	1	1	1	1	1	1
rs115430557	ILMN_1668134	GSTM1	1	110267851	1	110233085	110233134	4.18781e-10	1.79101e-10	1.80944e-12	7.93418e-11	6.4433e-10	1.30463e-07	2.96579e-08	0.0463597	0.477739	0.54813	0.979736	0.611151	0.135661	1	1	1	1	1	1
rs308035	ILMN_1802397	GNA11	19	3099555	19	3121120	3121169	1.68694e-06	0.00677315	0.00404541	0.00122434	0.00280413	0.00252981	0.00272178	0.0464695	0.621752	0.347204	0.381464	0.370782	0.799151	1	1	1	1	1	1
rs12621632	ILMN_3238662	SNORD89	2	101897325	2	101889439	101889488	6.18746e-32	6.09902e-21	5.36101e-22	3.00637e-24	6.24947e-18	2.76052e-17	4.07289e-17	0.0468358	0.017998	0.576689	0.0289522	0.758573	0.0602399	1	1	1	1	1	1
rs11702929	ILMN_2366714	UQCR10	22	30193598	22	30165926	30165975	0.00373513	5.33617e-07	0.00804699	0.00128021	0.0014318	1.95463e-06	0.000128747	0.047116	0.784533	0.35653	0.612425	0.0436214	0.218493	1	1	1	1	1	1
rs10129479	ILMN_1798177	FNTB	14	65375180	14	65401496	65401545	2.31454e-64	9.96172e-43	4.53845e-65	7.25259e-76	2.05476e-38	3.30769e-38	2.48232e-34	0.0473564	0.682448	0.033249	0.0549998	0.00865748	0.036975	1	1	1	1	1	1
rs141510041	ILMN_3236239	LOC100129550	3	122498398	3	122611094	122611143	3.74313e-12	4.45747e-05	0.0516583	1.99253e-12	2.88207e-05	0.00787877	2.79861e-05	0.0473626	0.000474315	0.706124	0.012781	0.0245218	0.273182	1	1	1	1	1	1
rs34593439	ILMN_2390853	CTSH	15	79234957	15	79214227	79214276	1.17739e-18	8.09983e-19	1.38206e-08	8.57217e-19	3.79627e-09	4.79406e-12	5.82595e-07	0.0478193	0.941703	0.00588411	0.408273	0.324113	0.511217	1	1	1	1	1	1
rs13169418	ILMN_2109343	SGTB	5	64820336	5	64963457	64963506	2.61289e-12	4.40358e-07	5.7018e-10	4.94109e-11	9.62925e-08	0.00468196	0.000282948	0.048043	0.00614803	0.394529	0.0316264	0.106129	0.349147	1	1	1	1	1	1
rs12043145	ILMN_1703471	ATF6	1	161897797	1	161928657	161928706	3.10551e-07	0.0273875	5.18167e-05	0.00309637	0.00477393	0.13384	0.0648213	0.0480625	0.194081	0.233478	0.130608	0.0138682	0.029342	1	1	1	1	1	1
rs200938067	ILMN_1909183	CR740230	17	55895356	17	56412752	56412801	0.295907	0.0960748	9.99196e-07	0.408438	0.525327	0.173309	0.883598	0.0483129	0.00138482	0.191892	0.992454	0.0852776	0.626707	1	1	1	1	1	1
rs11213412	ILMN_2198812	FDX1	11	110330900	11	110335190	110335239	9.97959e-08	2.59942e-07	3.47656e-11	2.39114e-08	0.000373352	0.000375761	0.000305227	0.0486525	0.00443042	0.189604	0.758719	0.623102	0.806062	1	1	1	1	1	1
rs61775180	ILMN_1745368	TMEM50A	1	25793663	1	25688508	25688557	4.26627e-06	0.415052	0.00340994	0.0468156	0.00642049	0.0244005	0.137669	0.0488197	0.79918	0.54888	0.830974	0.616091	0.341836	1	1	1	1	1	1
rs199978285	ILMN_1677385	C8orf40	8	42399657	8	42407911	42407960	6.65815e-19	6.38475e-11	4.34133e-12	6.9281e-17	6.95786e-11	9.40846e-11	4.15196e-09	0.049301	0.0282101	0.712861	0.103965	0.0987589	0.0117621	1	1	1	1	1	1
rs283437	ILMN_1843932	NS4ATP2	5	153873176	5	153840120	153840169	2.64623e-06	0.0809763	0.00201557	0.000207421	0.00769443	0.547793	0.0114783	0.0500332	0.213204	0.356328	0.0632972	0.00234564	0.071827	1	1	1	1	1	1
rs77710336	ILMN_1682661	BMP3	4	81149137	4	81974537	81974586	0.35488	0.082439	2.10142e-07	0.766364	0.662279	0.341777	0.332213	0.0503351	0.000167287	0.835277	0.387006	0.725524	0.188743	1	0.421228	1	1	1	1
rs56178008	ILMN_1706558	TRMT61B	2	29098543	2	29073219	29073085	1.92159e-06	0.614192	0.054345	1.68204e-05	0.0841838	0.12037	0.465238	0.050508	0.386411	0.84012	0.0967752	0.164918	0.0780336	1	1	1	1	1	1
rs7630231	ILMN_1737076	HHLA2	3	108005175	3	108096683	108096732	0.820953	0.0142956	7.99986e-07	0.630304	0.873327	0.302851	0.038299	0.0506191	1.1519e-06	0.596881	0.978822	0.309028	0.0790163	1	0.00290048	1	1	1	1
rs4648052	ILMN_1714965	NFKB1	4	103515055	4	103538066	103538115	0.00469983	0.000246453	0.0219429	0.000749954	0.000208057	2.49602e-07	0.0429428	0.050637	0.620065	0.249414	0.0891572	0.000316088	0.67973	1	1	1	1	0.795911	1
rs78158537	ILMN_3244461	LRRC16A	6	25331141	6	25620450	25620499	0.00194719	0.756469	2.64978e-07	0.0871725	0.774091	0.00414981	0.0981268	0.050673	0.108864	0.521254	0.0556557	0.907844	0.241023	1	1	1	1	1	1
rs4931215	ILMN_1811426	TMTC1	12	29919461	12	29654363	29654412	1.44555e-25	1.25553e-33	5.68345e-14	2.16476e-29	2.39331e-13	3.59801e-18	1.71717e-10	0.0507467	6.87212e-14	0.618815	0.0302788	0.287882	5.00659e-10	1	1.7304e-10	1	1	1	1.26066e-06
rs34599593	ILMN_1800276	RCN1	11	32128604	11	32126962	32127011	6.5119e-10	0.00842984	2.40687e-08	5.88033e-07	6.52688e-09	0.117687	2.34595e-06	0.0512628	0.0229824	0.792456	0.216903	0.0139413	0.179596	1	1	1	1	1	1
rs34368517	ILMN_1756311	UFSP2	4	186368110	4	186324682	186321618	0.761261	0.00305662	2.24613e-17	0.794475	2.37225e-06	0.399068	0.0106483	0.0514704	3.27959e-16	0.985147	8.24976e-05	0.631573	0.0505028	1	8.25801e-13	1	0.207729	1	1
rs2668214	ILMN_1709817	SLC35A5	3	112290836	3	112302749	112302798	4.39542e-10	0.000441011	1.07626e-08	1.92651e-11	2.30709e-10	0.000559057	0.0190435	0.0515338	0.552288	0.388512	0.847134	0.129146	0.0205913	1	1	1	1	1	1
rs7633581	ILMN_1757294	PRSS42	3	46906593	3	46871894	46871943	0.675953	0.0472883	0.87603	0.641437	0.768058	0.477341	6.88983e-07	0.0515688	0.941933	0.530945	0.977951	0.683397	6.40387e-05	1	1	1	1	1	0.16125
rs149319219	ILMN_2390739	ZNF3	7	100226452	7	99673172	99673221	8.5108e-06	0.38463	0.500774	0.86151	0.397113	0.655877	0.282	0.0517733	0.0567065	0.00756133	0.126399	0.0430313	0.00080493	1	1	1	1	1	1
rs9877259	ILMN_1728779	NGLY1	3	25819628	3	25761025	25761074	5.19281e-07	0.0357691	0.00022018	0.000171751	0.00276755	6.02512e-06	0.000124295	0.0525057	0.913729	0.750064	0.265986	0.987289	0.946336	1	1	1	1	1	1
rs185144	ILMN_1774161	ARL15	5	53596126	5	53181284	53181333	0.753203	0.0415968	0.0203234	0.014581	1.69549e-06	0.17497	0.0414302	0.0525875	0.0322428	0.0293674	5.88172e-06	0.188253	0.0583353	1	1	1	0.0148102	1	1
rs351260	ILMN_1762990	KIAA0141	5	141309824	5	141319414	141319463	3.90369e-08	5.26559e-11	1.92385e-06	3.64958e-09	0.000678725	2.21778e-07	6.56682e-06	0.0526754	0.774057	0.0604509	0.212176	0.233694	0.914588	1	1	1	1	1	1
rs73181768	ILMN_1654552	MRPS31	13	40463613	13	41303605	41303654	9.55381e-07	0.482682	0.862329	0.0598971	0.0200134	0.660799	0.768633	0.0529773	0.00359918	0.292117	0.19962	0.0258039	0.000604625	1	1	1	1	1	1
rs9834462	ILMN_2078466	DZIP1L	3	137829841	3	137781059	137781108	1.41411e-06	0.112229	0.0592851	0.0295159	0.251615	0.000793679	0.649961	0.0535671	0.00407161	0.164265	4.2906e-06	0.883992	0.00031558	1	1	1	0.0108037	1	0.794629
rs7627031	ILMN_1738589	MGLL	3	127155708	3	127541168	127541217	3.46332e-06	0.704002	0.0777641	0.0402346	0.267056	0.0518077	0.50986	0.0537687	0.719004	0.0841477	0.116248	0.354966	0.300563	1	1	1	1	1	1
rs10831298	ILMN_1713482	CWC15	11	94733928	11	94699482	94699530	3.3584e-08	0.0455901	0.000581773	0.0128749	0.00450715	0.736884	0.0254432	0.0538338	0.28513	0.16688	0.140125	0.000338394	0.132438	1	1	1	1	0.852075	1
rs11666033	ILMN_1757134	MPV17L2	19	18334805	19	18307148	18307197	7.67474e-07	0.0270934	0.0263724	3.75586e-07	0.110993	0.430899	0.0783113	0.0538441	0.147817	0.954471	0.0630333	0.00639092	0.0990542	1	1	1	1	1	1
rs11072553	ILMN_1733696	IMP3	15	75932777	15	75931597	75931646	0.0376759	0.00191716	0.0007285	0.0125679	0.00561128	4.61899e-06	2.00983e-06	0.0542393	0.0803758	0.226134	0.276492	0.00177777	0.00145301	1	1	1	1	1	1
rs13063927	ILMN_1797764	RPL22L1	3	170582888	3	170582911	170582960	2.5801e-43	6.20675e-33	8.92657e-46	2.52213e-41	8.26705e-13	1.71865e-24	4.92165e-32	0.0547387	2.17015e-05	0.0650251	2.09306e-07	0.0839686	0.00522378	1	0.0546444	1	0.000527032	1	1
rs2717609	ILMN_1777740	C8orf55	8	143769252	8	143818224	143818273	0.507661	0.000218756	0.225823	0.0469739	0.818924	7.27368e-07	0.047134	0.0550324	0.814584	0.4156	0.643179	0.00691955	0.378687	1	1	1	1	1	1
rs13353	ILMN_2341952	MRPL35	2	86437898	2	86434410	86437611	3.78903e-19	1.29848e-05	1.42085e-08	4.91035e-09	8.05554e-11	1.71936e-06	1.13558e-09	0.0552319	0.995947	0.336808	0.377727	0.0640563	0.749428	1	1	1	1	1	1
rs4665377	ILMN_1750876	SLC4A1AP	2	27523440	2	27916607	27917535	8.28791e-06	0.65648	0.462552	0.0939524	0.62262	0.210165	0.2591	0.0555817	0.000205061	0.0383465	0.0111265	0.137336	0.0535781	1	0.516345	1	1	1	1
rs1814641	ILMN_1691339	CLEC1A	12	10263941	12	10223384	10223433	6.0238e-10	0.00017675	0.0498333	5.01858e-07	5.01699e-05	0.000693196	0.000801323	0.0564525	6.28682e-06	0.20722	0.195119	0.0190444	0.0348923	1	0.0158302	1	1	1	1
rs4290253	ILMN_1726189	MS4A14	11	60144810	11	60184745	60184794	1.60265e-11	2.53743e-13	2.0036e-26	4.43308e-09	2.98659e-08	1.24448e-12	6.08335e-07	0.0567638	1.09111e-09	0.444907	0.115121	0.11063	0.894675	1	2.74741e-06	1	1	1	1
rs1476413	ILMN_1734830	MTHFR	1	11852300	1	11846998	11847047	1.24675e-11	3.60787e-10	1.20737e-05	1.76984e-09	1.09564e-07	7.5264e-08	7.47994e-06	0.0572764	0.861815	0.920633	0.56409	0.59646	0.601895	1	1	1	1	1	1
rs11810785	ILMN_1758963	NADK	1	1011095	1	1683100	1683149	2.06553e-06	0.394064	0.0123025	0.787789	0.742709	0.412952	0.213553	0.057883	0.724941	0.00738038	0.0739138	0.0315553	0.0951105	1	1	1	1	1	1
rs898896	ILMN_1758827	RTN4IP1	6	107063162	6	107035596	107035645	0.45988	0.0055702	1.86499e-06	0.0394803	0.0968218	0.00169773	0.202175	0.0582454	0.00190824	0.27903	0.490817	0.0219537	0.611925	1	1	1	1	1	1
rs5848865	ILMN_1798712	USP4	3	49279062	3	49315099	49315148	9.57096e-10	0.0285922	0.0474142	3.5586e-11	8.8572e-06	0.00720211	0.0128964	0.0582679	0.0637252	0.455137	0.901951	0.19462	0.031763	1	1	1	1	1	1
rs675849	ILMN_1769290	TTC39B	9	15298666	9	15172038	15172087	1.10997e-18	5.07929e-17	6.05236e-19	1.11275e-20	1.21266e-14	9.64615e-14	8.83072e-20	0.0585294	7.40007e-06	0.109021	0.037215	0.56835	7.07921e-05	1	0.0186334	1	1	1	0.178255
rs200325886	ILMN_1696187	PYGL	14	51404132	14	51372224	51372273	5.44407e-10	0.000351217	1.17611e-09	1.58255e-10	1.00914e-08	2.37194e-07	2.85086e-09	0.0586639	0.090513	0.491446	0.526316	0.513722	0.174259	1	1	1	1	1	1
rs113686831	ILMN_1669888	CSTA	3	122036822	3	122060733	122060782	2.68522e-09	4.42904e-10	1.92108e-06	2.72181e-07	0.0522616	6.51443e-05	0.0478508	0.0589326	0.466663	0.945348	0.010552	0.861338	0.0189932	1	1	1	1	1	1
rs9911030	ILMN_1712430	ATP5G1	17	47018069	17	46970206	46970255	3.97907e-13	0.0739347	0.37047	1.06991e-07	0.00649515	0.000903982	7.29157e-05	0.059121	0.131947	0.273179	0.437333	0.237991	0.701861	1	1	1	1	1	1
rs4982231	ILMN_2312275	SRP54	14	35423779	14	35498297	35498346	1.86036e-10	0.00185968	0.0711281	0.000429373	0.0708376	0.00944177	0.000101433	0.0591247	0.0338254	0.119589	0.0119551	0.0642177	0.792392	1	1	1	1	1	1
rs1709421	ILMN_1812701	C4orf33	4	130058979	4	130033581	130033630	2.85466e-25	9.15412e-19	6.95069e-10	1.38818e-24	1.37258e-17	3.97922e-14	1.30278e-10	0.0592397	0.411199	0.0266249	0.229573	0.183014	0.0520856	1	1	1	1	1	1
rs76573302	ILMN_3307940	FLJ35776	18	3596818	18	3597012	3597061	6.60986e-07	0.00020294	2.21749e-10	1.5689e-06	0.000281358	5.48327e-06	0.000406059	0.0593986	1.30104e-05	0.690687	0.460961	0.0481738	0.481402	1	0.0327601	1	1	1	1
rs72702794	ILMN_1799860	PIGM	1	159978964	1	160000034	160000083	1.37582e-08	0.0037215	0.14495	1.20187e-07	0.000165449	9.10155e-05	0.0313214	0.0597566	8.87487e-07	0.616198	0.30092	0.772461	0.0575062	1	0.00223469	1	1	1	1
rs4726225	ILMN_1772722	MRPS33	7	140758393	7	140714387	140714436	2.35457e-07	0.194537	0.00192429	0.000226887	0.0278572	0.266269	0.00265175	0.059892	0.618464	0.152385	0.0814212	0.0204145	0.423655	1	1	1	1	1	1
rs6475558	ILMN_1753639	MTAP	9	21718639	9	21865693	21865742	6.90376e-11	0.00252166	2.12751e-06	2.32687e-07	4.3923e-05	0.0023114	2.78229e-05	0.0599708	0.721183	0.27148	0.241045	0.188117	0.772362	1	1	1	1	1	1
rs11935398	ILMN_3225432	LAMTOR3	4	100814019	4	100799631	100799680	8.86227e-09	0.441052	2.22506e-06	0.229041	5.95809e-06	0.675545	0.00398852	0.0600891	0.256573	0.0111103	0.428571	0.0118832	0.465181	1	1	1	1	1	1
rs9820529	ILMN_1733305	EIF2A	3	150278921	3	150299427	150299476	0.0173893	1.25249e-05	6.69816e-08	0.0422903	0.00851265	4.71794e-06	0.00167549	0.0602044	0.00183241	0.956132	0.484553	0.0290329	0.224259	1	1	1	1	1	1
rs12554353	ILMN_1742025	OLFM1	9	137848020	9	138012897	138012946	2.66094e-06	0.000106916	0.000305691	2.59898e-06	0.0607705	0.210681	0.180901	0.0603885	0.00053915	0.870147	0.000156827	0.00207266	0.00363065	1	1	1	0.394891	1	1
rs73128934	ILMN_2196479	XRN2	20	21256562	20	21370310	21370359	4.88336e-44	2.28331e-31	1.22251e-69	3.86925e-70	3.2046e-22	5.20489e-20	8.16038e-25	0.0614751	4.90842e-24	7.45341e-13	0.230021	0.680473	0.0743025	1	1.23594e-20	1.87677e-09	1	1	1
rs1657125	ILMN_1772731	HAGH	16	1912021	16	1859234	1859283	3.98582e-08	0.0402651	0.157109	9.59901e-05	4.33347e-05	4.29445e-07	0.00454697	0.0615112	0.169088	0.371812	0.908952	0.360758	0.301382	1	1	1	1	1	1
rs6071578	ILMN_1727098	PPP1R16B	20	37440918	20	37551471	37551520	8.15812e-11	0.000278583	0.589006	1.39782e-08	3.31939e-10	0.00118623	0.30637	0.0616344	0.000149776	0.437209	0.971472	0.0391724	6.03871e-06	1	0.377136	1	1	1	0.0152055
rs142481082	ILMN_1784269	AASDH	4	57229957	4	57204704	57204753	4.89337e-07	0.000698593	5.08061e-16	6.012e-11	6.93886e-07	0.000206504	9.53193e-06	0.0620622	0.000909846	0.245894	0.82724	0.459004	0.779277	1	1	1	1	1	1
rs12979589	ILMN_2353633	EMR2	19	14840651	19	14843762	14843811	7.71476e-09	1.2008e-05	0.000765476	2.13725e-09	5.2641e-05	2.9328e-05	2.85323e-05	0.0621278	0.0893307	0.381637	0.036345	0.0367197	0.0426577	1	1	1	1	1	1
rs1105638	ILMN_1751378	RARS	5	168208880	5	167946107	167946156	3.94482e-06	0.0995637	0.207574	0.406096	0.0191043	0.611921	0.22458	0.0624498	0.114154	0.0156185	0.365954	0.000492002	0.0685097	1	1	1	1	1	1
rs1008562	ILMN_1662524	CXCR1	2	219026972	2	219027896	219027945	2.53484e-08	9.95997e-05	0.610642	3.77971e-05	2.40864e-05	0.00210057	8.48311e-06	0.063139	1.59428e-06	0.354868	0.1158	0.0226477	0.334307	1	0.0040144	1	1	1	1
rs1120277	ILMN_1804396	IRF2BPL	14	77477664	14	77491396	77491445	1.27403e-07	3.71408e-12	2.10481e-13	2.59438e-10	2.55562e-15	5.29897e-09	1.0844e-13	0.0632865	0.0372662	0.107795	0.00284605	0.164299	0.0122346	1	1	1	1	1	1
rs57581963	ILMN_1702301	DOCK10	2	225825614	2	225630134	225630183	0.0522017	7.43247e-07	0.0200065	4.23679e-05	0.0212831	5.48324e-05	0.0149705	0.0637091	0.63289	0.147771	0.881261	0.200769	0.676791	1	1	1	1	1	1
rs62075272	ILMN_1699727	BAIAP2	17	79116832	17	79080678	79082294	2.58104e-06	0.277944	0.769471	0.0578624	0.18499	0.137157	0.587952	0.0641808	0.00243563	0.0493985	0.0310965	0.149135	0.00086466	1	1	1	1	1	1
rs11977381	ILMN_2358202	SRRT	7	101381613	7	100486175	100486224	0.104173	0.321737	0.0791883	0.114984	0.01093	0.0608419	3.03394e-07	0.0645105	0.749071	0.907609	0.470706	0.709711	0.00238523	1	1	1	1	1	1
rs3989373	ILMN_3245659	ERI1	8	8911308	8	8890610	8890659	2.28968e-17	1.5237e-05	1.20734e-12	2.66406e-16	0.00109832	1.84377e-10	1.46975e-11	0.0645155	0.40149	0.464995	0.000134259	0.104327	0.176255	1	1	1	0.338065	1	1
rs905569	ILMN_3221828	CTDNEP1	3	113958599	3	113604390	113604439	1.75749e-06	0.38417	0.602312	0.457226	0.224612	0.19904	0.451328	0.0647289	0.000892017	0.0430266	0.000115146	0.000118566	0.0741391	1	1	1	0.289938	0.298548	1
rs73135170	ILMN_3298694	TYW1B	7	72191336	7	72039658	72039707	3.29068e-38	3.81953e-21	3.81633e-25	1.29627e-30	2.19109e-10	1.22545e-16	2.51477e-17	0.0651436	0.227443	0.771078	3.64855e-08	0.00136171	0.0568106	1	1	1	9.18704e-05	1	1
rs5765229	ILMN_1757347	KIAA0930	22	45638796	22	45588455	45588504	3.1938e-07	0.0617875	0.338935	6.2483e-07	0.0393939	0.0584445	0.121556	0.0653039	0.00524584	0.828974	0.0674306	0.0823416	0.0593602	1	1	1	1	1	1
rs3826353	ILMN_1704383	TRIM37	17	57075299	17	57076349	57076398	3.8184e-09	0.00301414	0.00104146	1.59827e-06	0.000841513	0.00772497	0.0159272	0.0654636	0.288683	0.458956	0.698512	0.291096	0.144979	1	1	1	1	1	1
rs10413121	ILMN_1703316	PRR24	19	47770015	19	47778876	47778925	0.83054	0.00244461	0.00410165	0.944887	1.65438e-08	0.0726174	0.837005	0.06557	0.0446628	0.850281	1.1075e-05	0.283071	0.990442	1	1	1	0.0278869	1	1
rs11999525	ILMN_2126344	SEC16A	9	139371342	9	139334799	139334848	4.77159e-08	0.00467072	0.000375259	3.49167e-09	0.00178759	0.00021175	3.4965e-06	0.0659804	0.0787182	0.901188	0.06372	0.125763	0.808911	1	1	1	1	1	1
rs3810427	ILMN_1719883	CYP4F11	19	16046650	19	16023274	16023323	2.54785e-07	0.0109902	1.89296e-13	1.61527e-09	0.0303178	3.95618e-09	4.97364e-10	0.0664381	1.81627e-05	0.0263659	0.24427	0.0822827	0.000157501	1	0.0457336	1	1	1	0.396588
rs10135661	ILMN_1724367	NDUFB1	14	92585500	14	92588083	92588132	2.49461e-05	0.424747	0.184751	6.22869e-07	0.484314	0.0124402	0.0358876	0.0665068	0.124539	0.106248	0.0891632	0.756424	0.301364	1	1	1	1	1	1
rs73373373	ILMN_1655614	DSP	6	7542903	6	7586021	7586070	0.382314	0.108422	0.0164303	0.457306	1.10117e-08	0.503277	0.932054	0.066944	0.109097	0.961982	2.69663e-07	0.920717	0.651619	1	1	1	0.000679012	1	1
rs11045982	ILMN_1808979	CLEC4D	12	8665760	12	8672868	8672917	2.76831e-06	9.12739e-18	2.52371e-06	4.47101e-10	5.56312e-05	4.8354e-09	9.87127e-09	0.0672566	0.236728	0.558679	0.578891	0.429168	0.81473	1	1	1	1	1	1
rs928596	ILMN_1789349	UBQLN4	1	155947875	1	156005147	156005196	9.75523e-06	0.227023	0.160228	2.31398e-05	0.0622172	0.315846	0.00581408	0.0678906	0.195886	0.708922	0.128021	0.0543963	0.793984	1	1	1	1	1	1
rs2306799	ILMN_1737005	C19orf61	19	44274041	19	44237523	44237572	0.000466195	8.96339e-05	7.88598e-08	0.00503749	0.00496302	4.31422e-05	0.000406076	0.0680056	0.00249605	0.944917	0.687286	0.0590186	0.186501	1	1	1	1	1	1
rs140055327	ILMN_2393693	LRRC37A4	17	44368926	17	43584483	43584532	2.28708e-09	0.117068	0.260828	0.00928885	0.0674136	0.157775	0.0218365	0.0682338	0.0043538	0.100646	0.0303368	0.0190631	0.0880491	1	1	1	1	1	1
rs10507131	ILMN_1669376	DRAM1	12	101800897	12	102317073	102317122	0.240937	0.00134737	0.00122831	0.000204453	0.000743564	0.00027543	2.17739e-06	0.0688992	0.0136022	0.0299456	0.0178677	0.0242227	0.000385981	1	1	1	1	1	0.971901
rs12601514	ILMN_2205896	MEIS3	17	15709544	17	15692693	15692742	3.78346e-09	0.0486067	0.00732385	0.00100115	0.000927821	0.0616363	1.08105e-05	0.0696622	0.762782	0.607654	0.543714	0.113576	0.652378	1	1	1	1	1	1
rs6557750	ILMN_2103107	ADAMDEC1	8	24388001	8	24263273	24263322	0.00170435	1.07737e-05	2.52919e-06	0.00180706	0.00109818	0.0056191	4.53051e-05	0.0702748	0.00144392	0.538034	0.563181	0.549314	0.138067	1	1	1	1	1	1
rs10817331	ILMN_1787843	HSDL2	9	115146053	9	115234408	115234457	1.71697e-12	6.14189e-11	2.90613e-07	1.09086e-10	0.00287926	0.000296076	0.000221906	0.0702775	0.493763	0.608585	0.08962	0.252314	0.00669878	1	1	1	1	1	1
rs12196862	ILMN_1725105	EEF1E1	6	8075674	6	8080169	8080218	5.22872e-11	0.000779208	3.92557e-05	3.47172e-07	0.000740274	7.27171e-06	0.000293195	0.0704662	0.758733	0.397959	0.207692	0.550381	0.31644	1	1	1	1	1	1
rs8049439	ILMN_1738369	TUFM	16	28837515	16	28854348	28854397	1.12478e-18	5.17858e-08	3.02083e-06	3.25322e-12	4.56689e-10	3.41463e-05	2.66281e-09	0.0706827	0.059442	0.817604	0.83935	0.00202643	0.328695	1	1	1	1	1	1
rs200143221	ILMN_1669484	WDR6	3	48984507	3	49053152	49053201	4.7804e-36	1.95634e-19	8.66731e-16	1.96633e-22	2.01932e-13	5.75234e-16	3.87421e-18	0.0706897	0.605055	0.339784	0.00279847	0.0375149	0.195872	1	1	1	1	1	1
rs8050861	ILMN_1805104	ABAT	16	8750023	16	8877904	8877953	1.34781e-06	0.0195752	0.702743	0.000117392	0.837833	0.262972	0.0115751	0.070975	0.000227806	0.80884	0.000283533	0.0167573	0.0593717	1	0.573616	1	0.713937	1	1
rs3822260	ILMN_1801216	S100P	4	6697822	4	6698765	6698814	6.50096e-05	1.3825e-07	2.55125e-06	2.04276e-06	0.000190279	8.14495e-08	6.16031e-06	0.0714589	0.983322	0.700051	0.194445	0.0370863	0.581115	1	1	1	1	1	1
rs7783543	ILMN_1771601	UFSP1	7	100468398	7	100486519	100486568	7.92563e-07	0.0834154	0.00556565	0.00508029	0.0317395	0.00712824	5.85864e-05	0.071479	0.765229	0.30385	0.224344	0.558471	0.446808	1	1	1	1	1	1
rs114205523	ILMN_1842191	AI827529	5	151977522	5	150999801	150999850	6.39606e-07	0.61878	0.640162	0.496776	0.326486	0.879618	0.0093495	0.0718427	0.00360781	0.0136087	0.000996303	0.0117649	9.69871e-07	1	1	1	1	1	0.00244214
rs4761725	ILMN_2356895	MRPL42	12	93869439	12	93894989	93895038	5.32308e-13	2.11194e-15	2.03554e-21	1.17514e-18	4.6331e-15	7.90625e-15	9.32682e-12	0.0723211	0.00468332	0.00323313	0.0269745	0.0446122	0.334194	1	1	1	1	1	1
rs6933660	ILMN_1798108	C6orf211	6	151803754	6	151790288	151790337	6.21236e-16	2.44845e-10	5.42776e-12	2.58904e-21	9.92789e-15	1.76189e-11	1.19703e-12	0.0730023	0.000758795	0.450079	0.216507	0.201732	0.152923	1	1	1	1	1	1
rs71532343	ILMN_1727618	C8orf38	8	96076813	8	96059269	96059318	1.96346e-06	2.07194e-09	9.06162e-19	2.44362e-09	2.05719e-08	0.000135179	1.69188e-09	0.0731423	1.62874e-06	0.482005	0.421895	0.957705	0.155282	1	0.00410116	1	1	1	1
rs2522051	ILMN_1699357	SLC22A5	5	131797578	5	131730958	131731007	0.000101478	0.00860435	0.0414705	0.000418242	3.67416e-06	0.0994494	0.000304936	0.0735144	0.00713868	0.418081	0.0662433	0.019333	0.201811	1	1	1	1	1	1
rs1544653	ILMN_1718754	CD207	2	71055270	2	71057494	71057543	5.12882e-06	1.68283e-07	0.000289229	2.49659e-07	3.14388e-08	1.53151e-07	1.11239e-07	0.0738591	0.617212	0.94519	0.025712	0.120033	0.245608	1	1	1	1	1	1
rs591163	ILMN_1762312	FOXRED1	11	126148432	11	126147878	126147927	4.36422e-25	3.59509e-14	3.20213e-13	3.95883e-16	2.11394e-11	1.13734e-13	7.71713e-12	0.0740032	0.455481	0.360189	0.0107401	0.179622	0.244065	1	1	1	1	1	1
rs34511454	ILMN_1698258	DNAJC8	1	28560010	1	28527107	28527156	5.34423e-19	1.74326e-17	1.4896e-11	1.61743e-12	6.11721e-14	1.59028e-13	3.00052e-09	0.0742939	0.10375	0.621149	0.0311145	0.414203	0.645904	1	1	1	1	1	1
rs34049671	ILMN_1698218	TRAF1	9	123668277	9	123665285	123665334	0.0315889	5.23145e-09	1.61259e-07	0.00915639	1.84149e-09	9.94818e-08	3.90291e-05	0.075067	0.319127	0.368903	0.0806637	0.132547	0.160207	1	1	1	1	1	1
rs147777800	ILMN_1810942	CYP3A5	7	99253977	7	99245855	99245904	0.0208436	0.0027846	2.71392e-20	1.10523e-05	0.53039	0.292849	8.77235e-05	0.0751573	3.19017e-23	0.0450516	0.417526	0.992196	0.00433253	1	8.03284e-20	1	1	1	1
rs200456972	ILMN_1806312	C20orf30	20	5061014	20	5080801	5080850	3.50282e-08	0.00860668	0.899691	0.00492478	0.108915	0.000601972	0.0706767	0.0760867	0.00137589	0.136481	0.0166547	0.442693	0.0755013	1	1	1	1	1	1
rs2234197	ILMN_1721128	TOMM34	20	43589041	20	43570955	43571004	2.39474e-15	1.28178e-05	0.00156273	1.14511e-12	0.0970158	6.68464e-06	0.00663769	0.0760903	0.365656	0.679214	0.000168423	0.205453	0.00489757	1	1	1	0.42409	1	1
rs1642729	ILMN_1801984	VHL	3	10187377	3	10188198	10188247	0.0556584	0.00747903	2.07586e-08	0.000101301	0.0696498	0.0145559	0.000306248	0.0762641	0.000157887	0.0677361	0.666008	0.17338	0.0485856	1	0.39756	1	1	1	1
rs72692721	ILMN_1781374	TUFT1	1	151536685	1	151555836	151555885	0.0441277	0.0253139	0.371304	7.11954e-08	0.00306574	0.0101731	0.614653	0.0764804	0.1505	1.22543e-05	0.0525858	0.0309353	0.523165	1	1	0.0308563	1	1	1
rs9544261	ILMN_1838319	IRG1	13	76934786	13	77532478	77532527	0.876988	0.0682084	0.0434566	3.91312e-06	0.236195	0.905644	0.840406	0.0766618	0.0455087	4.13083e-06	0.256971	0.946453	0.80115	1	1	0.0104014	1	1	1
rs6564411	ILMN_1771651	MON1B	16	77247503	16	77233170	77233219	5.61201e-11	1.46936e-08	6.12147e-15	4.11323e-10	1.96636e-09	0.000377284	2.56097e-07	0.0767036	0.00836178	0.396575	0.0870418	0.490647	0.719368	1	1	1	1	1	1
rs55971594	ILMN_1739618	ZNF408	11	46474963	11	46727212	46727261	4.92702e-06	0.248994	0.300702	0.624744	0.0975191	0.362334	0.0513263	0.0767335	8.49851e-05	0.0117888	0.211594	0.0434014	8.94506e-06	1	0.213993	1	1	1	0.0225237
rs200422519	ILMN_1661439	FLOT1	6	30754089	6	30695836	30695885	5.79127e-10	2.0196e-05	0.0632809	6.26683e-06	0.075102	0.000205042	0.0583041	0.0767459	1.5671e-09	0.2346	0.00225627	0.0598624	0.00242045	1	3.94595e-06	1	1	1	1
rs35083095	ILMN_1753472	SUMF1	3	4403818	3	4403018	4403067	2.41963e-15	1.41756e-08	0.000196236	1.22573e-10	1.41484e-06	2.02024e-09	1.27655e-05	0.0768889	0.0261259	0.46418	0.0122103	0.146735	0.0172044	1	1	1	1	1	1
rs7008347	ILMN_1766115	PLEKHF2	8	96106566	8	96168798	96168847	0.943401	0.0553255	6.17266e-07	0.00137171	0.69287	0.00749959	0.120138	0.0772459	1.36046e-06	0.00456137	0.691553	0.0141285	0.151026	1	0.00342565	1	1	1	1
rs4846287	ILMN_2142117	LYPLAL1	1	219403606	1	219383971	219384864	3.91168e-05	3.51029e-07	0.000784561	7.32943e-10	6.75823e-05	0.000638754	0.0151796	0.0772895	0.25593	0.0356726	0.39922	0.784945	0.936584	1	1	1	1	1	1
rs10215699	ILMN_1682226	CLDN15	7	100862768	7	100875475	100875524	4.34455e-07	0.0010204	0.000329737	0.0367958	0.0233364	0.195071	0.0208881	0.0773032	0.275474	0.0209113	0.0193548	0.00572256	0.0344294	1	1	1	1	1	1
rs8076469	ILMN_1801456	LUC7L3	17	48038541	17	48827899	48827948	0.00452232	0.826052	0.0030616	0.00731359	0.0058093	3.3437e-07	0.149619	0.077518	0.470223	0.698605	0.388739	0.00157881	0.872174	1	1	1	1	1	1
rs12283131	ILMN_1727050	PPFIA1	11	70243641	11	70224311	70224360	1.67969e-08	0.0322173	2.07966e-10	0.000524115	1.71528e-10	0.000250741	4.73961e-05	0.0778905	0.0238611	0.443288	0.0043347	0.951728	0.636528	1	1	1	1	1	1
rs7785014	ILMN_1799642	TRIM24	7	137881690	7	138269640	138269689	3.20226e-09	0.000973191	6.53482e-12	2.21051e-05	3.27895e-06	0.000206823	2.1702e-09	0.0779308	0.592102	0.847023	0.0657762	0.259685	0.913145	1	1	1	1	1	1
rs79037040	ILMN_1713141	LOC389641	8	23082971	8	23087982	23088031	2.56867e-33	1.11142e-16	1.02304e-24	2.02258e-37	9.02645e-12	9.46843e-20	2.95744e-19	0.078049	0.273805	0.170513	0.00809802	0.941827	0.181482	1	1	1	1	1	1
rs147561315	ILMN_1772036	STEAP4	7	87937795	7	87908427	87908476	3.14354e-23	7.87768e-16	1.13133e-19	2.56432e-18	6.62733e-14	2.84983e-16	3.47546e-10	0.0784873	0.129622	0.819535	0.911787	0.0466865	0.51532	1	1	1	1	1	1
rs72731259	ILMN_1786328	DCAF12	9	34169255	9	34086706	34086755	3.93246e-06	0.151348	0.0194076	4.35218e-07	0.0256499	0.429186	0.00709473	0.0786341	0.160382	0.551918	0.0622208	0.024815	0.226459	1	1	1	1	1	1
rs62143391	ILMN_1709451	TFPT	19	54605937	19	54611373	54610468	1.04187e-06	0.163608	0.064832	0.00225846	0.0117015	0.0242282	0.0222305	0.0786542	0.0957288	0.613927	0.316364	0.319587	0.308166	1	1	1	1	1	1
rs73190699	ILMN_2251978	GCFC	21	33847011	21	34106382	34106431	0.0104052	6.18263e-06	2.45767e-07	6.16873e-06	0.000284297	0.00130654	3.65871e-05	0.0786836	0.0208594	0.0526505	0.417629	0.501235	0.176522	1	1	1	1	1	1
rs200995884	ILMN_1655377	MRPS22	3	139096092	3	139074572	139074621	5.2155e-05	3.17751e-08	0.00183705	0.00822959	0.000169421	1.38766e-06	1.2982e-05	0.0787673	0.836318	0.763744	0.758521	0.226188	0.280835	1	1	1	1	1	1
rs7513934	ILMN_2149935	CC2D1B	1	52818188	1	52816355	52816404	3.56411e-10	0.00128739	1.46566e-09	9.47056e-09	1.25565e-08	0.000581736	0.00135719	0.0788011	0.57609	0.856672	0.888071	0.137006	0.0238485	1	1	1	1	1	1
rs12290350	ILMN_1801443	TSKU	11	76480255	11	76509101	76509150	1.14524e-11	0.000430103	3.29047e-18	8.8363e-07	9.82146e-16	7.5524e-09	2.31389e-18	0.0794145	1.91206e-08	0.546222	9.79554e-08	0.773665	2.09636e-10	1	4.81457e-05	1	0.000246652	1	5.27865e-07
rs1802778	ILMN_1811615	COPA	1	160303416	1	160259284	160259333	3.08863e-07	1.69555e-11	1.16772e-10	1.78419e-08	4.37841e-07	1.04409e-06	1.15539e-07	0.0813297	0.315452	0.164124	0.659344	0.685373	0.62675	1	1	1	1	1	1
rs10878967	ILMN_2162972	LYZ	12	69740869	12	69747547	69747596	6.41349e-29	9.06614e-25	3.28921e-28	7.4229e-33	6.16719e-14	9.23624e-16	9.7504e-14	0.081369	0.0217541	0.90656	0.00513788	0.00665023	0.00392264	1	1	1	1	1	1
rs76604555	ILMN_1789505	ITPR1	3	4856285	3	4888453	4888502	0.0175866	0.971507	2.44777e-05	0.00442345	0.0131687	0.0248224	6.30613e-07	0.0814466	0.0207686	0.620725	0.783492	0.952495	0.00549492	1	1	1	1	1	1
rs1058007	ILMN_1702759	TMX4	20	7962128	20	7962350	7962399	5.68737e-11	5.48138e-16	1.80038e-06	2.78637e-11	0.000643233	1.16926e-06	0.00127228	0.0815053	0.0525242	0.383172	0.0188621	0.443038	0.018055	1	1	1	1	1	1
rs16845316	ILMN_1738335	TNFSF18	1	173018702	1	173010779	173010828	0.10375	0.0127351	0.041644	4.16586e-07	0.0261394	0.0289116	0.13669	0.0818354	0.262118	1.15686e-05	0.105765	0.26222	0.827806	1	1	0.0291298	1	1	1
rs2823177	ILMN_1718629	NRIP1	21	16598540	21	16334028	16334077	0.294276	0.167217	2.00832e-06	0.155024	0.776507	0.00440137	0.0193955	0.0818929	0.00478386	0.55248	0.736201	0.00251812	0.205091	1	1	1	1	1	1
rs10188412	ILMN_2405018	PPP1CB	2	29000287	2	29025301	29025350	1.17818e-05	1.69647e-10	8.33154e-05	5.99123e-07	0.00200558	7.93575e-05	0.000715794	0.0819245	0.310087	0.448933	0.802599	0.803122	0.863949	1	1	1	1	1	1
rs111980301	ILMN_2150787	HLA-C	6	31242089	6	31236593	31236642	0.000112794	0.429774	1.94346e-05	1.22946e-08	0.00831088	0.000204663	5.19414e-08	0.0821748	0.168835	0.000952027	0.43666	0.235568	0.00376689	1	1	1	1	1	1
rs148774344	ILMN_1764500	C3orf10	3	10163230	3	10168726	10168775	4.64693e-14	4.18758e-08	0.000456876	8.76815e-08	1.18274e-06	6.28828e-09	3.51292e-07	0.0822979	0.117682	0.174729	0.0916701	0.0765222	0.225473	1	1	1	1	1	1
rs251860	ILMN_3224952	RPS16	19	39917761	19	39923941	39923981	8.38943e-19	3.25795e-11	2.30068e-15	2.32408e-11	3.47683e-11	4.96335e-09	1.05255e-08	0.0825567	0.367746	0.482136	0.244169	0.008693	0.055679	1	1	1	1	1	1
rs2294402	ILMN_1755737	TRABD	22	50654428	22	50637953	50638002	0.733934	0.0284346	0.000316696	0.105311	4.9107e-12	0.761371	0.0532279	0.0828636	0.00689694	0.15442	4.28086e-08	0.979976	0.113479	1	1	1	0.000107792	1	1
rs6693836	ILMN_1715133	KIAA0850	1	185411306	1	185275634	185275683	0.00663197	0.00421895	0.00605292	0.00748271	0.000168046	2.43914e-06	0.0804131	0.083255	0.994948	0.28731	0.369029	0.00146935	0.46704	1	1	1	1	1	1
rs4714755	ILMN_2072603	MRPL14	6	44105978	6	44081558	44081607	9.64274e-07	3.44735e-08	2.40961e-07	7.47184e-08	2.78126e-05	0.000259172	0.000184788	0.0845603	0.598146	0.414848	0.916575	0.853267	0.788297	1	1	1	1	1	1
rs4783510	ILMN_1749244	LYRM1	16	20897668	16	20936212	20936261	0.0380917	3.17961e-06	1.48226e-05	0.000389038	0.0179441	0.000271609	0.000873342	0.0847487	0.099608	0.228739	0.699506	0.224464	0.286255	1	1	1	1	1	1
rs12614828	ILMN_1803775	MOBKL3	2	197968275	2	198365131	198365814	1.09282e-05	0.187094	0.958247	0.0114509	0.120552	0.0424734	0.123268	0.0850924	0.0144633	0.377548	0.149457	0.20194	0.132886	1	1	1	1	1	1
rs7322908	ILMN_1776723	PHF11	13	50100090	13	50102892	50102941	1.66828e-06	0.114446	0.873263	0.246319	0.465061	0.0828422	0.276886	0.0856501	0.0488496	0.0716393	0.00567746	0.119412	0.159594	1	1	1	1	1	1
rs34919729	ILMN_1694223	DGCR8	22	20054208	22	20099142	20099191	3.87231e-10	0.00224264	6.26652e-09	8.28453e-08	0.000105296	0.000314523	0.00173316	0.0869403	0.712907	0.940233	0.0636943	0.235716	0.1409	1	1	1	1	1	1
rs72673821	ILMN_1725169	INTS12	4	106718253	4	106603972	106604021	3.15211e-07	0.0658498	0.0115395	0.0153709	0.000607764	0.0283173	0.00179771	0.0873184	0.124389	0.190418	0.174646	0.226401	0.201136	1	1	1	1	1	1
rs2477285	ILMN_2080611	PDSS1	10	26964117	10	27035327	27035376	7.0157e-16	3.07172e-18	5.39428e-09	1.28513e-17	2.10771e-14	6.53243e-12	6.08034e-13	0.0877	0.0657309	0.0189584	0.106683	0.64565	0.381513	1	1	1	1	1	1
rs12948810	ILMN_1683950	SNX11	17	46267732	17	46199983	46200032	0.988889	0.0297338	1.16487e-06	0.00156661	0.161809	0.00149265	0.0963238	0.0880297	0.0010711	0.0459924	0.350825	0.0166459	0.294027	1	1	1	1	1	1
rs143207168	ILMN_1725079	TSPAN31	12	58139156	12	58141872	58141921	0.00176447	0.513694	1.64809e-06	0.00140926	0.112288	0.0129924	0.00431105	0.0882243	0.28073	0.710359	0.327582	0.532779	0.904382	1	1	1	1	1	1
rs57519226	ILMN_1766713	HSPD1	2	197971535	2	198353764	198353205	9.38308e-06	0.211822	0.992165	0.111214	0.798017	0.0559374	0.415512	0.0887737	0.0240053	0.207645	0.00519736	0.332989	0.00387987	1	1	1	1	1	1
rs7103109	ILMN_1802151	OSBPL5	11	3144199	11	3108556	3108605	3.23319e-05	0.0489111	0.00181658	0.0207483	6.4366e-07	0.00355673	0.0357592	0.0892642	0.658375	0.178138	0.0368898	0.280799	0.0379857	1	1	1	1	1	1
rs7867966	ILMN_1813746	CORO2A	9	100882509	9	100886875	100886924	3.57348e-11	0.00206821	0.000970749	5.46604e-08	1.58805e-05	1.01555e-05	3.29115e-05	0.0893644	0.0246221	0.213893	0.150209	0.310351	0.00709813	1	1	1	1	1	1
rs9899174	ILMN_1743806	MIF4GD	17	73249256	17	73262456	73262505	1.82432e-09	6.1067e-05	0.000298541	4.86787e-08	4.61204e-08	5.51191e-06	1.91992e-05	0.0895632	0.000696533	0.491164	0.0546672	0.138547	0.024627	1	1	1	1	1	1
rs2290562	ILMN_1722738	ROGDI	16	4853816	16	4847195	4847244	1.11726e-13	1.09376e-16	2.15382e-17	3.15129e-15	6.95518e-12	2.48196e-10	7.01308e-12	0.08974	0.0912925	0.571651	0.666731	0.941773	0.586841	1	1	1	1	1	1
rs2965216	ILMN_2296843	GCDH	19	13071082	19	13010434	13010483	1.49487e-05	3.4125e-07	0.0184804	2.87919e-08	0.0102349	6.4341e-05	0.00469239	0.0905081	0.337525	0.24095	0.395278	0.644195	0.738382	1	1	1	1	1	1
rs10538142	ILMN_2208495	LASS5	12	50523601	12	50523893	50523942	1.17854e-12	7.08911e-07	3.5966e-08	6.53437e-11	2.98301e-08	7.08293e-05	6.40131e-08	0.0912551	0.0534652	0.573455	0.0182186	0.00255834	0.0715268	1	1	1	1	1	1
rs2301242	ILMN_1680314	TXN	9	113019002	9	113018736	113013738	3.80724e-06	0.0189029	0.0420224	0.0023088	0.00260363	0.000572353	0.028074	0.0915036	0.00341841	0.515113	0.0270263	0.519208	0.0766726	1	1	1	1	1	1
rs11700449	ILMN_1801866	BRWD1	21	40522419	21	40562432	40562481	3.25836e-07	0.00238561	1.03911e-06	1.53293e-07	0.0109053	0.000336153	2.75005e-05	0.0917349	0.358718	0.333476	0.0986881	0.935242	0.392137	1	1	1	1	1	1
rs13053290	ILMN_1734288	DUSP18	22	31091139	22	31058257	31058306	2.17004e-08	0.061549	5.33577e-07	1.17695e-05	0.000199734	0.0047876	0.000173464	0.0919598	0.31824	0.893662	0.62297	0.281871	0.863052	1	1	1	1	1	1
rs2015767	ILMN_1666727	ZNF586	19	58274425	19	58291864	58291913	3.56834e-10	1.93108e-08	4.96062e-08	6.38751e-12	7.27376e-08	1.46701e-10	4.67251e-07	0.0925848	0.700031	0.0885319	0.460334	0.0167037	0.821223	1	1	1	1	1	1
rs11624049	ILMN_1704351	WDR25	14	100852820	14	100996433	100996482	0.000515583	8.42928e-05	7.28532e-06	4.86578e-07	1.96162e-05	7.41692e-05	0.000518872	0.0931406	0.101159	0.284351	0.0961792	0.372908	0.452104	1	1	1	1	1	1
rs62055376	ILMN_1703894	SLX1A	16	30164758	16	29465938	29465987	1.27846e-05	0.766282	0.095374	0.117267	0.72409	0.849438	0.266023	0.0935348	0.0160767	0.148656	0.000940226	0.0588269	0.0369276	1	1	1	1	1	1
rs113480644	ILMN_3266471	SNRPC	5	75446688	5	75672659	75672708	0.58976	0.0117488	0.0281433	0.00950012	0.360756	1.13128e-06	0.396163	0.0936136	0.147358	0.053898	0.684439	0.0002338	0.707692	1	1	1	1	0.588708	1
rs60812833	ILMN_1652753	PAAF1	11	73636213	11	73638381	73638430	4.85723e-08	0.00115876	0.00238435	5.29374e-06	7.38773e-06	0.128375	0.0557501	0.0942215	0.0204592	0.382379	0.128723	0.0009902	0.0248268	1	1	1	1	1	1
rs7661395	ILMN_1756572	COQ2	4	84162954	4	84185148	84185197	0.00222636	4.26262e-05	0.168597	9.43554e-05	0.000969013	3.24993e-07	0.00773616	0.0956336	0.89281	0.519154	0.229231	0.0155879	0.702197	1	1	1	1	1	1
rs116470451	ILMN_1889447	AI469867	5	148075167	5	147681871	147681920	0.473751	0.128678	0.349589	0.366179	5.10426e-07	0.615129	0.177294	0.0956985	0.237193	0.772183	0.000206501	0.417716	0.44342	1	1	1	0.519969	1	1
rs5996067	ILMN_1809883	CCDC134	22	42198537	22	42221870	42221919	4.12366e-06	0.13733	0.000771176	0.00369899	4.92856e-11	0.000231903	7.27962e-05	0.0960381	0.640363	0.54973	1.18636e-05	0.506241	0.347017	1	1	1	0.0298725	1	1
rs149801778	ILMN_1776267	CLN6	15	68514806	15	68499670	68499719	6.5701e-13	3.02511e-12	0.166634	4.99361e-13	0.912641	4.1495e-11	0.554618	0.0961968	5.85925e-06	0.463091	1.05287e-07	0.373171	8.11023e-08	1	0.0147536	1	0.000265113	1	0.000204216
rs11601	ILMN_1807515	CSTF2T	10	53457124	10	53455427	53455476	1.18667e-06	0.126428	0.432574	0.000468921	0.193	0.122974	0.0232817	0.0964627	0.276889	0.696584	0.130955	0.3077	0.442464	1	1	1	1	1	1
rs144134093	ILMN_1787988	UBE2D1	10	59853215	10	60130050	60130099	0.0461266	0.61005	0.871868	0.289258	0.850711	0.743761	4.63648e-07	0.0966481	0.155899	0.739323	0.353764	0.160529	0.00196575	1	1	1	1	1	1
rs6660376	ILMN_1739594	ACOT11	1	55077700	1	55075714	55075763	0.00014056	1.44579e-06	0.0011588	3.64085e-05	0.759015	0.010203	0.136329	0.0966971	0.891338	0.533439	0.0101977	0.563099	0.233127	1	1	1	1	1	1
rs3812573	ILMN_1712532	CARD9	9	139276680	9	139258498	139258547	3.81784e-07	0.00741051	0.570535	3.60252e-06	4.81252e-05	0.000210131	0.167918	0.0969751	0.0190773	0.741988	0.68529	0.502839	0.0139772	1	1	1	1	1	1
rs200087924	ILMN_1761010	PCCB	3	136426814	3	136048770	136048819	0.000526493	4.17903e-07	0.000733772	1.40931e-05	0.0181699	0.0024636	0.00014929	0.0974625	0.809232	0.177005	0.563241	0.871052	0.666514	1	1	1	1	1	1
rs132788	ILMN_3290380	XRCC6	22	42059768	22	42059724	42059766	2.57165e-07	1.62574e-11	1.27874e-08	2.28081e-05	0.000484016	0.000216664	4.46295e-05	0.0977733	0.272434	0.929428	0.428562	0.529521	0.87712	1	1	1	1	1	1
rs56084453	ILMN_1655167	ZNF502	3	44762830	3	44764868	44764917	1.29487e-16	3.1247e-05	6.34815e-09	3.73616e-12	1.84269e-07	1.8823e-07	7.04292e-06	0.0979257	0.946739	0.905852	0.542022	0.248042	0.199219	1	1	1	1	1	1
rs7568366	ILMN_3236021	ANKRD36	2	98180620	2	97881209	97882937	1.12667e-05	0.153688	0.11233	0.024655	0.242288	0.0813012	0.264862	0.0980664	0.0473663	0.740296	0.0476928	0.381493	0.0358831	1	1	1	1	1	1
rs4144117	ILMN_1654441	OAT	10	126107506	10	126086619	126086668	2.44732e-07	1.07188e-08	0.0026388	4.43756e-10	0.00572647	6.7496e-07	0.000274199	0.0982897	0.384176	0.139565	0.0845766	0.39459	0.688084	1	1	1	1	1	1
rs13099099	ILMN_1730539	NPHP3	3	132441268	3	132400023	132400072	5.12671e-07	0.00725554	0.000182548	0.000131505	0.00108153	0.000850329	0.000273742	0.0983243	0.875812	0.999452	0.6334	0.517451	0.40831	1	1	1	1	1	1
rs4926354	ILMN_2399769	WLS	1	68803646	1	68610261	68603577	1.9734e-26	6.89775e-23	3.78044e-11	5.09501e-28	4.58652e-10	1.48115e-15	5.09763e-10	0.0984315	4.12176e-07	0.581603	2.56615e-06	0.452091	1.09359e-07	1	0.00103786	1	0.00646156	1	0.000275365
rs798498	ILMN_2216157	GNA12	7	2795882	7	2767883	2767932	0.0055413	2.69469e-08	0.00218652	0.00644012	1.98496e-05	1.02919e-06	0.0274898	0.0985618	0.826822	0.844996	0.803519	0.288297	0.458426	1	1	1	1	1	1
rs11144225	ILMN_1674650	C9orf95	9	77707300	9	77676212	77676261	9.98204e-23	2.59702e-12	2.85173e-08	3.9402e-23	1.59095e-16	2.73735e-13	7.26111e-07	0.0986908	0.886994	0.463259	0.587475	0.2113	4.36833e-05	1	1	1	1	1	0.109995
rs3765526	ILMN_1731644	SETDB2	13	50095127	13	50065906	50065955	0.192135	0.000485984	8.26262e-06	0.00227252	8.70713e-08	0.00103901	2.00003e-05	0.0995671	0.00573795	0.0990533	0.00032505	0.179357	0.0511562	1	1	1	0.818475	1	1
rs61896141	ILMN_2075065	FADS2	11	61556039	11	61633908	61633957	1.39911e-08	1.42936e-09	0.000533757	6.99747e-15	5.67785e-05	1.01613e-08	2.5855e-10	0.0997313	0.0223274	0.0439772	0.969003	0.260844	0.564631	1	1	1	1	1	1
rs7203113	ILMN_2402629	METTL9	16	21680493	16	21668040	21668089	8.42651e-08	0.11835	0.397673	0.0219335	0.0700278	0.00951773	0.902938	0.0999176	0.143705	0.223574	0.0819458	0.871707	0.00409116	1	1	1	1	1	1
rs972775	ILMN_1758323	ACPP	3	132063643	3	132077239	132077288	1.13393e-09	0.000105928	6.61397e-07	3.98194e-07	0.000103896	1.63496e-05	0.000586293	0.100086	0.445558	0.976734	0.397606	0.259679	0.153507	1	1	1	1	1	1
rs2374262	ILMN_1797531	PRKAG2	7	151225613	7	151254202	151254251	0.0169662	1.17918e-06	0.0214599	0.0069439	0.0086466	0.00151665	0.0346932	0.100122	0.822169	0.662982	0.798346	0.559728	0.94043	1	1	1	1	1	1
rs1571562	ILMN_1787567	TSC22D1	13	44887242	13	45008124	45008173	0.0110487	0.00264238	1.05575e-06	0.0177277	0.00600055	0.0131485	0.00903987	0.100193	0.00157592	0.470395	0.519715	0.234382	0.264885	1	1	1	1	1	1
rs574374	ILMN_1723232	BMS1	10	43252813	10	43316418	43317529	0.17084	0.00584855	0.00228182	3.45591e-07	0.577211	0.266868	0.0305431	0.100665	0.0453904	0.000388125	0.688857	0.859882	0.291375	1	1	0.977299	1	1	1
rs139513733	ILMN_1734194	EXOSC3	9	37626618	9	37781994	37782043	0.426718	0.15311	0.0543825	0.609582	7.42316e-07	0.441745	0.0930711	0.100741	0.0558148	0.366603	0.00010048	0.281198	0.0728674	1	1	1	0.253008	1	1
rs201331156	ILMN_1701596	RPS20	8	57014012	8	56986956	56986686	5.04577e-15	1.08924e-08	7.01158e-11	2.6274e-05	3.5209e-09	3.877e-09	1.13643e-10	0.101119	0.319764	0.373514	0.723654	0.662034	0.626265	1	1	1	1	1	1
rs72844308	ILMN_1701906	CD300C	17	72547357	17	72537363	72537412	3.79477e-20	9.65698e-15	3.24019e-09	9.67887e-19	4.31198e-08	1.36789e-16	3.72188e-10	0.102096	0.00109472	0.696008	5.24619e-05	0.256772	0.00690544	1	1	1	0.132099	1	1
rs2285934	ILMN_1672606	OAS1	12	113351520	12	113357241	113357290	1.51687e-05	0.296354	2.82251e-09	3.57687e-05	1.13365e-15	0.485179	0.0746856	0.102439	7.48181e-08	0.0153504	8.17972e-16	0.0906126	0.46329	1	0.000188392	1	2.05965e-12	1	1
rs7536568	ILMN_1739749	B3GALT6	1	1171683	1	1170128	1170177	7.35957e-12	0.0108803	1.23098e-05	4.48457e-07	0.00843289	0.0269084	4.09635e-06	0.1029	0.351615	0.489383	0.00516563	0.0175699	0.486534	1	1	1	1	1	1
rs199991274	ILMN_1696713	POLA2	11	65016558	11	65064972	65065021	1.348e-08	0.000950144	0.00233646	0.00106582	0.00013896	9.90957e-05	0.0472826	0.103063	0.187356	0.173182	0.424121	0.127194	0.0425009	1	1	1	1	1	1
rs111444700	ILMN_1763409	LRRC8D	1	90228302	1	90400985	90401034	5.16492e-06	0.282091	0.0528948	0.00309365	0.472045	0.437591	0.594893	0.103155	0.725427	0.793682	0.000809431	0.0681374	0.0840089	1	1	1	1	1	1
rs116843256	ILMN_1767848	PCMTD2	20	62917667	20	62906348	62906397	2.10869e-08	0.00647997	2.14521e-05	0.000101585	0.0479701	0.0244332	0.00931903	0.103606	0.00709618	0.13608	0.000772937	0.0264786	0.0129062	1	1	1	1	1	1
rs13049759	ILMN_1784766	MCM3AP	21	47701653	21	47655155	47655204	2.07579e-09	0.000150849	6.29282e-08	1.08188e-05	0.000325031	1.30172e-06	3.48448e-07	0.104664	0.941634	0.852125	0.260643	0.4781	0.933245	1	1	1	1	1	1
rs16876879	ILMN_1707631	MED10	5	6034240	5	6372371	6372420	1.14322e-06	0.0181929	0.101284	0.00315936	0.632062	0.00553259	0.0103879	0.104867	0.0269879	0.599671	0.00110583	0.253094	0.253323	1	1	1	1	1	1
rs2117889	ILMN_1693072	ELAC1	18	48900982	18	48514139	48514188	0.0301303	0.56766	0.697451	0.840864	0.572297	0.209207	7.99862e-07	0.105175	0.40483	0.24239	0.0810919	0.0319965	0.00318981	1	1	1	1	1	1
rs13214714	ILMN_1803853	NOL7	6	13791729	6	13620647	13620696	2.78872e-06	0.15716	0.034266	7.48115e-05	0.0392069	0.0212738	0.00241088	0.105296	0.365701	0.935202	0.139552	0.282213	0.539921	1	1	1	1	1	1
rs6561185	ILMN_1693431	C13orf31	13	45253833	13	44466194	44466243	1.11293e-06	0.388017	0.394385	0.888488	0.770932	0.803481	0.64353	0.10536	0.00581136	0.0115056	0.0661381	0.0260753	0.0204997	1	1	1	1	1	1
rs63011561	ILMN_1788254	PGAM5	12	133348433	12	133298693	133298742	0.00525694	0.000727327	1.15981e-06	0.223399	0.0914474	0.0332787	0.0828079	0.105369	0.019441	0.515427	0.870763	0.759661	0.894143	1	1	1	1	1	1
rs1812350	ILMN_1780188	B3GALNT2	1	235659920	1	235613444	235613493	1.23156e-16	2.86186e-16	9.32128e-18	9.86363e-26	6.11171e-16	3.46836e-06	6.94079e-06	0.105403	0.280643	0.000637375	0.0507858	0.449637	0.484237	1	1	1	1	1	1
rs9761952	ILMN_1694548	ANXA3	4	79468665	4	79531255	79531304	5.19453e-07	0.00567721	0.00568363	9.26273e-06	0.000645484	0.0325626	0.0932807	0.105431	0.592685	0.942457	0.816628	0.121225	0.0346316	1	1	1	1	1	1
rs1535539	ILMN_1806032	SLC25A16	10	70231701	10	70242547	70242596	1.75703e-17	0.00020927	5.0792e-08	6.71374e-08	4.57499e-05	1.81744e-05	0.000453016	0.106076	0.187479	0.0687721	0.0365785	0.0758446	0.00503133	1	1	1	1	1	1
rs12327823	ILMN_1734762	OPA3	19	46026448	19	46031142	46031191	0.0438793	0.00502118	0.0809167	1.82327e-06	0.263154	0.542457	0.17964	0.106474	0.62336	0.0158572	0.938901	0.661278	0.982748	1	1	1	1	1	1
rs402541	ILMN_1740927	LYRM4	6	5106899	6	5108838	5108887	1.10952e-16	4.55772e-11	8.46046e-09	1.81117e-09	7.85695e-08	9.97097e-08	1.99833e-07	0.106628	0.896275	0.229529	0.186498	0.731511	0.974683	1	1	1	1	1	1
rs897804	ILMN_2382829	PRDX2	19	12876964	19	12912008	12911870	3.32386e-16	2.37554e-12	1.26563e-11	1.86966e-13	7.22309e-08	4.34745e-08	6.60334e-08	0.106716	0.596967	0.928809	0.418795	0.648524	0.236155	1	1	1	1	1	1
rs342518	ILMN_2199389	VIPR1	3	42531939	3	42578978	42579027	3.57174e-06	0.0583663	0.0193131	0.00150494	0.8829	0.208153	0.142259	0.106937	0.0929449	0.12233	0.000288675	0.0229299	0.0161243	1	1	1	0.726883	1	1
rs12128588	ILMN_1811921	CSRP1	1	201477479	1	201452912	201452961	3.06486e-14	0.000119864	0.00258108	9.8352e-08	0.00228974	5.75312e-05	6.12241e-07	0.106967	0.371055	0.305638	0.0287069	0.0294707	0.823037	1	1	1	1	1	1
rs2760082	ILMN_2050023	CCDC23	1	43265535	1	43273033	43273082	2.88977e-17	3.41718e-16	3.75117e-16	2.11244e-16	8.16637e-06	6.71811e-12	3.08367e-08	0.107045	0.681959	0.111132	0.00679797	0.354433	0.320117	1	1	1	1	1	1
rs2515399	ILMN_2158713	IL1F9	2	113819451	2	113742826	113742875	0.361697	0.0619347	3.61794e-08	0.814235	0.207614	0.127596	0.701694	0.107162	2.33605e-08	0.448216	0.527147	0.340134	0.842673	1	5.88218e-05	1	1	1	1
rs1544653	ILMN_1833858	AF038185	2	71055270	2	70883922	70883971	0.884724	0.0600059	0.151445	0.0146226	6.93165e-07	0.0124871	0.139779	0.107182	0.185286	0.0435506	1.03485e-06	0.0340364	0.197101	1	1	1	0.00260575	1	1
rs201103456	ILMN_1751656	KLF11	2	10184361	2	10194764	10194813	4.59518e-10	0.0403727	0.0037556	8.80634e-09	0.0820028	0.00631331	0.0431158	0.107507	0.131995	0.204014	0.0583723	0.0909221	0.130564	1	1	1	1	1	1
rs55799636	ILMN_1788416	FAM108C1	15	80993155	15	81047902	81047951	4.20389e-08	0.171998	0.127569	0.00394133	0.217979	0.114935	0.146581	0.108328	0.0258782	0.103104	0.000604598	0.211502	0.426824	1	1	1	1	1	1
rs13009840	ILMN_1728380	PHOSPHO2	2	170569672	2	170557681	170557730	2.39096e-05	0.306342	0.0714439	6.48608e-07	0.767012	0.167993	0.00149818	0.108989	0.324445	0.225577	0.0430325	0.169959	0.917161	1	1	1	1	1	1
rs77524752	ILMN_1751051	C7orf25	7	43032042	7	42949265	42949314	0.00526425	0.627845	2.79648e-11	0.00664168	0.286035	0.00988572	0.03203	0.109054	9.84907e-07	0.724417	0.231057	0.902608	0.693827	1	0.00248	1	1	1	1
rs142259494	ILMN_1760575	PTP4A1	6	64822684	6	64292519	64292568	3.21611e-06	1.03236e-06	4.20515e-05	8.80231e-05	0.460572	0.00309205	0.00568675	0.109339	0.537734	0.410994	0.0618822	0.969146	0.341547	1	1	1	1	1	1
rs2074585	ILMN_1803819	IQGAP1	15	91009484	15	91045062	91045111	1.73431e-09	2.0839e-05	0.0291724	0.000217258	0.00511452	0.00384771	0.110274	0.110607	0.0203708	0.202587	0.0406277	0.0072582	0.00713436	1	1	1	1	1	1
rs3101725	ILMN_1720996	SLC12A2	5	127524018	5	127524564	127524613	1.10496e-06	1.11692e-05	0.00541677	1.86895e-06	0.594554	0.00497181	0.0031942	0.111149	0.843801	0.133809	0.000504582	0.820435	0.972623	1	1	1	1	1	1
rs1190596	ILMN_1707199	WDR20	14	102595625	14	102689763	102689812	1.03786e-07	0.266337	0.783832	0.0189275	0.050733	0.247904	0.83214	0.111175	0.00411964	0.213161	0.100738	0.0845428	0.000966464	1	1	1	1	1	1
rs2985422	ILMN_1708098	LIX1L	1	145383170	1	145498765	145498814	0.0115414	1.10783e-05	0.261522	0.0101544	0.0564753	0.0527101	0.0417982	0.111205	0.330986	0.903893	0.898645	0.674029	0.88711	1	1	1	1	1	1
rs11641981	ILMN_1719661	SEPX1	16	1313637	16	1988341	1988390	0.015415	0.776435	1.25194e-06	0.789119	0.125884	0.288432	0.00974382	0.111309	3.76408e-08	0.270692	0.0055814	0.794382	0.000389919	1	9.47795e-05	1	1	1	0.981815
rs7515776	ILMN_3307868	CHI3L1	1	203155703	1	203148340	203148389	0.517946	0.147227	8.04082e-08	0.271714	0.36289	0.126605	0.584659	0.111715	1.23446e-08	0.205809	0.556632	0.281666	0.440701	1	3.10838e-05	1	1	1	1
rs62122391	ILMN_1707513	PGPEP1	19	18464081	19	18476769	18476818	1.16957e-06	0.011429	0.453466	0.041304	0.790373	0.0522232	0.443892	0.113437	0.0246244	0.362014	0.0209792	0.304766	0.0433787	1	1	1	1	1	1
rs11673344	ILMN_1764415	ZNF585A	19	37684966	19	37663562	37663611	1.22907e-09	0.00200527	0.00121464	1.86691e-07	0.0286269	0.124181	0.000444767	0.113443	0.263649	0.806839	0.0129347	0.00416403	0.194508	1	1	1	1	1	1
rs73030311	ILMN_1761968	PPP1R14A	19	38743506	19	38741897	38741946	6.21379e-09	2.63849e-08	0.0102892	2.39869e-05	0.00459332	1.32601e-06	0.000278194	0.113547	0.0438202	0.375106	0.199793	0.541145	0.420278	1	1	1	1	1	1
rs79818725	ILMN_1669335	RUNX1	21	35909625	21	36259441	36259490	0.867753	0.0960333	0.794097	2.40355e-06	0.623146	0.472616	0.453576	0.114065	0.901803	1.5489e-05	0.739965	0.465805	0.59465	1	1	0.0390014	1	1	1
rs297909	ILMN_1803855	FAIM2	12	50297001	12	50260763	50260812	2.85908e-10	1.12115e-10	0.0525639	9.57301e-13	9.21262e-05	9.37113e-07	9.47916e-06	0.114067	1.45439e-06	0.971164	0.00945567	0.762804	0.00727553	1	0.00366215	1	1	1	1
rs7710854	ILMN_1806634	NNT	5	43824677	5	43704960	43705009	1.95922e-10	4.72029e-05	3.07205e-09	1.20026e-06	1.29472e-07	1.5621e-05	2.14556e-10	0.114217	0.229342	0.252316	0.137812	0.20899	0.99155	1	1	1	1	1	1
rs2069433	ILMN_1778917	CDK7	5	68467507	5	68572403	68572452	0.454808	0.023224	2.73756e-08	0.174992	1.77344e-05	0.102724	0.000173093	0.115118	6.3531e-05	0.538989	0.00310352	0.314539	0.0126123	1	0.159971	1	1	1	1
rs12510382	ILMN_1793017	DGKQ	4	970112	4	952814	952863	2.72843e-24	5.17807e-09	1.96665e-28	2.73519e-13	3.62334e-18	7.77557e-07	3.86637e-20	0.115338	0.00128005	0.925167	0.422515	0.025486	0.227546	1	1	1	1	1	1
rs4973537	ILMN_1738326	EIF4E2	2	233391965	2	233431847	233431896	2.21447e-06	0.00802183	2.23541e-05	1.58079e-05	0.0113293	0.00189951	0.0157315	0.115825	0.330065	0.666849	0.0423962	0.266611	0.169916	1	1	1	1	1	1
rs8453	ILMN_1685796	CSDE1	1	115259599	1	115259677	115259726	2.04024e-08	0.157818	0.151402	0.000136078	0.974087	0.00520567	0.00218187	0.115894	0.0262327	0.384316	0.00207071	0.8254	0.677205	1	1	1	1	1	1
rs470324	ILMN_1717781	hVPS11	11	118924212	11	118952528	118952577	0.00890352	0.000348229	1.66489e-06	0.00038332	0.00828784	0.0186558	0.163117	0.116008	0.0277859	0.39046	0.517612	0.57757	0.746293	1	1	1	1	1	1
rs405281	ILMN_1665291	NUB1	7	151062348	7	151075329	151075378	0.000379273	4.90341e-05	0.00377507	2.1581e-05	1.54728e-06	3.33937e-07	0.00112847	0.116449	0.138139	0.268216	0.0122816	0.0424504	0.0898508	1	1	1	1	1	1
rs3827286	ILMN_1761044	GNB1L	22	19795586	22	19776032	19776081	4.52414e-20	4.0294e-15	4.74017e-10	7.06644e-19	5.40622e-06	1.60655e-09	3.45009e-08	0.117384	0.0111574	0.423852	1.00236e-05	0.0791535	0.00550147	1	1	1	0.0252394	1	1
rs2146340	ILMN_2094396	LRRC8C	1	90185106	1	90180078	90180127	1.62388e-21	8.62157e-05	7.87588e-08	6.62744e-14	7.82629e-14	0.000149582	9.97134e-12	0.117384	0.742407	0.749687	0.852481	0.0456689	0.879122	1	1	1	1	1	1
rs6491701	ILMN_1682774	C13orf27	13	103277625	13	103418833	103418882	7.51424e-05	0.276554	2.45122e-07	0.000292655	0.0169568	0.711048	0.674657	0.117459	0.160113	0.685209	0.746849	0.0561236	0.0593039	1	1	1	1	1	1
rs7123694	ILMN_1812552	ACER3	11	76740471	11	76733673	76733722	1.80794e-23	7.23358e-17	2.43566e-11	2.86299e-14	8.34825e-12	9.63353e-13	5.3242e-09	0.117562	0.0229091	0.436651	0.00188108	0.0604041	0.0324106	1	1	1	1	1	1
rs740782	ILMN_1672004	TOB1	17	48899529	17	48940473	48940522	6.94967e-08	0.201398	0.00522884	0.0318391	0.162721	0.0217328	0.144968	0.117919	0.228824	0.112616	0.0308251	0.236139	0.0425427	1	1	1	1	1	1
rs3739613	ILMN_1652631	GLIPR2	9	36148722	9	36163798	36163847	0.119294	0.000626249	0.00066528	0.00199043	3.07124e-07	0.240703	0.00133352	0.118603	0.0861483	0.221133	0.0427273	0.786506	0.383637	1	1	1	1	1	1
rs2006084	ILMN_2385373	DHRS4L1	14	24502876	14	24507070	24507119	5.31644e-08	0.0331732	5.17065e-05	7.20371e-05	0.00038287	0.0011894	0.514818	0.118813	0.716081	0.3329	0.310751	0.452612	0.00103582	1	1	1	1	1	1
rs35177705	ILMN_1687533	SEMA4D	9	92029793	9	91992407	91992456	1.81337e-06	2.5965e-10	5.51767e-08	1.12578e-05	0.015415	3.84845e-07	9.20524e-07	0.118965	0.0219355	0.658767	0.144111	0.546002	0.0479958	1	1	1	1	1	1
rs35235865	ILMN_1728907	SCAMP1	5	77725175	5	77773966	77774015	1.53158e-06	0.0590243	0.151737	0.00991345	0.00453975	0.0342176	0.0316673	0.11925	0.175775	0.203713	0.363289	0.192009	0.210442	1	1	1	1	1	1
rs35300779	ILMN_2168933	TNIP2	4	2058740	4	2743746	2743795	0.675359	0.0520729	0.0576115	1.46803e-06	0.191204	0.156342	0.693493	0.119257	0.23606	0.000309501	0.461048	0.288791	0.920517	1	1	0.779325	1	1	1
rs1325920	ILMN_1710756	ENO1	1	8939842	1	8921219	8921268	2.15088e-05	3.61402e-07	0.00450091	0.00233303	0.00724912	0.000104737	0.0251512	0.119407	0.542615	0.767771	0.554458	0.65738	0.487284	1	1	1	1	1	1
rs2393949	ILMN_1668179	HNRNPF	10	44014299	10	43881227	43881276	4.11248e-10	0.00965959	0.000545278	3.15703e-07	2.78597e-06	0.00150008	0.0133335	0.120137	0.376157	0.216071	0.717382	0.0590842	0.00504092	1	1	1	1	1	1
rs147721332	ILMN_1698732	PALLD	4	170169573	4	169849244	169849293	1.56444e-06	3.28934e-05	0.0157986	3.41915e-06	0.000149111	2.30867e-07	0.00070776	0.120304	0.607998	0.341506	0.290346	0.035907	0.112557	1	1	1	1	1	1
rs10100562	ILMN_1666453	STK3	8	98784716	8	99466933	99466982	1.67548e-06	0.0937028	0.372112	0.310036	0.335596	0.516727	0.648143	0.120873	0.481064	0.0144325	0.0515738	0.0316971	0.00734349	1	1	1	1	1	1
rs34124947	ILMN_1667356	KLRAQ1	2	48875019	2	48742392	48742441	8.55573e-07	0.0250911	0.555148	0.0144504	0.22409	0.824254	0.872667	0.121398	0.00183732	0.139281	0.00629783	0.000170355	0.000713281	1	1	1	1	0.428955	1
rs6996585	ILMN_1846306	BC034319	8	32400803	8	32901911	32901960	0.053593	0.000660473	0.0161367	2.36867e-06	0.147883	0.0546694	0.15215	0.121555	0.793049	0.0451042	0.725595	0.670278	0.754979	1	1	1	1	1	1
rs4075468	ILMN_1700024	UST	6	148994368	6	149397651	149397700	0.0010109	6.39317e-05	1.25578e-12	0.000274171	0.000825979	0.000241336	4.05794e-13	0.1217	7.90162e-08	0.775384	0.808053	0.259111	8.52839e-08	1	0.000198963	1	1	1	0.000214745
rs5826721	ILMN_3239240	POLR2E	19	1087704	19	1086887	1086936	3.05266e-15	9.06124e-10	9.9009e-05	6.26504e-07	0.00710743	0.000309228	0.00658991	0.122841	0.0467035	0.313872	0.0106603	0.353488	0.00586962	1	1	1	1	1	1
rs17618761	ILMN_1781819	PAPSS1	4	108614327	4	108535434	108535483	4.48261e-09	0.00145581	0.786132	7.19389e-07	0.00446369	1.99021e-05	0.760409	0.123314	0.0030739	0.903039	0.0404146	0.543556	0.000523623	1	1	1	1	1	1
rs7260179	ILMN_3266159	AK130324	19	50187079	19	50004289	50004338	0.0880654	0.538184	0.321134	2.22767e-06	0.71631	0.0495957	0.937949	0.124338	0.954141	1.30279e-06	0.497301	0.00948848	0.338143	1	1	0.00328042	1	1	1
rs62130680	ILMN_1741054	SLC5A6	2	27458790	2	27422662	27422711	2.39842e-09	0.00704444	0.319652	3.74359e-05	0.0263145	0.042748	0.0890863	0.124378	0.0116399	0.790545	0.0303935	0.0400497	0.0539086	1	1	1	1	1	1
rs3213558	ILMN_2408102	TFIP11	22	26908433	22	26888085	26888134	1.811e-10	4.19783e-07	2.66028e-14	0.000115929	1.51372e-10	6.52081e-07	0.000245853	0.124777	0.00584226	0.707803	0.0685507	0.231994	0.52692	1	1	1	1	1	1
rs2874281	ILMN_1746696	PDS5B	13	33239504	13	33351840	33351889	1.11934e-06	0.3741	0.00946819	0.0234456	0.00633888	0.253514	0.00210177	0.124964	0.172309	0.152392	0.607776	0.118033	0.377928	1	1	1	1	1	1
rs201562447	ILMN_1706959	TIMM22	17	905386	17	905268	905317	6.20389e-36	2.89041e-15	1.8624e-33	2.27595e-31	5.38781e-15	1.31843e-11	4.132e-14	0.125482	0.919509	0.300373	0.00460841	0.0342027	0.086873	1	1	1	1	1	1
rs10125233	ILMN_2223922	AGTPBP1	9	88188431	9	88161516	88161565	0.00209621	4.00519e-05	3.86228e-07	0.165201	0.0394155	0.003379	0.0312343	0.125604	0.180868	0.412465	0.609015	0.22331	0.782581	1	1	1	1	1	1
rs4149370	ILMN_1712918	NQO2	6	3019654	6	3017146	3017195	1.34052e-24	5.46682e-21	3.34801e-25	1.36136e-26	6.81146e-17	7.74322e-18	7.46542e-23	0.125692	0.608909	0.744701	0.4115	0.378745	0.955936	1	1	1	1	1	1
rs707395	ILMN_2112988	NCF1C	7	74212048	7	74573713	74573762	0.0597307	0.00280788	5.68644e-06	0.00179537	0.0113274	0.0307805	0.00205728	0.127644	0.000206694	0.223463	0.151694	0.487893	0.0234722	1	0.520456	1	1	1	1
rs5768992	ILMN_1723706	GRAMD4	22	46983605	22	47075358	47075407	0.00117474	2.19448e-08	0.00418065	0.0107927	0.032228	0.00480301	0.0804409	0.129116	0.824932	0.75655	0.341983	0.70434	0.268555	1	1	1	1	1	1
rs2969080	ILMN_1681674	MAD1L1	7	2495271	7	1855634	1855681	0.53392	0.0397615	0.232058	0.13559	1.44171e-06	0.671006	0.0809597	0.129128	0.437524	0.496825	9.80042e-05	0.961906	0.260485	1	1	1	0.246775	1	1
rs11868809	ILMN_2192385	TTC19	17	15887010	17	15931681	15931730	8.36864e-09	0.00636458	0.000166504	4.48078e-07	1.22209e-10	0.00466733	0.000125096	0.12985	0.695516	0.983114	0.348259	0.0932739	0.404087	1	1	1	1	1	1
rs11122206	ILMN_2285817	FAM89A	1	231186998	1	231155268	231155317	2.36581e-12	1.17835e-06	5.74513e-09	4.53678e-11	4.99019e-11	1.83808e-05	1.28172e-08	0.129859	0.113572	0.999167	0.61122	0.171735	0.966336	1	1	1	1	1	1
rs4961149	ILMN_1891455	CR590356	8	90638473	8	90729665	90729714	0.0275551	0.0404489	0.18906	0.0176614	2.73178e-06	0.0112519	0.101481	0.130102	0.721107	0.288772	0.000122431	0.0617313	0.721406	1	1	1	0.308281	1	1
rs6476998	ILMN_1751425	ERMP1	9	5737579	9	5784684	5784733	0.000121625	4.11308e-05	1.52491e-05	5.57341e-08	0.0151615	0.0103363	7.14556e-06	0.13078	0.460002	0.0820739	0.52478	0.759836	0.569114	1	1	1	1	1	1
rs76974121	ILMN_1669516	ZNF193	6	28192971	6	28200904	28200953	1.6323e-06	3.42263e-07	0.000116703	0.00674529	0.182393	3.19653e-06	0.0488215	0.131541	0.926179	0.14883	0.0249133	0.14888	0.100541	1	1	1	1	1	1
rs11626882	ILMN_1727271	WARS	14	100819680	14	100800373	100800422	2.98072e-10	3.90463e-12	4.48819e-07	1.66268e-12	4.99313e-05	2.03651e-07	0.00133799	0.131559	0.0252391	0.0126868	0.747273	0.606672	0.912806	1	1	1	1	1	1
rs73172204	ILMN_1655922	SAPS2	22	50832929	22	50830296	50830345	8.2145e-09	1.08239e-10	0.000751945	0.000197892	0.00158767	0.000130919	0.000572026	0.131667	0.0768522	0.185336	0.131703	0.456467	0.282025	1	1	1	1	1	1
rs6866323	ILMN_2232712	MYO10	5	17102362	5	16665479	16665528	0.436496	0.0250202	0.000142584	0.128378	9.55035e-05	0.56369	1.26619e-09	0.13222	0.000218927	0.500523	0.000249868	0.879771	8.77309e-09	1	0.551257	1	0.629167	1	2.20907e-05
rs11158676	ILMN_3234828	TMEM229B	14	67985533	14	67937216	67937265	0.905462	0.0416555	1.35936e-09	0.600161	2.03949e-11	0.434678	0.414417	0.132336	9.38309e-10	0.708297	4.19648e-12	0.482375	0.458349	1	2.36266e-06	1	1.05667e-08	1	1
rs28610213	ILMN_2112049	DNLZ	9	139239807	9	139256413	139256462	1.12908e-12	2.95467e-07	4.28463e-10	4.40464e-11	8.83286e-07	9.84426e-08	3.93967e-09	0.132421	0.774954	0.662714	0.512877	0.322746	0.924442	1	1	1	1	1	1
rs34868972	ILMN_3306993	FZR1	19	3753874	19	3536634	3536683	0.31544	0.252037	1.13043e-07	0.413365	0.504066	0.279387	0.957457	0.132788	0.000234809	0.20753	0.262315	0.146582	0.545416	1	0.591249	1	1	1	1
rs319076	ILMN_1738580	NR2E1	6	107760896	6	108509524	108509573	7.02511e-06	0.391857	0.692963	0.59639	0.329061	0.473629	0.997132	0.133114	0.0149812	0.000459502	0.000433157	0.00238403	0.00696675	1	1	1	1	1	1
rs4380589	ILMN_1759023	WFS1	4	6260319	4	6304888	6304937	3.8695e-07	4.31668e-05	5.36463e-05	2.89581e-06	0.00068663	0.000486999	1.42692e-06	0.133572	0.924201	0.791389	0.101978	0.182336	0.442527	1	1	1	1	1	1
rs6602543	ILMN_2128639	C10orf47	10	11877982	10	11914153	11914202	4.46342e-12	0.0107975	9.00453e-05	4.25388e-08	0.00887137	0.0110922	0.000363636	0.133765	0.364471	0.504299	0.0376531	0.155115	0.216172	1	1	1	1	1	1
rs903503	ILMN_1805636	PGAP3	17	37829571	17	37827512	37827561	4.6871e-09	1.79121e-11	1.31768e-07	1.56831e-10	0.0210461	7.84058e-08	0.00179364	0.134148	0.488664	0.313252	0.00775527	0.901339	0.0580778	1	1	1	1	1	1
rs1473115	ILMN_2368576	UBA52	19	18781913	19	18688166	18688215	0.0183072	0.00102692	0.0150471	3.16113e-06	0.0711299	0.0300227	0.020916	0.134387	0.319843	0.0103841	0.923666	0.695721	0.485625	1	1	1	1	1	1
rs56012042	ILMN_1713966	MRPL52	14	23298388	14	23304139	23304188	7.9449e-07	0.0114707	0.0111858	8.15681e-06	0.113325	0.069602	0.0128913	0.135198	0.391857	0.594494	0.0803591	0.0573242	0.276963	1	1	1	1	1	1
rs67282505	ILMN_1730907	ZFAND1	8	82573609	8	82614426	82614475	0.0160292	0.00102551	0.0159631	0.000114115	0.0522982	7.8612e-08	0.107931	0.135904	0.588351	0.150382	0.894679	0.000590553	0.935041	1	1	1	1	1	1
rs620737	ILMN_1810628	PRUNE2	9	79315483	9	79226587	79226636	1.00608e-30	1.79881e-19	0.000100227	1.56991e-41	4.59086e-13	5.16337e-19	4.75662e-09	0.136018	2.25631e-26	1.81082e-05	6.34451e-05	0.930623	1.81145e-14	1	5.6814e-23	0.0455965	0.159755	1	4.56122e-11
rs2400594	ILMN_1758811	IMPA1	8	82528321	8	82570430	82570479	2.61634e-09	0.00471622	0.00110516	3.60228e-06	0.000218847	0.0203906	0.00184384	0.136934	0.233274	0.554766	0.713596	0.0400083	0.444133	1	1	1	1	1	1
rs12461478	ILMN_1671895	ZNF613	19	52430739	19	52448899	52448948	0.000438038	0.000876977	1.22757e-06	0.0171616	0.00610032	0.000452087	0.00384736	0.136942	0.0453281	0.917292	0.612503	0.0640026	0.67826	1	1	1	1	1	1
rs12978152	ILMN_1714274	ZNF274	19	58732656	19	58698337	58698386	2.68239e-12	8.69142e-10	5.37906e-12	2.1376e-09	1.03851e-09	1.30909e-07	9.49926e-09	0.137318	0.00876122	0.795118	0.220452	0.438423	0.518669	1	1	1	1	1	1
rs6739468	ILMN_1813256	CRIPT	2	46849380	2	46851725	46851774	1.06852e-17	1.43931e-13	7.09302e-11	1.54937e-18	1.19791e-08	1.95109e-17	6.86866e-09	0.137861	0.131822	0.926	0.00100619	0.351452	0.00776139	1	1	1	1	1	1
rs131784	ILMN_2109708	TYMP	22	50981436	22	50964182	50964231	0.000687667	1.48451e-07	0.000551207	0.000170359	0.203232	0.0245138	0.233135	0.13798	0.811152	0.223069	0.028794	0.687563	0.39224	1	1	1	1	1	1
rs3796490	ILMN_1673950	FAM47E-STBD1	4	77228765	4	77231911	77231960	0.886356	0.045911	0.000120923	0.699551	2.91814e-08	0.0945036	0.0111112	0.138163	0.00107467	0.697272	4.20042e-07	0.188742	0.0494283	1	1	1	0.00105767	1	1
rs4887781	ILMN_1687107	RFWD3	16	74655150	16	74655476	74655525	0.00741518	0.00397169	1.46753e-10	5.82234e-06	0.00116259	0.00339988	0.0693398	0.138595	0.00446581	0.0441333	0.315958	0.181841	0.738798	1	1	1	1	1	1
rs2562191	ILMN_2369580	C16orf35	16	178543	16	135848	135897	1.92142e-08	0.000214074	7.36148e-08	3.18787e-08	1.39143e-05	2.54834e-06	4.44141e-05	0.13898	0.575716	0.823641	0.0832423	0.563541	0.186628	1	1	1	1	1	1
rs68104495	ILMN_2325574	CASC4	15	44543709	15	44706496	44706545	2.50159e-06	0.372429	0.801868	0.245167	0.0144892	0.492193	0.00708091	0.139157	0.00106358	0.184966	0.124053	0.0615244	0.401638	1	1	1	1	1	1
rs112135537	ILMN_1768449	PRPSAP1	17	74355522	17	74307195	74307244	0.00194574	3.59443e-05	1.30836e-08	5.23859e-05	7.86577e-06	0.0130983	0.000120363	0.139698	0.00897659	0.189201	0.0847942	0.820649	0.200836	1	1	1	1	1	1
rs7934366	ILMN_1699887	ST14	11	130011597	11	130079812	130079861	2.62879e-21	7.76245e-10	2.30307e-10	4.08551e-18	1.21084e-07	1.0064e-12	7.65046e-14	0.141314	0.00111229	0.641581	0.000105149	0.261823	0.326683	1	1	1	0.264765	1	1
rs34974283	ILMN_1754531	AP4E1	15	51280600	15	51297652	51297701	4.34771e-11	1.22904e-10	1.95367e-09	7.61544e-11	3.01654e-06	2.37696e-05	1.27049e-09	0.141559	0.188278	0.215661	0.798387	0.724117	0.053931	1	1	1	1	1	1
rs117833120	ILMN_1729650	PEX7	6	137169699	6	137219353	137234618	0.396777	0.0243969	4.22638e-08	0.819403	0.0103323	0.349109	0.00795211	0.141594	3.01353e-05	0.706068	0.123682	0.769064	0.0934893	1	0.0758806	1	1	1	1
rs10947417	ILMN_1815500	ITPR3	6	33599759	6	33664212	33664261	1.1033e-06	0.199414	0.000715817	0.000256593	0.000517365	0.0198527	0.189091	0.141843	0.799512	0.776759	0.569565	0.408086	0.044209	1	1	1	1	1	1
rs6462292	ILMN_1737819	C7orf16	7	31727926	7	31747836	31747885	0.0400036	0.0105484	1.30919e-08	0.000214719	0.133362	0.0102083	0.383356	0.143181	1.27861e-08	0.0878894	0.0212924	0.103244	0.891693	1	3.21955e-05	1	1	1	1
rs7078803	ILMN_1752199	LHPP	10	126146332	10	126302600	126302649	0.000303018	4.38567e-07	0.000270649	0.000644846	3.0539e-06	1.02851e-05	3.65397e-05	0.143696	0.354566	0.875829	0.51526	0.317493	0.893214	1	1	1	1	1	1
rs11807268	ILMN_1749892	EGLN1	1	231541984	1	231556770	231556819	0.0616798	0.877627	0.398647	0.55711	3.87175e-08	0.00398093	0.058126	0.144155	0.490429	0.275365	0.0121456	0.586418	0.994508	1	1	1	1	1	1
rs6663	ILMN_1719064	KCTD10	12	109886603	12	109886625	109886674	5.69261e-45	1.33033e-32	4.85468e-31	2.36999e-44	1.43452e-20	3.88974e-23	2.94743e-22	0.144643	0.107977	0.382836	0.000236021	0.000682008	0.0115532	1	1	1	0.5943	1	1
rs7224276	ILMN_1695386	RAD51C	17	56897827	17	56772403	56772452	4.53384e-45	3.79791e-33	9.61203e-33	4.78564e-45	5.67281e-22	6.64992e-32	1.13156e-25	0.144959	0.00243238	0.0058316	0.263597	0.0773655	0.995448	1	1	1	1	1	1
rs202171628	ILMN_1741957	RABEPK	9	127946670	9	127996156	127996205	8.14207e-12	3.30664e-06	4.58835e-06	1.54874e-08	1.74593e-06	4.01785e-07	2.875e-09	0.145272	0.504552	0.706733	0.153455	0.283056	0.582541	1	1	1	1	1	1
rs7087270	ILMN_1656625	RPS24	10	79836011	10	79797007	79797056	0.5319	0.0182231	1.7778e-06	0.408593	0.502968	0.0363018	0.814406	0.145289	0.00115822	0.709504	0.888607	0.167544	0.800796	1	1	1	1	1	1
rs138619868	ILMN_1677693	GPR109B	12	123185759	12	123200192	123200241	0.0040569	0.105197	0.0376805	5.40701e-08	0.00114265	0.000171181	0.000163335	0.1458	0.507717	0.283726	0.653828	0.92765	0.825056	1	1	1	1	1	1
rs28636077	ILMN_1794522	EIF5A	17	7209386	17	7215537	7215586	1.1565e-47	7.92654e-41	6.48676e-38	4.9539e-39	9.37207e-28	1.3537e-27	8.28041e-29	0.145838	0.182585	0.932229	0.0484008	0.0332808	0.788652	1	1	1	1	1	1
rs13249310	ILMN_2391976	SLC45A4	8	142338776	8	142221146	142221195	6.81466e-09	0.00227661	0.119917	7.05341e-06	0.0601335	0.0070689	0.911347	0.145853	0.0160994	0.362153	3.52293e-07	0.329069	0.000341228	1	1	1	0.000887073	1	0.859212
rs78539973	ILMN_1744665	EP300	22	42283551	22	41574875	41574924	0.000289692	2.05239e-06	0.432993	0.110856	0.000903835	0.0902195	0.00431382	0.145988	0.0368209	0.10727	0.79139	0.362299	0.896377	1	1	1	1	1	1
rs2368369	ILMN_1671404	SVIL	10	29874502	10	29746578	29746627	0.044674	0.806345	0.378963	0.234037	0.0113821	0.0143933	4.59556e-07	0.146432	0.356707	0.493993	0.914713	0.864257	0.0883408	1	1	1	1	1	1
rs7742778	ILMN_1783806	DTNBP1	6	15685472	6	15524815	15524864	0.000491578	0.211012	0.0241668	0.0434454	1.17982e-06	0.000968091	0.0209814	0.146584	0.885141	0.160262	0.0296114	0.558601	0.634727	1	1	1	1	1	1
rs35542821	ILMN_1651886	CWF19L1	10	101654249	10	101992119	101992168	2.25308e-07	0.0233279	0.0180812	0.00378231	0.0111902	0.0482393	0.101162	0.147589	0.173121	0.274769	0.057017	0.15252	0.0561756	1	1	1	1	1	1
rs8066107	ILMN_1693717	RPH3AL	17	66675	17	62708	62757	5.05562e-16	3.64758e-11	9.88761e-13	1.34528e-19	1.42717e-07	2.81986e-11	6.31003e-15	0.148754	0.0795631	0.0137115	0.603081	0.0832569	0.043057	1	1	1	1	1	1
rs12522289	ILMN_1776963	LMAN2	5	177640864	5	176758820	176758869	0.0854781	0.645765	0.257667	0.213566	0.108022	0.247764	5.22989e-07	0.149642	0.689047	0.978717	0.88603	0.938838	0.00458964	1	1	1	1	1	1
rs12138774	ILMN_1890614	C1orf183	1	112317692	1	112265475	112265524	3.93134e-07	0.00607663	0.293446	6.25654e-05	0.0218016	0.0858131	0.00460001	0.149642	0.0115464	0.71788	0.0259252	0.0722731	0.434619	1	1	1	1	1	1
rs6725814	ILMN_1710209	MFSD6	2	191278341	2	191366372	191366421	0.000252243	0.0309301	0.00246279	1.85762e-06	0.0406274	0.061193	0.0115803	0.150512	0.623694	0.408296	0.0577785	0.0859402	0.265382	1	1	1	1	1	1
rs3812162	ILMN_1788108	TXNDC5	6	7911702	6	7882064	7882113	1.69598e-15	7.20515e-10	2.75594e-08	1.03591e-08	2.05611e-06	1.60647e-05	5.91479e-07	0.150512	0.780278	0.19644	0.128902	0.0118966	0.395495	1	1	1	1	1	1
rs184950310	ILMN_1678037	HIRIP3	16	29712868	16	30004375	30004424	1.91136e-07	0.00720852	0.757461	0.0618113	0.842081	0.0504251	0.804394	0.150562	0.000302539	0.0280101	9.98481e-05	0.0197379	0.000486159	1	0.761793	1	0.251417	1	1
rs10250915	ILMN_1811261	KRIT1	7	90922544	7	91829106	91829155	0.314538	0.295837	0.678741	1.58497e-06	0.73516	0.138255	0.324184	0.150715	0.353257	0.00147119	0.384758	0.0717261	0.908204	1	1	1	1	1	1
rs4671532	ILMN_1761086	VPS54	2	63986847	2	64119910	64119959	0.509321	0.0294539	1.28393e-06	0.00837063	0.797976	0.0302543	0.00593507	0.150798	0.000215019	0.0881594	0.553486	0.133514	0.0763228	1	0.541418	1	1	1	1
rs2439467	ILMN_2367681	SPAG1	8	101228082	8	101254069	101254118	2.40402e-12	1.26912e-07	5.89409e-10	2.807e-19	0.000173932	0.000103545	1.79026e-08	0.150885	0.00197984	5.38288e-06	0.424462	0.630421	0.0493934	1	1	0.0135541	1	1	1
rs6080761	ILMN_1706426	DSTN	20	17629162	20	17588359	17588408	1.27718e-07	0.00326257	0.00233775	9.79457e-05	0.00191801	1.01518e-05	0.0230969	0.152455	0.202564	0.470023	0.229404	0.957942	0.0726802	1	1	1	1	1	1
rs62757562	ILMN_1793632	TMEM222	1	27031942	1	27662755	27662804	1.2202e-06	0.257879	0.00156434	0.00627962	0.00729224	0.000628177	5.14962e-05	0.152927	0.547349	0.508495	0.318763	0.81601	0.502283	1	1	1	1	1	1
rs10518970	ILMN_1762466	BBS4	15	72119569	15	73030562	73030611	7.34956e-06	0.435233	0.207216	0.0149132	0.000137647	0.037487	0.136223	0.153133	0.157595	0.479105	0.0278507	0.415722	0.103028	1	1	1	1	1	1
rs7949201	ILMN_3185052	DB229174	11	95797049	11	94963577	94963626	0.95908	0.0825417	0.0221635	1.49176e-06	0.937082	0.979415	0.925895	0.153456	0.138635	0.00261753	0.92535	0.959772	0.916709	1	1	1	1	1	1
rs3751687	ILMN_1675583	SPG7	16	89607679	16	89603843	89603892	4.08408e-18	4.65475e-07	2.36482e-08	2.73373e-12	2.01077e-11	4.99656e-10	3.50342e-07	0.154332	0.872224	0.45823	0.996395	0.528111	0.229395	1	1	1	1	1	1
rs142944979	ILMN_1669206	CNOT1	16	58603528	16	58553906	58553955	4.31588e-09	0.00443925	6.71114e-06	2.26798e-07	1.00626e-05	0.000916246	6.12984e-07	0.154828	0.652201	0.534296	0.916282	0.376657	0.338036	1	1	1	1	1	1
rs35005436	ILMN_1697309	NCF1	7	74134911	7	74188427	74191638	0.0131806	0.00129815	8.48783e-05	8.25788e-07	0.0188611	0.00211178	0.000292607	0.155214	0.00665531	0.0262606	0.259604	0.327197	0.0189654	1	1	1	1	1	1
rs1051992	ILMN_1793476	PRKCDBP	11	6340706	11	6340363	6340412	5.81252e-10	2.40237e-08	1.39316e-08	4.41631e-10	5.90715e-10	1.02361e-06	2.4758e-08	0.155617	0.00667364	0.953191	0.00144269	0.466808	0.0198581	1	1	1	1	1	1
rs7309698	ILMN_3236443	ALX1	12	85737890	12	85695015	85695064	0.451134	0.229456	0.887882	0.866476	2.32709e-06	0.326727	0.201602	0.15562	0.795775	0.761713	0.000125825	0.2175	0.13646	1	1	1	0.316827	1	1
rs7907987	ILMN_1808824	NEBL	10	21493476	10	21070340	21070389	1.88073e-15	0.00605695	0.0030185	6.45531e-06	0.158559	3.08451e-05	0.0205158	0.155662	0.0257174	0.34552	0.000572211	0.770971	0.00220204	1	1	1	1	1	1
rs73567213	ILMN_1657204	SAE1	19	48522141	19	47713298	47713347	9.3173e-07	0.17227	0.00329529	0.0207305	0.290929	0.207336	0.223688	0.155738	0.71277	0.260408	0.0230323	0.123316	0.0480765	1	1	1	1	1	1
rs17199622	ILMN_1715351	AIMP1	4	106940065	4	107269320	107269369	0.228764	0.0102103	0.53994	5.80491e-06	0.700356	0.310275	0.607826	0.156127	0.856195	0.00290014	0.769264	0.685996	0.962424	1	1	1	1	1	1
rs62543219	ILMN_1789196	TPM2	9	35345370	9	35682074	35682123	1.03207e-07	0.00728182	0.000929972	3.1978e-05	1.02708e-06	6.69105e-05	3.84611e-08	0.156563	0.0875753	0.915044	0.262036	0.905939	0.696019	1	1	1	1	1	1
rs13087067	ILMN_1664186	MFN1	3	179122008	3	179110849	179110898	3.5943e-06	0.000145501	1.25081e-06	0.000102028	1.68948e-06	7.84145e-08	0.000407301	0.15714	0.0366878	0.758628	0.00867254	0.0233004	0.87605	1	1	1	1	1	1
rs7141511	ILMN_2265093	C14orf118	14	77600344	14	76644331	76644380	0.174939	0.339187	2.31802e-06	0.258769	0.729194	0.381964	0.406513	0.157154	3.99073e-06	0.0868801	0.71432	0.179172	0.13718	1	0.0100487	1	1	1	1
rs10828315	ILMN_3236637	PIP4K2A	10	22835923	10	22824340	22824389	0.244102	0.00372487	1.38275e-10	0.00123534	0.000415396	0.00111539	0.000495963	0.157338	1.43529e-05	0.0778926	0.0664843	0.0600757	0.0238825	1	0.0361407	1	1	1	1
rs73068934	ILMN_2403247	CMTM7	3	32642782	3	32496066	32496115	0.0738178	0.00183523	0.0678073	1.45972e-08	0.00162399	0.02205	0.00201186	0.15752	0.501815	0.00320627	0.133302	0.434626	0.0823788	1	1	1	1	1	1
rs200484662	ILMN_1663347	OTOF	2	26717530	2	26680121	26680170	0.171454	0.46958	0.00162072	0.281216	4.43214e-07	0.261109	0.510171	0.15789	0.0224654	0.995198	2.84298e-06	0.996854	0.54017	1	1	1	0.00715863	1	1
rs1609990	ILMN_2206272	D2HGDH	2	242762923	2	242708032	242708081	0.0143465	2.19372e-05	1.20028e-10	0.00721233	0.623175	0.0556363	0.521262	0.158535	0.00111494	0.723229	0.0936583	0.606038	0.0263015	1	1	1	1	1	1
rs346673	ILMN_3249501	ZNF697	1	120129427	1	120162444	120162493	0.50429	4.24326e-06	0.85944	0.069999	0.557731	0.18955	0.321052	0.158844	0.631883	0.425854	0.731697	0.937477	0.987656	1	1	1	1	1	1
rs1622599	ILMN_1696360	CTSB	8	11735088	8	11700913	11700962	1.0722e-07	0.00367957	0.00103451	0.00110165	0.00165735	0.000227467	0.0242546	0.158914	0.384265	0.333461	0.438694	0.446167	0.272826	1	1	1	1	1	1
rs112092103	ILMN_3248882	KIAA0167	4	53592028	4	53580073	53580122	4.27439e-10	8.5096e-09	8.63735e-05	1.71092e-09	0.0100052	0.00018681	0.000563717	0.159552	0.65556	0.414764	0.0018287	0.855401	0.379462	1	1	1	1	1	1
rs12590189	ILMN_1712748	C14orf129	14	96812820	14	96852943	96852992	1.37859e-21	6.72092e-08	1.36969e-20	1.19465e-14	5.49861e-13	1.20266e-07	4.1525e-11	0.159587	0.223228	0.557677	0.52402	0.0190921	0.246978	1	1	1	1	1	1
rs712598	ILMN_1766505	COMMD10	5	115658689	5	115628459	115628508	2.8693e-08	0.0303322	0.00113633	4.24403e-05	0.00326958	0.00249471	0.0356158	0.161373	0.346747	0.946397	0.318979	0.338629	0.156095	1	1	1	1	1	1
rs59242824	ILMN_1796106	MGAT4B	5	179621840	5	179224977	179225026	0.0309003	0.00660478	0.336826	0.0343363	6.44625e-07	0.555992	0.389184	0.161774	0.797571	0.689758	0.0186026	0.550664	0.791511	1	1	1	1	1	1
rs62172692	ILMN_1735275	WDSUB1	2	160146120	2	160092599	160092648	3.41475e-07	0.0170946	8.2261e-09	1.87273e-06	1.29347e-06	0.145655	0.00063445	0.161782	0.104989	0.899282	0.231117	0.00561899	0.425274	1	1	1	1	1	1
rs6664222	ILMN_1718070	CASP9	1	15908107	1	15819063	15819112	5.72455e-05	2.09769e-07	0.31906	0.000901505	0.547214	1.7528e-06	0.00117284	0.161866	0.000562636	0.641256	0.0146056	0.320214	0.70494	1	1	1	1	1	1
rs9594732	ILMN_1693220	AKAP11	13	42912853	13	42896724	42896773	1.52934e-05	3.48425e-07	1.35503e-05	3.97565e-05	0.000445624	7.4422e-09	0.00125927	0.163229	0.929139	0.540174	0.838471	0.126013	0.96897	1	1	1	1	1	1
rs35952885	ILMN_1804789	KIAA1967	8	22491622	8	22477693	22477742	1.94489e-07	0.0578876	5.42765e-05	0.000243638	0.000154329	0.000213748	0.000446231	0.163327	0.83339	0.756943	0.850401	0.94327	0.953546	1	1	1	1	1	1
rs4690523	ILMN_1802631	AGA	4	178361162	4	178351994	178352043	7.01254e-25	6.02342e-20	2.72436e-20	4.10374e-21	1.00664e-13	7.84766e-12	1.24771e-12	0.164443	0.762965	0.882777	0.939793	0.306617	0.109023	1	1	1	1	1	1
rs117944754	ILMN_1807894	SLC7A8	14	23251972	14	23594792	23594841	1.60844e-06	0.00742	0.0214181	3.42885e-05	2.76868e-05	0.000197539	0.00527623	0.165324	0.485961	0.749277	0.117557	0.718006	0.722686	1	1	1	1	1	1
rs741692	ILMN_2399503	UBN1	16	4862425	16	4932217	4932266	0.00851389	0.848559	0.0155412	0.0180251	3.13526e-07	0.714972	0.250404	0.16554	0.921083	0.711621	0.020174	0.179997	0.46974	1	1	1	1	1	1
rs75371354	ILMN_1704342	UBE3C	7	157047611	7	157061538	157061587	0.00320839	0.000308036	9.45165e-05	1.05371e-07	0.00031376	0.000602378	0.170487	0.166792	0.427835	0.0542107	0.434855	0.25854	0.359102	1	1	1	1	1	1
rs12826337	ILMN_1681118	CAPRIN2	12	30921647	12	30862894	30862943	0.000131188	0.0132924	0.231944	7.30674e-07	0.0114146	0.926419	0.127484	0.167605	0.00402134	0.826982	0.107824	0.0028061	0.0231893	1	1	1	1	1	1
rs9983483	ILMN_1701077	N6AMT1	21	30234425	21	30248745	30248794	2.5121e-06	0.0447338	0.0129447	0.00057625	0.114466	0.0028491	0.000763934	0.167863	0.437038	0.315295	0.0922129	0.574596	0.926867	1	1	1	1	1	1
rs12439003	ILMN_1687519	SNAP23	15	42684455	15	42820533	42820582	7.94972e-07	0.18938	0.614618	0.0688031	0.249867	0.676817	0.198341	0.168027	3.56125e-05	0.182498	0.0274258	0.00965253	0.0598008	1	0.0896724	1	1	1	1
rs5995603	ILMN_1730879	CBY1	22	39040733	22	39069556	39069605	0.061108	0.707866	3.7799e-08	0.139479	0.0236463	0.682011	0.000196799	0.168235	0.0195659	0.658675	0.91825	0.220961	0.23794	1	1	1	1	1	1
rs6139202	ILMN_1697363	C20orf27	20	3746070	20	3734209	3734258	4.14059e-07	0.000559875	0.231262	0.000177576	0.0096037	7.12453e-05	0.0833283	0.168248	2.22093e-05	0.387269	0.000909451	0.342277	7.36633e-05	1	0.0559231	1	1	1	0.185484
rs73113314	ILMN_1663042	SDC4	20	43118606	20	43954285	43954334	0.143277	0.620699	0.39228	0.00784603	0.325136	3.7034e-07	0.00506545	0.168423	0.123675	0.00365155	0.082395	7.18457e-07	0.00191098	1	1	1	1	0.00180907	1
rs156721	ILMN_3276019	RPL23AP7	2	114808842	2	114369754	114369802	1.83906e-06	0.0343626	0.952163	0.672509	0.244946	0.00974096	0.00370936	0.168652	0.00155367	0.00957423	0.0254893	0.415574	0.580836	1	1	1	1	1	1
rs78390549	ILMN_1784709	GNPDA1	5	141409450	5	141380410	141380459	3.99688e-05	0.0034368	0.552583	2.35806e-06	0.00170646	0.00174175	0.416996	0.168765	0.0575305	0.946589	0.274969	0.394171	0.0225297	1	1	1	1	1	1
rs147257268	ILMN_1710698	FLJ00275	19	55190155	19	54722042	54722091	2.736e-07	0.064941	1.46475e-07	0.000124181	1.03041e-06	0.00497883	5.55538e-10	0.168793	0.0195381	0.336899	0.0477709	0.656363	0.0119039	1	1	1	1	1	1
rs3824074	ILMN_2047511	ADAP1	7	966926	7	937545	937594	0.557676	0.0209416	1.30391e-09	0.222951	0.00447092	0.602741	0.0502643	0.169176	3.39754e-05	0.564578	0.0449348	0.97038	0.226698	1	0.0855502	1	1	1	1
rs11047801	ILMN_1804419	LRMP	12	25217774	12	25260958	25261007	0.163172	8.56334e-07	0.000642015	0.0132198	0.204352	0.000129267	0.000153043	0.17008	0.70434	0.570274	0.318117	0.336398	0.970448	1	1	1	1	1	1
rs200088497	ILMN_2411731	HPS5	11	18357624	11	18300679	18300728	5.19443e-11	0.0010854	9.9285e-05	4.68545e-07	0.00219501	0.00093573	1.94171e-05	0.170886	0.401123	0.877225	0.33606	0.0181411	0.175156	1	1	1	1	1	1
rs201521768	ILMN_1766981	UNC50	2	99212144	2	99234665	99234714	7.76285e-15	6.69381e-10	5.83947e-11	1.43604e-15	5.92259e-10	1.23558e-12	4.75018e-09	0.17145	0.912828	0.444858	0.250662	0.582878	0.253159	1	1	1	1	1	1
rs34354107	ILMN_1769282	FRMD6	14	52108652	14	52196470	52196519	2.40708e-06	0.136485	0.117949	0.0457809	0.730944	0.220326	0.184276	0.171473	0.382982	0.160723	0.00246314	0.0951433	0.122815	1	1	1	1	1	1
rs2269766	ILMN_1665455	DCUN1D3	16	20917748	16	20869528	20869577	0.644144	0.000146127	1.17385e-06	0.264606	0.144659	0.00237082	0.0072448	0.171746	0.0648901	0.834169	0.753102	0.136026	0.343383	1	1	1	1	1	1
rs78099127	ILMN_1903021	AX746755	4	8366265	4	8357179	8357227	1.30291e-12	0.0237362	1.30524e-09	6.11276e-07	8.83893e-06	0.0187542	1.16322e-06	0.17229	0.0232728	0.256297	0.984551	0.0391966	0.706093	1	1	1	1	1	1
rs2130808	ILMN_1759157	NCRNA00202	10	28037381	10	27220170	27220219	0.221858	0.391535	0.516651	4.60667e-07	0.699262	0.40955	0.971366	0.172435	0.228007	2.01336e-06	0.705612	0.953964	0.501963	1	1	0.00506964	1	1	1
rs220027	ILMN_2372082	SNRPN	15	25196960	15	25223465	25223602	6.18854e-07	2.42587e-07	0.0117158	0.000160141	0.0762428	0.00180719	0.171168	0.172982	0.0165411	0.493948	0.00206756	0.634998	0.00107062	1	1	1	1	1	1
rs2547378	ILMN_1747506	DHX34	19	47885760	19	47885761	47885810	0.00173073	0.000752387	0.000120472	0.00242569	4.24408e-07	0.00171402	3.59354e-05	0.173517	0.272121	0.843203	0.0767626	0.260948	0.230039	1	1	1	1	1	1
rs9890200	ILMN_1687247	SPATA20	17	48624523	17	48633143	48633192	1.5031e-30	8.81085e-12	1.94568e-08	1.29269e-33	6.25096e-14	8.35999e-16	4.90253e-10	0.174637	0.0152097	0.224529	0.00177519	0.326719	0.00826271	1	1	1	1	1	1
rs200980478	ILMN_1803317	C9orf114	9	131620673	9	131584419	131584468	1.59934e-05	7.85632e-05	1.14559e-06	1.75456e-06	0.000804115	0.00247582	0.00715218	0.174823	0.0827373	0.33333	0.645102	0.795028	0.770675	1	1	1	1	1	1
rs71365434	ILMN_1784884	LILRB3	19	54715730	19	54720795	54720844	3.45284e-10	5.57724e-05	0.00662725	1.63912e-10	2.65574e-05	4.08864e-05	1.03541e-07	0.175654	0.0510657	0.526422	0.0609849	0.327469	0.873273	1	1	1	1	1	1
rs2960351	ILMN_2411781	RYR1	19	39038491	19	39076769	39076818	1.44851e-10	5.0115e-05	1.19011e-06	1.69303e-07	1.80162e-11	3.46386e-08	8.21044e-05	0.176306	0.0675659	0.717405	0.948856	0.871863	0.0385737	1	1	1	1	1	1
rs17000106	ILMN_1791759	CXCL10	4	75954250	4	76942608	76942657	0.500489	0.0621921	0.0729924	0.384996	2.26634e-06	0.117475	0.187326	0.176315	0.163733	0.286877	0.00253445	0.406998	0.338035	1	1	1	1	1	1
rs12598357	ILMN_1687571	NPIPL2	16	28340945	16	28773701	28773750	2.84373e-07	0.00860377	2.72388e-06	4.80722e-12	0.00130759	0.00015783	0.00512575	0.177026	0.678447	0.0585534	0.940798	0.847276	0.354205	1	1	1	1	1	1
rs3739159	ILMN_1813207	MRPS9	2	105654830	2	105713733	105713782	2.59696e-08	4.68285e-07	9.06754e-06	2.12646e-10	0.00240468	3.85188e-07	0.00652798	0.177086	0.798181	0.0565181	0.193899	0.205155	0.224957	1	1	1	1	1	1
rs16979358	ILMN_2277523	DIP2A	21	47966977	21	47966992	47967041	7.46336e-09	1.26906e-05	7.35801e-08	2.64324e-08	6.58438e-08	0.0801056	0.000234096	0.177717	0.225112	0.511765	0.123506	0.161218	0.958085	1	1	1	1	1	1
rs229194	ILMN_1800543	SCFD1	14	31045181	14	31191112	31191737	1.25332e-13	6.50013e-06	4.43581e-10	6.13794e-16	0.000149025	2.85519e-07	8.78062e-05	0.178385	0.51686	0.137566	0.0416033	0.43768	0.20557	1	1	1	1	1	1
rs148450785	ILMN_1781537	KDM1B	6	18229719	6	18223514	18223563	7.94939e-09	0.00363946	0.00269815	1.56397e-06	0.19724	0.0448868	0.0187367	0.178485	0.0578635	0.518865	0.0247136	3.59415e-08	0.00915061	1	1	1	1	9.05007e-05	1
rs9311362	ILMN_2270900	ZNF197	3	44842704	3	44689474	44689523	5.41561e-07	0.0830919	0.162641	0.000972728	0.0119845	0.0311527	0.00378069	0.178971	0.075627	0.351983	0.398385	0.285426	0.471676	1	1	1	1	1	1
rs17104528	ILMN_1679044	EWSR1	14	36923935	14	36350741	36350790	5.21672e-06	0.649841	0.453113	0.593326	0.394629	0.921607	0.0475887	0.180601	0.00410866	0.0316113	0.135065	0.0156752	0.395344	1	1	1	1	1	1
rs10901471	ILMN_1713688	DHX32	10	127617020	10	127525198	127525247	5.30098e-33	1.40691e-25	6.89074e-28	6.2929e-28	4.09459e-13	1.57634e-17	2.22184e-18	0.181268	0.0413956	0.0187568	3.8144e-05	0.922624	0.203597	1	1	1	0.0960465	1	1
rs4659045	ILMN_2075507	MAN1A2	1	117875150	1	118068163	118068212	0.000161992	0.434297	0.0585048	1.05935e-06	0.748509	0.0027316	0.319418	0.18169	0.323047	0.164827	0.00854108	0.531412	0.142961	1	1	1	1	1	1
rs6750315	ILMN_1741507	LOC440934	2	223265450	2	223184003	223184052	0.753711	0.0711298	3.81506e-07	0.339997	0.343565	0.429686	0.0339871	0.183282	2.2371e-06	0.554312	0.552077	0.642993	0.08975	1	0.00563301	1	1	1	1
rs28384491	ILMN_1677785	ZNF559	19	9434872	19	9454332	9454381	8.09485e-25	4.45492e-11	3.54301e-16	1.79615e-22	1.58641e-08	1.51541e-08	7.62375e-09	0.183723	0.561936	0.304991	0.013494	0.00852806	0.208869	1	1	1	1	1	1
rs56292278	ILMN_1703441	ZNF593	1	26521825	1	26497242	26497291	5.86664e-09	0.00121003	0.0312436	2.05166e-06	6.61877e-05	0.00101307	0.00116082	0.184054	0.0707089	0.86207	0.645529	0.12338	0.403313	1	1	1	1	1	1
rs6850893	ILMN_1695316	SLC39A8	4	103254421	4	103183425	103183474	0.0226109	2.3697e-06	0.0241927	0.000515864	0.0002507	0.00195205	0.0226331	0.184214	0.921776	0.286453	0.239286	0.466283	0.854573	1	1	1	1	1	1
rs9578734	ILMN_1776464	PARP4	13	25025113	13	24995270	24995319	7.44031e-11	2.56834e-06	1.53762e-08	1.04612e-05	0.000192373	0.000739971	4.874e-07	0.184519	0.570451	0.304469	0.0664523	0.0636609	0.688825	1	1	1	1	1	1
rs2412640	ILMN_1697629	JMJD7-PLA2G4B	15	42124082	15	42140247	42140296	0.00271885	3.35344e-05	6.02564e-06	0.000113673	0.00355827	2.75141e-05	3.33674e-07	0.18493	0.200067	0.113525	0.90856	0.166648	0.241121	1	1	1	1	1	1
rs73399884	ILMN_1758457	TBC1D16	17	76999202	17	77913849	77913898	0.102549	0.536285	8.50192e-07	0.629163	0.788494	0.21399	0.0179943	0.18521	0.000200994	0.424719	0.54332	0.82391	0.256323	1	0.506102	1	1	1	1
rs9888637	ILMN_1784256	HDGFRP3	15	83720629	15	83807239	83807288	0.0589568	0.00277179	8.69904e-15	0.0205717	9.75302e-10	0.0716134	3.54972e-10	0.186013	6.40851e-10	0.421688	0.000294056	0.614567	5.24725e-07	1	1.61366e-06	1	0.740433	1	0.00132126
rs72801474	ILMN_2395043	HSPA4	5	132444128	5	132440074	132440123	0.000209191	5.15038e-06	2.30638e-05	3.25045e-12	0.0144311	7.85609e-05	0.00527446	0.186467	0.332722	0.0017438	0.827322	0.350387	0.73401	1	1	1	1	1	1
rs77190301	ILMN_1733538	RGS10	10	121302244	10	121259599	121259648	2.77823e-10	9.72858e-10	2.13309e-06	9.83848e-09	4.03006e-09	0.000948952	1.9895e-06	0.187042	0.0739602	0.528511	0.0777546	0.167852	0.213646	1	1	1	1	1	1
rs8017244	ILMN_3178252	RPS29	14	49063108	14	50053032	50052750	0.0526754	0.809748	0.0666727	9.57957e-07	0.686706	0.907328	0.235597	0.187044	0.00862142	1.29089e-07	0.192221	0.283651	0.817606	1	1	0.000325047	1	1	1
rs13244634	ILMN_2321292	WIPI2	7	5273464	7	5273232	5273281	0.00029207	0.0187184	0.000911462	1.06874e-09	0.00520365	0.0620029	0.00320625	0.187411	0.885803	0.0896695	0.506095	0.319499	0.614486	1	1	1	1	1	1
rs315145	ILMN_1803197	RAB3IP	12	69794086	12	70209217	70209266	4.96767e-07	0.0851365	0.125593	0.502891	0.551386	0.187936	0.0782558	0.18743	0.123968	0.00462804	0.0175967	0.0424095	0.0883275	1	1	1	1	1	1
rs9712275	ILMN_1718852	PLCL1	2	198907143	2	199012518	199012567	2.34448e-10	5.92103e-09	1.28852e-07	1.60239e-11	0.00279382	1.73469e-06	7.19559e-07	0.188051	0.477654	0.387504	0.0621722	0.817223	0.864185	1	1	1	1	1	1
rs11237208	ILMN_1767365	PAK1	11	77213443	11	77033305	77033354	4.20407e-05	0.0147439	2.55132e-09	0.00195902	0.00312421	0.00331874	0.0806879	0.188107	0.00551627	0.475506	0.293927	0.500831	0.281582	1	1	1	1	1	1
rs78102694	ILMN_1793743	DIRC2	3	122625078	3	122598431	122598480	3.5097e-12	2.06077e-05	0.109049	3.15569e-14	4.42338e-05	0.00221046	0.0012615	0.188311	0.0767143	0.70149	0.371843	0.0445188	0.333812	1	1	1	1	1	1
rs2244614	ILMN_2359945	CES1	16	55844617	16	55836931	55836980	7.30957e-13	1.52452e-08	7.30229e-14	1.26837e-11	3.51341e-10	8.47689e-09	2.554e-11	0.188902	0.656108	0.974797	0.479664	0.302039	0.910503	1	1	1	1	1	1
rs16856756	ILMN_1671392	KCNF1	2	11001859	2	11054292	11054341	0.000884618	0.240957	9.46581e-06	0.00168139	1.17928e-06	3.75284e-05	1.65894e-08	0.189258	0.0114906	0.526506	0.0481303	0.0621473	1.77858e-05	1	1	1	1	1	0.0447847
rs77615934	ILMN_1699049	LOC100630923	7	102032926	7	102016694	102016743	6.55833e-14	0.00283956	4.73584e-13	1.14239e-08	3.4591e-05	2.2453e-05	7.89867e-11	0.189763	0.00689328	0.137618	0.310524	0.709163	0.0819776	1	1	1	1	1	1
rs1063964	ILMN_1699525	SRI	7	87835469	7	87834873	87834922	4.8265e-25	3.5272e-18	2.24479e-10	3.95376e-24	4.48438e-13	3.85945e-15	4.09526e-11	0.190156	0.37302	0.189745	0.974666	0.348014	0.180484	1	1	1	1	1	1
rs6691427	ILMN_1680579	ATP2B4	1	203510048	1	203712578	203712627	2.98346e-08	4.24196e-05	0.000184488	5.40054e-06	0.000342367	3.51662e-05	1.64862e-05	0.190296	0.420088	0.664891	0.522693	0.268449	0.77824	1	1	1	1	1	1
rs11912237	ILMN_1656477	ARSA	22	51060049	22	51064373	51064070	4.43173e-17	2.87299e-10	6.00906e-09	7.11964e-16	1.59012e-06	1.36903e-09	2.21671e-10	0.190861	0.103737	0.129769	0.117023	0.58369	0.381995	1	1	1	1	1	1
rs72988632	ILMN_1764396	HDAC4	2	240149180	2	239970512	239970561	1.7268e-06	0.0146447	0.133516	0.0020235	0.0100943	0.075787	0.114343	0.191184	0.0113655	0.429084	0.0360002	0.0602284	0.0156221	1	1	1	1	1	1
rs316341	ILMN_1679133	SERPINB1	6	2838248	6	2834065	2834114	4.22577e-06	3.73949e-08	0.000861872	1.9752e-07	0.00065977	1.06141e-06	0.000372032	0.191196	0.486993	0.485346	0.763281	0.427559	0.770014	1	1	1	1	1	1
rs4669501	ILMN_1667977	TAF1B	2	10072976	2	10059855	10059904	4.34317e-07	0.0177187	0.000138687	5.00756e-07	0.000317644	1.84511e-07	0.00482687	0.191602	0.391267	0.735341	0.746579	0.24906	0.308114	1	1	1	1	1	1
rs5758765	ILMN_1688178	RRP7A	22	42897414	22	42908624	42908673	5.80274e-18	9.94693e-16	2.4835e-17	7.16684e-20	1.52023e-10	5.89336e-13	3.31544e-10	0.192159	0.506237	0.799522	0.0743006	0.0846461	0.247793	1	1	1	1	1	1
rs12114940	ILMN_1800412	BMP1	8	22048790	8	22069529	22069578	1.71119e-06	5.77358e-06	1.24359e-08	4.86839e-07	0.00131277	4.06209e-07	5.88316e-07	0.192395	0.0706789	0.391055	0.601392	0.178244	0.17371	1	1	1	1	1	1
rs12891360	ILMN_1675577	TRMT61A	14	104008159	14	104002175	104002224	1.42213e-07	8.59111e-06	3.03052e-06	6.04552e-08	0.0353769	0.00452836	9.07639e-07	0.192928	0.192318	0.179741	0.0799875	0.48248	0.304198	1	1	1	1	1	1
rs383091	ILMN_1690487	PCM1	8	17884606	8	17872283	17872332	0.00332981	0.198525	7.2328e-05	0.000412229	0.00270715	0.0113193	9.34496e-07	0.193709	0.530796	0.919549	0.575243	0.778607	0.219477	1	1	1	1	1	1
rs220376	ILMN_1790412	FLJ39639	16	3328518	16	3317422	3317471	3.25395e-07	0.0494079	0.663282	0.0485958	0.273375	0.339461	0.000973305	0.19446	0.00109537	0.0614726	4.03569e-05	0.0204579	0.741803	1	1	1	0.101619	1	1
rs28454061	ILMN_2066756	NCAPG2	7	158445480	7	158443563	158439246	0.005814	0.00471351	0.14353	6.16776e-08	0.182328	0.0360445	0.114852	0.195307	0.659898	0.0081157	0.899442	0.619119	0.81788	1	1	1	1	1	1
rs57948692	ILMN_1703301	MRPL45P2	17	45518959	17	45567596	45567645	6.04966e-10	2.2396e-10	6.11244e-11	3.57229e-11	3.14868e-05	5.21439e-18	1.27909e-06	0.195875	0.0303144	0.0152827	0.733929	0.000120453	0.523191	1	1	1	1	0.303302	1
rs565922	ILMN_2377829	NANOS1	10	120803435	10	120793277	120793326	3.55862e-23	1.30252e-18	2.62586e-13	4.83514e-27	2.85004e-07	1.50338e-12	1.96038e-10	0.196049	0.123486	0.00953322	0.0225059	0.32398	0.376547	1	1	1	1	1	1
rs11644468	ILMN_1657139	ADAT1	16	75558054	16	75633444	75633493	8.6408e-06	2.74423e-05	2.09679e-07	1.21537e-07	0.0154234	0.00372728	1.3543e-05	0.197007	0.0695342	0.0472758	0.352667	0.943886	0.150222	1	1	1	1	1	1
rs2306593	ILMN_1750711	MYO19	17	34866546	17	34869111	34869160	5.72792e-06	0.0799035	0.00315583	0.0324857	0.0133897	0.42326	0.000110043	0.19701	0.730221	0.254814	0.565412	0.0612079	0.280162	1	1	1	1	1	1
rs11158711	ILMN_1654392	KHNYN	14	24920473	14	24910149	24910198	3.86026e-07	0.0393424	0.000192588	0.000961683	0.000406098	0.00053386	0.0567016	0.197313	0.40929	0.631062	0.489136	0.685518	0.104914	1	1	1	1	1	1
rs73180833	ILMN_1812902	CYYR1	21	27949346	21	27838793	27838842	1.22999e-10	1.12461e-06	5.99263e-13	1.02328e-08	0.00218123	3.75508e-06	3.93124e-08	0.197737	6.86999e-06	0.626238	0.0922641	0.749197	0.0103418	1	0.0172986	1	1	1	1
rs34466733	ILMN_1769412	RAPGEF1	9	134456310	9	134452268	134452317	0.00174932	2.26024e-06	0.0441505	1.3037e-05	0.00626358	0.0166672	0.00289552	0.19777	0.456409	0.401321	0.628992	0.775479	0.614474	1	1	1	1	1	1
rs2317513	ILMN_1657624	NSFL1C	20	1443370	20	1423056	1423105	0.000782647	0.803274	0.00091627	0.572308	0.000816932	0.439134	3.73789e-08	0.197907	0.640995	0.25312	0.528741	0.382286	0.0416157	1	1	1	1	1	1
rs13211714	ILMN_1712390	CUTA	6	33407260	6	33384457	33384506	0.758678	0.0254525	7.52553e-07	0.24707	0.0138244	0.816296	0.00877635	0.197989	0.000432526	0.514901	0.136803	0.701095	0.108837	1	1	1	1	1	1
rs2483677	ILMN_1763634	PEX14	1	10580891	1	10690553	10690602	1.57045e-08	0.0207895	0.81055	0.00275191	0.692916	0.0353827	0.0424081	0.198058	0.000575902	0.177006	0.000103261	0.255237	0.0449187	1	1	1	0.260012	1	1
rs11793522	ILMN_1788384	C9orf5	9	111656525	9	111777740	111777789	3.42746e-07	0.0489223	2.14847e-05	4.80551e-08	0.00137561	0.031901	0.000126974	0.198647	0.595119	0.108045	0.380294	0.270599	0.798009	1	1	1	1	1	1
rs201325948	ILMN_1697529	RNF10	12	121015909	12	121015109	121015158	6.18582e-09	0.0107929	3.81846e-09	0.00381618	2.10494e-06	0.00621206	1.56292e-05	0.198692	0.856659	0.171195	0.461448	0.229822	0.66307	1	1	1	1	1	1
rs10178044	ILMN_2164242	SCLY	2	238962657	2	238950082	238950131	0.136506	0.68024	4.15478e-06	0.705449	1.89199e-15	0.762048	0.254319	0.198817	0.00780234	0.186643	1.33995e-09	0.218636	0.73054	1	1	1	3.374e-06	1	1
rs182093985	ILMN_1674609	CLTB	5	175599830	5	175819545	175819594	5.26405e-12	3.27458e-05	0.000161407	6.42311e-09	2.95366e-05	0.000909372	0.146104	0.198965	0.649072	0.87291	0.74141	0.0269449	0.00723153	1	1	1	1	1	1
rs201056258	ILMN_1701331	UBE2M	19	58470814	19	59067088	59067137	0.0980551	0.0039051	4.68604e-06	0.0519491	0.0159027	0.00399595	6.97076e-05	0.199545	0.00145729	0.706694	0.235495	0.222576	0.0294871	1	1	1	1	1	1
rs4901017	ILMN_2299843	ATP5S	14	50800618	14	50789347	50789396	1.87828e-10	0.00709285	7.59052e-06	0.000537975	0.00016298	1.39141e-05	9.31153e-05	0.199582	0.0824684	0.285798	0.219577	0.944444	0.409113	1	1	1	1	1	1
rs3111542	ILMN_1660193	ZNF529	19	37054120	19	37035403	37035452	6.71728e-07	4.16631e-05	0.0520532	0.000259892	0.965026	3.37608e-07	6.44389e-05	0.199596	0.0687749	0.587814	0.00070724	0.0204807	0.662292	1	1	1	1	1	1
rs73055632	ILMN_1779486	FAM126B	2	202637041	2	201844737	201844786	0.286434	0.445085	3.2742e-06	0.716288	0.465666	0.847521	0.448403	0.199705	0.00420209	0.69441	0.880422	0.594412	0.981129	1	1	1	1	1	1
rs45442399	ILMN_1807206	DHRS1	14	24791798	14	24759910	24759959	4.71614e-09	8.21493e-05	0.00062984	7.86601e-07	5.11795e-05	0.000115576	0.043916	0.199784	0.0187668	0.550645	0.255873	0.148275	0.00331496	1	1	1	1	1	1
rs1441037	ILMN_1737025	PLCL2	3	16930047	3	17131943	17131992	0.0835146	0.897203	0.827113	0.588808	1.32123e-06	0.380962	0.0102136	0.20015	0.424063	0.485702	6.22745e-07	0.068618	0.00201798	1	1	1	0.00156807	1	1
rs12677039	ILMN_2332795	ZNF16	8	146169833	8	146155840	146155889	5.27008e-05	0.166614	0.000140774	0.00275962	0.319569	0.052851	7.34415e-06	0.200969	0.485589	0.817621	0.0571161	0.440314	0.159586	1	1	1	1	1	1
rs2705733	ILMN_2151541	DNAJC10	2	183955300	2	183642970	183643019	0.00418635	0.412129	2.38866e-07	0.0739456	0.0119469	0.970689	5.23654e-05	0.201044	0.0037256	0.534601	0.889826	0.0571396	0.0434612	1	1	1	1	1	1
rs201780278	ILMN_1750457	ZNF268	12	133794748	12	133770053	133770102	5.05351e-09	0.0359358	3.7359e-05	0.00392121	0.732591	0.000227061	0.00553989	0.201797	0.64984	0.052284	0.00239352	0.769588	0.420178	1	1	1	1	1	1
rs58623638	ILMN_1661351	C17orf81	17	7147350	17	7155694	7155743	4.26992e-18	6.55496e-09	7.73382e-06	3.22013e-22	3.56684e-05	3.4543e-11	5.88206e-09	0.202108	0.0200107	0.000535986	0.0354791	0.265651	0.921498	1	1	1	1	1	1
rs857011	ILMN_2274180	MKKS	20	10456485	20	10414802	10414851	1.31557e-07	0.00673153	0.00316212	4.49866e-06	0.14142	0.0323849	0.0951496	0.202124	0.480796	0.627232	0.0632087	0.119095	0.0792851	1	1	1	1	1	1
rs139973926	ILMN_1788053	SLC25A12	2	172635896	2	172641127	172641176	5.07227e-07	6.08828e-08	0.000237253	3.58035e-06	0.630615	0.00615879	1.3296e-06	0.202683	0.892647	0.914234	0.000282116	0.488651	0.995663	1	1	1	0.710369	1	1
rs11048409	ILMN_3276409	ZNF525	12	26250878	12	25562210	25562259	0.527197	0.266952	1.39068e-06	0.437227	0.133149	0.826087	0.627539	0.203378	0.000235086	0.794605	0.336363	0.862763	0.446771	1	0.591947	1	1	1	1
rs4074110	ILMN_1760174	MCCC1	3	182728669	3	182733258	182733307	4.47105e-07	0.00735681	0.002493	0.000159057	0.0424627	0.0463749	0.00124298	0.205897	0.260567	0.357324	0.00683194	0.0897096	0.276641	1	1	1	1	1	1
rs4316	ILMN_1682264	WDR68	17	61562309	17	61671294	61671343	6.04847e-07	0.00214328	0.0996994	0.0428643	0.000997045	0.0105334	0.0771917	0.2061	0.0150474	0.0376253	0.351844	0.132468	0.100488	1	1	1	1	1	1
rs1034934	ILMN_3201900	FKBP4	12	2660096	12	2901839	2901888	0.0958023	0.583574	0.524536	0.307776	1.93787e-07	0.754292	0.769406	0.206704	0.140036	0.93757	3.60556e-08	0.292993	0.550371	1	1	1	9.07879e-05	1	1
rs10765633	ILMN_2213297	C11orf54	11	93501015	11	93495818	93495867	1.45701e-10	5.65234e-11	4.45261e-08	3.16351e-12	4.72334e-11	3.67451e-07	1.98208e-11	0.20674	0.0704513	0.171792	0.0619687	0.920199	0.013446	1	1	1	1	1	1
rs10893502	ILMN_2204545	ST3GAL4	11	126254018	11	126284318	126284367	0.00358795	0.00509523	1.81125e-06	0.00553063	0.000124148	0.000504455	3.43528e-05	0.207034	0.0019886	0.758505	0.0420457	0.0873604	0.0253997	1	1	1	1	1	1
rs2046894	ILMN_1768867	AP3B1	5	77309710	5	77298441	77298490	2.72469e-09	0.00018035	0.000196979	0.0151311	4.87451e-06	0.0339676	0.000280817	0.207746	0.940713	0.0803398	0.762689	0.0258181	0.779284	1	1	1	1	1	1
rs1056879	ILMN_1662617	PPP2R3C	14	35591174	14	35564270	35564319	4.95483e-23	8.09507e-15	9.16664e-14	1.97534e-25	2.92737e-11	2.72298e-12	5.37859e-12	0.208309	0.0426399	0.561478	0.00406035	0.0336736	0.0269061	1	1	1	1	1	1
rs2787375	ILMN_2360184	INVS	9	103055938	9	103060264	103062870	8.72034e-12	4.1329e-07	2.50593e-08	9.02752e-09	2.17058e-10	2.26516e-05	0.00084185	0.208831	0.360995	0.919756	0.152846	0.768819	0.0634312	1	1	1	1	1	1
rs12130871	ILMN_1777982	USF1	1	161026490	1	161009200	161009249	0.0597831	0.733803	2.5563e-08	0.0599489	0.0967032	0.113104	0.104031	0.208909	0.244039	0.711292	0.889117	0.568949	0.744949	1	1	1	1	1	1
rs6796	ILMN_1724293	KDELR2	7	6502367	7	6502703	6502752	8.91461e-30	1.12468e-22	7.23953e-15	9.25659e-23	2.75233e-13	3.78141e-19	5.27215e-18	0.209375	0.0460803	0.437261	0.0390135	0.0231518	0.239881	1	1	1	1	1	1
rs144131246	ILMN_1706246	CCT5	5	10255449	5	10266280	10266329	1.60348e-21	1.4678e-16	4.52564e-13	3.21135e-12	5.25794e-09	2.31646e-07	5.90447e-09	0.209707	0.816783	0.33576	0.0461088	0.0750915	0.758101	1	1	1	1	1	1
rs60073164	ILMN_1735552	KIF1B	1	10274560	1	10441578	10441627	3.31376e-08	4.03708e-06	2.388e-06	8.10216e-07	0.00156465	5.39789e-07	8.7374e-06	0.210318	0.872569	0.781651	0.049573	0.142416	0.681893	1	1	1	1	1	1
rs11579228	ILMN_1808769	C1orf97	1	211551878	1	211605698	211605747	1.00567e-05	2.19435e-07	1.62791e-06	2.01458e-06	0.00746064	0.216228	0.0244308	0.211011	0.375948	0.534017	0.241936	0.0815502	0.126592	1	1	1	1	1	1
rs10520344	ILMN_3307700	SPCS3	4	177250045	4	177248420	177249389	1.51711e-06	0.000339912	0.000294037	0.014719	1.93412e-05	4.16584e-05	4.51208e-05	0.211209	0.133085	0.124806	0.826275	0.496289	0.434583	1	1	1	1	1	1
rs74328495	ILMN_1676749	C3orf15	3	119418069	3	119485466	119485515	0.204149	0.0282986	3.51473e-09	0.153561	0.000455074	0.149627	6.56164e-05	0.212215	4.09685e-07	0.66963	0.00979402	0.615179	0.00233833	1	0.00103159	1	1	1	1
rs17118919	ILMN_2363106	RBM23	14	22971137	14	23370258	23370307	0.120348	0.00178594	0.537319	1.00324e-06	0.060878	0.0675153	0.00253555	0.2136	0.599055	0.00988599	0.608324	0.768573	0.172503	1	1	1	1	1	1
rs3832373	ILMN_2124471	SLC36A1	5	150871080	5	150871554	150871603	0.000189287	0.143813	1.50505e-07	2.50359e-07	0.0284033	0.101277	0.0092402	0.214536	0.0693416	0.0721359	0.58486	0.361474	0.986984	1	1	1	1	1	1
rs2138251	ILMN_1770936	COQ5	12	120920927	12	120941351	120941400	2.40297e-07	3.30111e-06	3.28264e-07	1.03009e-08	0.000488233	0.00257517	5.15042e-05	0.215064	0.680388	0.64249	0.0878973	0.163751	0.351208	1	1	1	1	1	1
rs1606655	ILMN_1780334	KCNJ2	17	68296614	17	68175928	68175977	2.53548e-06	0.308071	0.560776	0.0841525	0.942845	1.05556e-06	0.377416	0.215743	0.0553377	0.607693	0.0499908	0.00576793	0.267231	1	1	1	1	1	1
rs2832279	ILMN_1699071	C21orf7	21	30613466	21	30547895	30547944	0.00141326	7.89555e-06	1.20878e-08	0.00264001	3.38526e-08	0.00291659	0.00284098	0.219566	0.000542714	0.844017	0.0341363	0.826026	0.845938	1	1	1	1	1	1
rs1965022	ILMN_2288070	FTO	16	53872345	16	54148038	54148087	0.000379284	0.000100825	1.75504e-06	4.33531e-08	0.097176	0.00266367	0.00952356	0.220619	0.105249	0.1776	0.291584	0.984567	0.721457	1	1	1	1	1	1
rs6565545	ILMN_3245824	C17orf89	17	79215574	17	79213113	79213162	1.2121e-07	0.0890825	0.206351	0.0013652	0.00206099	0.291385	0.194803	0.22188	0.0118339	0.250137	0.512983	0.066541	0.0323047	1	1	1	1	1	1
rs201084245	ILMN_1811632	FMO5	1	146733070	1	146658243	146658292	0.362803	0.0298477	4.96002e-07	0.315802	0.127557	0.254669	0.306186	0.221931	0.0224782	0.987368	0.801203	0.143469	0.923897	1	1	1	1	1	1
rs12708446	ILMN_1733311	PIGB	15	55583480	15	55647006	55647055	1.07735e-10	0.0135001	4.0598e-12	7.50557e-08	3.36811e-13	0.000807015	1.70549e-11	0.222816	0.105241	0.802776	0.0259675	0.111282	0.118574	1	1	1	1	1	1
rs199945738	ILMN_1701731	AKR1B1	7	134046063	7	134127429	134127478	4.66841e-06	0.00463667	0.0930156	0.000773122	0.00429114	7.02662e-05	0.0970559	0.222911	0.227028	0.595278	0.185098	0.772083	0.222871	1	1	1	1	1	1
rs145755769	ILMN_1813400	CBR4	4	169882879	4	169909118	169909167	2.04527e-06	1.53637e-06	0.00262665	8.65753e-07	0.0250448	0.0042524	9.80184e-05	0.224095	0.554946	0.318935	0.136011	0.605996	0.936422	1	1	1	1	1	1
rs131711	ILMN_1895897	BF514393	22	51070157	22	50976556	50976605	2.65238e-06	0.339198	0.470554	0.372574	0.701339	0.903601	0.48403	0.224408	0.000925421	0.000284213	0.00728707	0.018398	0.0439804	1	1	0.715648	1	1	1
rs77882654	ILMN_2405400	GRK4	4	3028495	4	3042384	3042433	1.6098e-10	0.0090697	0.355813	0.000810336	0.368837	0.197803	0.0190754	0.224709	0.00137981	0.26891	0.00714511	0.0203543	0.115124	1	1	1	1	1	1
rs71581512	ILMN_3245630	ECSCR	5	139293446	5	138784330	138784379	1.03449e-08	0.000455543	0.025631	6.41433e-06	8.94454e-05	0.0173901	6.75305e-05	0.225438	0.000750823	0.300148	0.01399	0.0346229	0.0542802	1	1	1	1	1	1
rs140749758	ILMN_3255770	CR621005	18	46771000	18	46574676	46574725	0.336237	0.078963	7.67191e-11	0.111841	0.0214081	0.000321856	5.2812e-05	0.225967	1.06288e-08	0.564249	0.125467	0.00437927	0.000427474	1	2.67633e-05	1	1	1	1
rs12670073	ILMN_1721535	COG5	7	107782478	7	106843557	106843606	0.114213	0.574251	0.602454	0.759084	0.951402	8.17643e-07	0.542443	0.226371	0.623217	0.272091	0.503504	2.24566e-07	0.168674	1	1	1	1	0.000565458	1
rs7841	ILMN_1816244	LOC151162	2	135211861	2	135211841	135211890	1.24596e-18	5.53338e-15	6.66302e-07	2.25403e-15	0.000189744	1.74493e-09	1.46264e-09	0.227835	0.613063	0.265159	0.000420049	0.755221	0.629022	1	1	1	1	1	1
rs200893107	ILMN_1862963	LOC643837	1	775256	1	787362	787411	1.87549e-05	0.000307085	1.25795e-06	6.94978e-05	3.20142e-05	9.65756e-05	5.2457e-06	0.227846	0.172751	0.683743	0.358326	0.358933	0.176452	1	1	1	1	1	1
rs2013437	ILMN_1694810	PANX2	22	50652866	22	50618647	50618696	0.805456	0.211555	0.0235753	0.177083	2.22647e-08	0.199525	0.0925336	0.228335	0.0266248	0.200915	1.03711e-07	0.202978	0.107531	1	1	1	0.000261144	1	1
rs36063880	ILMN_2059549	SYK	9	93626609	9	93658068	93658117	0.0101509	7.27107e-05	9.62742e-05	1.68631e-06	0.034	0.0278561	0.010597	0.229158	0.332644	0.041101	0.608892	0.994545	0.794377	1	1	1	1	1	1
rs113415374	ILMN_1752027	UBE3B	12	109881055	12	109974198	109974247	0.0172325	0.8675	0.0256265	0.0471715	4.51231e-06	0.152747	2.16921e-07	0.22933	0.776922	0.892184	0.0359312	0.686096	0.0135682	1	1	1	1	1	1
rs11621353	ILMN_2299221	RABGGTA	14	24736669	14	24737118	24736976	1.13578e-07	1.3079e-05	0.00173583	1.96923e-08	0.00969963	0.000249834	0.00205473	0.229554	0.892581	0.418958	0.654267	0.728772	0.658914	1	1	1	1	1	1
rs12536006	ILMN_3205837	IMPDH1	7	128048977	7	128034597	128034629	3.82657e-15	2.47546e-05	4.44576e-08	1.32026e-06	0.00348674	0.000236026	0.000265741	0.229834	0.988692	0.246336	0.000868689	0.106305	0.0572645	1	1	1	1	1	1
rs6923914	ILMN_1738220	TLT3	6	41183349	6	41176449	41176498	1.76269e-16	3.26489e-16	6.35073e-25	1.13231e-17	6.1281e-14	2.74106e-15	5.41845e-14	0.230773	0.000105737	0.239205	0.512561	0.0840715	0.228923	1	0.266246	1	1	1	1
rs112163747	ILMN_1680390	GCNT2	6	10534811	6	10629470	10629519	5.47629e-05	4.46874e-05	2.51311e-06	0.000293514	0.000703915	0.000292173	1.84783e-07	0.23121	0.319905	0.582262	0.480465	0.459273	0.295016	1	1	1	1	1	1
rs10412541	ILMN_2347748	KRI1	19	10674558	19	10664186	10664235	1.86928e-05	0.032854	0.00172762	3.79312e-06	0.00678145	0.62024	0.0017981	0.231437	0.8212	0.944088	0.406761	0.00904593	0.667959	1	1	1	1	1	1
rs72730816	ILMN_1760676	MORF4L1	15	79886531	15	79189610	79189659	0.983573	0.129683	0.523878	1.78703e-06	0.511452	0.90753	0.55574	0.232351	0.610697	7.41785e-05	0.573712	0.937867	0.623563	1	1	0.186781	1	1	1
rs2786950	ILMN_1762095	TMTC4	13	101363961	13	101256497	101256546	1.06508e-06	0.00499685	8.2766e-06	8.62996e-05	1.02498e-08	0.343966	1.93883e-05	0.232536	0.502548	0.432093	0.949464	0.0167952	0.507177	1	1	1	1	1	1
rs2411820	ILMN_1741422	FUT8	14	65946744	14	66209496	66209545	3.2867e-06	0.111356	0.0153563	0.00120419	0.572626	0.0537629	0.287748	0.233011	0.941278	0.992924	0.183801	0.325234	0.187749	1	1	1	1	1	1
rs11126239	ILMN_1688755	AAK1	2	69815010	2	69691422	69691471	0.255275	0.536761	0.796361	0.357931	1.73175e-07	0.867135	0.242242	0.233502	0.521807	0.158416	1.46371e-07	0.548634	0.68649	1	1	1	0.000368561	1	1
rs33996776	ILMN_1673991	ATIC	2	216232108	2	216213954	216214289	8.72809e-10	1.85715e-12	7.47669e-07	2.19622e-11	1.74944e-05	6.45638e-05	0.000423793	0.234017	0.843493	0.440316	0.186014	0.275617	0.621155	1	1	1	1	1	1
rs34122378	ILMN_1813455	SP110	2	231040163	2	231036417	231036466	2.16368e-13	4.03174e-06	6.94808e-07	5.53265e-12	1.24453e-13	6.14861e-05	0.00113198	0.234464	0.0381478	0.791158	1.17487e-05	0.0683573	0.0242581	1	1	1	0.0295833	1	1
rs671234	ILMN_2081335	C7orf44	7	43851539	7	43679047	43679096	3.71917e-22	7.28443e-14	6.9195e-06	1.8326e-11	4.02097e-07	6.37705e-10	1.38793e-11	0.234578	0.146522	0.0963114	0.0196088	0.0566049	0.420366	1	1	1	1	1	1
rs11080243	ILMN_2412214	HUAT	17	25964686	17	25974357	25974406	7.87957e-06	0.0543027	0.0270494	0.000260349	0.441416	0.0106597	0.00598738	0.234788	0.606437	0.764739	0.0303654	0.330264	0.702372	1	1	1	1	1	1
rs8132993	ILMN_2151579	HMGN1	21	40716410	21	40714546	40714595	6.5696e-15	1.24028e-13	5.91794e-07	3.54711e-12	1.35523e-06	9.14908e-08	4.80093e-07	0.234887	0.411583	0.784336	0.350207	0.207505	0.748601	1	1	1	1	1	1
rs329317	ILMN_1795285	PHF15	5	133903814	5	133918702	133918751	0.555128	0.10282	0.139416	0.439785	7.76097e-07	0.717446	0.602502	0.235637	0.230933	0.906186	1.79898e-06	0.954116	0.909747	1	1	1	0.00452984	1	1
rs6004654	ILMN_1760708	CRYBB2P1	22	25855204	22	25853295	25853344	7.38195e-19	6.51788e-14	3.99422e-09	5.27233e-18	8.20695e-05	6.7037e-17	2.9577e-12	0.236265	0.0763886	0.621135	0.00285872	0.0162512	0.704979	1	1	1	1	1	1
rs143294477	ILMN_1675483	ANKMY1	2	241471592	2	241418873	241418922	2.33919e-10	5.36858e-11	7.41604e-07	7.23331e-10	0.0488031	1.03331e-05	5.04304e-07	0.236354	0.107181	0.95271	0.000235992	0.476666	0.290618	1	1	1	0.594228	1	1
rs11079015	ILMN_1750511	NT5C3L	17	39975164	17	39981600	39981649	6.09282e-32	8.6018e-28	1.89854e-28	1.21739e-31	1.64703e-17	3.31071e-23	6.18928e-21	0.237099	0.0274593	0.682026	1.17491e-05	0.834638	0.0378177	1	1	1	0.0295842	1	1
rs11240393	ILMN_1659024	TMCC2	1	205199844	1	205242124	205242173	0.677442	0.219655	1.14116e-21	0.3214	0.28876	0.508592	0.284118	0.238243	6.93834e-29	0.301883	0.442669	0.696619	0.249439	1	1.74707e-25	1	1	1	1
rs7113204	ILMN_1763723	PTDSS2	11	500248	11	491204	491253	1.78139e-06	0.128833	0.0275394	0.187984	0.0767537	0.161229	0.0111433	0.238679	0.22938	0.0445105	0.0765058	0.180141	0.248253	1	1	1	1	1	1
rs11666491	ILMN_2199298	C19orf20	19	512568	19	519355	519404	1.22838e-08	0.00401665	0.66409	0.0085654	0.382141	0.0160302	0.326023	0.238685	0.000678496	0.194114	0.00756252	0.230977	0.00453114	1	1	1	1	1	1
rs8133205	ILMN_1716838	C21orf56	21	47599280	21	47581444	47581493	8.66844e-11	0.000188134	0.0172086	1.42032e-06	0.0135899	0.067745	0.000496294	0.238776	0.00153674	0.547242	0.00104868	0.0152094	0.196196	1	1	1	1	1	1
rs2322660	ILMN_1813836	DARS	2	136557319	2	136664887	136664936	2.15047e-09	9.96071e-07	5.41556e-06	7.36044e-07	2.11142e-05	6.08657e-06	7.66694e-08	0.239981	0.485465	0.611364	0.501709	0.340288	0.974196	1	1	1	1	1	1
rs144926613	ILMN_1653496	GLUL	1	182125704	1	182351870	182351919	3.72793e-13	7.11082e-15	1.06696e-11	3.01826e-19	3.14493e-16	4.50115e-15	1.40831e-16	0.241134	0.137879	0.0728513	0.504567	0.0594382	0.768381	1	1	1	1	1	1
rs2070766	ILMN_1807074	MIF	22	24237221	22	24237114	24237258	7.71174e-05	2.05734e-07	0.000766143	1.03622e-07	0.00044614	0.000677043	0.0146331	0.241209	0.96008	0.060923	0.672108	0.80994	0.458542	1	1	1	1	1	1
rs757322	ILMN_1678165	LSM7	19	2360854	19	2324146	2321795	0.0359942	0.984476	1.54573e-09	0.107766	0.00015307	0.357896	0.063996	0.241338	2.63211e-05	0.856636	0.0864799	0.73929	0.556246	1	0.0662764	1	1	1	1
rs67058142	ILMN_2390416	BAG6	6	31241793	6	31607285	31607334	0.971568	0.139409	5.29113e-07	0.0338214	0.291241	0.180563	0.0381045	0.24166	0.000333371	0.0880357	0.421465	0.305465	0.0916516	1	0.839428	1	1	1	1
rs12142772	ILMN_1735143	C1orf38	1	28204326	1	28212818	28212867	0.127265	0.0126202	0.529718	8.79526e-07	0.447496	0.0315792	0.193467	0.241788	0.190299	0.000419217	0.929266	0.307135	0.86606	1	1	1	1	1	1
rs35633	ILMN_1666192	DCTN5	16	23704005	16	23680869	23680918	2.97769e-13	7.22158e-17	9.65526e-10	5.34979e-17	2.55218e-14	1.94136e-14	1.70614e-12	0.242207	0.910419	0.579278	0.329885	0.923669	0.628359	1	1	1	1	1	1
rs11588568	ILMN_1789999	SLC30A7	1	101426960	1	101444916	101444965	7.97155e-13	0.00015824	2.78962e-07	2.18504e-08	0.000562325	0.00144984	0.000162481	0.242596	0.551941	0.56158	0.0767944	0.0374609	0.464507	1	1	1	1	1	1
rs71326939	ILMN_1731014	HEMK1	3	50662845	3	50622014	50622063	2.13497e-05	0.110745	0.783954	0.46182	0.268865	0.883539	0.194632	0.243114	0.0931339	0.0293897	0.159493	0.0456781	0.137572	1	1	1	1	1	1
rs62111895	ILMN_2410965	MRI1	19	13875186	19	13884780	13884829	0.00483511	1.82178e-06	7.28855e-10	0.00012676	0.00133134	0.000397296	3.63684e-06	0.24359	0.608692	0.568536	0.517819	0.721384	0.598163	1	1	1	1	1	1
rs5778197	ILMN_1673798	PPOX	1	161142473	1	161140828	161140877	2.40954e-06	0.0570375	0.00802774	0.000314631	0.224563	0.00188347	0.00316072	0.24359	0.156895	0.679276	0.0122426	0.831468	0.291102	1	1	1	1	1	1
rs6486850	ILMN_2399363	CLEC4A	12	8311376	12	8291069	8291118	3.00827e-06	0.0120234	0.203243	2.25541e-06	0.0016166	0.000168843	0.00124612	0.243953	0.00133135	0.696848	0.978343	0.872428	0.640182	1	1	1	1	1	1
rs6967277	ILMN_2180827	MEPCE	7	100045885	7	100031598	100031647	1.14978e-06	0.0935047	0.148739	0.242872	0.121678	0.0156248	0.0102907	0.244373	0.0438031	0.0487897	0.0856916	0.685932	0.433651	1	1	1	1	1	1
rs2728945	ILMN_1671902	THUMPD3	3	9418510	3	9426992	9427041	6.81998e-12	6.89851e-05	1.18676e-08	6.20831e-09	0.00222613	0.0010227	1.0218e-06	0.245041	0.305712	0.762152	0.120219	0.0975296	0.998625	1	1	1	1	1	1
rs75391517	ILMN_1712687	PAK2	3	196415355	3	196558977	196559026	6.00638e-08	0.000204576	0.0144378	0.00553286	2.81306e-05	7.58591e-05	0.000447435	0.24507	0.109979	0.0921842	0.694399	0.564598	0.629981	1	1	1	1	1	1
rs2350890	ILMN_1680781	C14orf135	14	60785724	14	60601017	60601066	0.0985485	0.00991709	0.00709753	3.62159e-06	0.0465329	0.00012811	0.0451563	0.245141	0.12666	0.00246792	0.416384	0.0244366	0.497543	1	1	1	1	1	1
rs75497003	ILMN_1737413	MSH2	2	47602178	2	47707884	47707933	8.81496e-06	0.0261184	8.21536e-05	4.45072e-10	4.89115e-05	0.00282937	0.000275025	0.246071	0.985882	0.0256952	0.466343	0.657274	0.93584	1	1	1	1	1	1
rs62372869	ILMN_2098616	C5orf39	5	42977032	5	43039535	43039584	0.32063	0.402796	0.438701	0.346348	7.56046e-08	0.086359	0.0623374	0.246371	0.271861	0.231501	8.44333e-09	0.0461422	0.0343711	1	1	1	2.12603e-05	1	1
rs7664212	ILMN_1724407	TACC3	4	1020882	4	1746550	1746714	0.675381	0.224096	0.14643	0.752971	0.534018	0.252757	3.41843e-07	0.248011	0.223274	0.961544	0.478428	0.254852	0.000332635	1	1	1	1	1	0.837576
rs617381	ILMN_1667657	TPP2	13	103299232	13	103330858	103330907	6.87174e-19	6.89182e-09	3.21006e-13	2.19074e-11	1.20783e-06	4.4927e-08	2.29649e-07	0.249481	0.0209664	0.531858	0.121088	0.0786144	0.126165	1	1	1	1	1	1
rs9728914	ILMN_1787461	RUNX3	1	24915984	1	25226136	25226185	0.000134127	4.6524e-06	0.00409532	0.000274833	0.407095	1.16492e-06	0.00184682	0.251967	0.415849	0.886145	0.0255201	0.157786	0.696232	1	1	1	1	1	1
rs4679307	ILMN_1791569	PLXNA1	3	126658022	3	126756007	126756056	0.00374779	0.000398869	0.00466453	0.0345758	1.88134e-06	0.000490505	0.00244861	0.252293	0.80879	0.605808	0.122639	0.326254	0.686791	1	1	1	1	1	1
rs9624247	ILMN_1678690	UPB1	22	23980933	22	24922401	24922450	0.516661	0.311679	0.3992	0.270363	1.60405e-06	0.618858	0.277711	0.252315	0.328966	0.202647	1.72322e-06	0.489379	0.208665	1	1	1	0.00433906	1	1
rs7311078	ILMN_1831106	LOC400043	12	54504341	12	54526349	54526398	3.03194e-13	1.57857e-07	1.92295e-09	3.98007e-14	1.87217e-07	2.07471e-08	2.01682e-09	0.252422	0.0257982	0.395272	0.678133	0.416538	0.504771	1	1	1	1	1	1
rs8015358	ILMN_1787251	DAAM1	14	59604985	14	59835846	59835895	2.44809e-06	0.019305	0.000120471	4.66678e-09	0.00995222	0.00119979	0.0305649	0.25256	0.438794	0.420096	0.328505	0.325424	0.0688602	1	1	1	1	1	1
rs34496680	ILMN_1665100	PTGS1	9	124769857	9	125148946	125148995	0.660008	0.288583	4.343e-07	0.944339	0.616195	0.0509112	0.286068	0.252632	0.00011983	0.741617	0.503954	0.0559013	0.561378	1	0.301732	1	1	1	1
rs192760841	ILMN_2413141	C6orf162	6	87949195	6	88051044	88051093	0.36449	0.0297617	0.159561	0.00254648	0.785591	6.0422e-10	0.274711	0.25353	0.603585	0.132088	0.419816	1.00922e-06	0.781738	1	1	1	1	0.00254122	1
rs199577371	ILMN_1740490	ZFP82	19	36740690	19	36883041	36883090	2.5926e-06	0.0293202	1.09771e-05	0.000104602	0.000741349	0.0371989	8.37041e-07	0.254006	0.347461	0.579552	0.895408	0.312677	0.366063	1	1	1	1	1	1
rs11205591	ILMN_1776104	NDUFS5	1	39501249	1	39494452	39494501	3.1778e-23	3.84227e-15	4.255e-10	3.2861e-24	1.89948e-09	1.02003e-14	3.05187e-14	0.254815	0.431137	0.0841734	0.834837	0.726468	0.633045	1	1	1	1	1	1
rs67331570	ILMN_3235584	TRIM66	11	8703194	11	8633672	8633721	8.45671e-07	0.0916356	0.116884	8.35274e-07	0.608062	0.169176	0.230834	0.255078	0.0938629	0.531201	0.01054	0.185403	0.0829955	1	1	1	1	1	1
rs138788849	ILMN_2217329	IAH1	2	9629298	2	9624641	9628286	4.85807e-08	2.978e-09	2.57537e-17	4.52433e-09	3.32231e-15	7.99095e-09	4.51406e-13	0.255099	2.98413e-05	0.191769	0.000983643	0.167763	0.000651965	1	0.0751405	1	1	1	1
rs16942615	ILMN_1684446	SPAG7	17	4875628	17	4862717	4862766	1.68199e-14	7.84883e-08	7.9051e-10	3.42859e-11	1.69192e-07	1.10432e-10	2.36012e-13	0.255606	0.546043	0.708315	0.0702811	0.63432	0.706132	1	1	1	1	1	1
rs7319612	ILMN_2089329	SPRY2	13	80425660	13	80910158	80910207	0.873118	0.118299	0.389716	0.709327	1.05893e-06	0.262378	0.208495	0.257077	0.458683	0.690069	8.35425e-05	0.369877	0.282539	1	1	1	0.21036	1	1
rs61844237	ILMN_1694068	EFCAB2	1	245133662	1	245251021	245251070	0.109997	0.00360217	0.844399	4.78618e-07	0.160486	1.39801e-05	0.0368368	0.257222	0.384307	0.00124152	0.843882	0.00448238	0.506021	1	1	1	1	1	1
rs12992177	ILMN_2121437	NCL	2	232312968	2	232319813	232319862	5.22769e-08	4.73086e-05	5.85231e-07	1.52665e-10	0.0176556	0.00160584	0.004399	0.257415	0.659625	0.76844	0.0288231	0.147375	0.156975	1	1	1	1	1	1
rs7132539	ILMN_3251482	ALG10B	12	38723585	12	38722794	38722843	6.55146e-09	0.0170906	0.0689726	0.06027	0.650515	0.00521217	0.0377982	0.257565	0.187327	0.0079148	0.0022122	0.33134	0.209757	1	1	1	1	1	1
rs15801	ILMN_1657697	SAR1A	10	71910663	10	71910134	71910183	2.80482e-13	2.30973e-12	0.0110446	6.52116e-11	0.0059435	0.000977124	0.000272132	0.258447	0.0958237	0.345614	0.299611	0.122259	0.324029	1	1	1	1	1	1
rs37752	ILMN_1809292	IMMP2L	7	110921994	7	110303618	110303667	5.54625e-09	0.0115119	0.000196844	5.57567e-05	0.000750805	3.05126e-05	0.00587365	0.258715	0.434019	0.914928	0.480756	0.640545	0.171154	1	1	1	1	1	1
rs4804787	ILMN_2193817	CLEC4G	19	7787202	19	7794030	7794079	4.13545e-09	3.789e-06	0.000375566	3.52032e-06	0.00348874	1.12011e-05	0.00904373	0.25915	8.81756e-05	0.17598	0.00114873	0.284211	1.44221e-05	1	0.222026	1	1	1	0.0363149
rs28547570	ILMN_1660341	LRPAP1	4	3509153	4	3514563	3514612	2.84522e-07	0.000151258	0.00212742	4.0419e-05	5.67312e-05	1.91295e-06	0.000902424	0.259301	0.13424	0.847714	0.354575	0.929024	0.255187	1	1	1	1	1	1
rs3764648	ILMN_1770290	CNN2	19	1044753	19	1038926	1038975	4.99948e-12	7.20402e-07	8.33521e-05	4.55999e-12	6.4017e-11	6.48456e-05	1.31451e-07	0.259657	0.738865	0.845283	0.991551	0.102269	0.881288	1	1	1	1	1	1
rs28379823	ILMN_1807491	LAIR2	19	54874155	19	55021751	55021800	1.98553e-06	7.97383e-05	8.68279e-05	5.88936e-08	7.71033e-05	4.29106e-05	1.46402e-07	0.259884	0.027931	0.167491	0.208789	0.365395	0.0371126	1	1	1	1	1	1
rs4675268	ILMN_1789830	CFLAR	2	203014746	2	202028943	202028992	0.0731873	0.00612471	3.66854e-06	0.00521707	0.00358282	0.0963113	0.0764864	0.260304	0.0186575	0.255121	0.394211	0.820345	0.685876	1	1	1	1	1	1
rs12038936	ILMN_1909886	BE612775	1	100240050	1	100173290	100173339	5.29044e-09	0.00136895	6.24817e-06	8.01171e-11	7.91584e-10	1.03291e-08	1.24443e-05	0.260682	0.478522	0.24125	0.00272851	0.512169	0.639923	1	1	1	1	1	1
rs6142295	ILMN_1717262	PROCR	20	33685047	20	33764878	33764927	1.00488e-12	1.02122e-08	4.62141e-13	2.7337e-15	2.20152e-14	1.62733e-08	2.55797e-12	0.261138	0.308401	0.778258	0.81146	0.358503	0.891508	1	1	1	1	1	1
rs17185052	ILMN_1753582	RPA2	1	28241083	1	28218126	28218175	1.1702e-07	8.60142e-07	2.52373e-07	1.11513e-11	0.000520012	7.14659e-06	7.21652e-05	0.261398	0.113821	0.046415	0.731204	0.481417	0.888406	1	1	1	1	1	1
rs9217	ILMN_1741131	CHRNB1	17	7363088	17	7360661	7360710	1.41971e-07	0.00241785	0.000359629	0.0208655	0.0613858	0.0092249	0.00378718	0.261643	0.945352	0.388154	0.293537	0.0842763	0.34311	1	1	1	1	1	1
rs11714793	ILMN_1705224	TMEM110	3	52924930	3	52874136	52874185	1.75438e-11	2.54892e-09	1.68003e-20	9.88667e-15	9.9899e-19	1.93944e-05	8.52157e-19	0.263194	1.47812e-06	0.174711	3.24732e-09	0.743577	0.13296	1	0.00372191	1	8.17675e-06	1	1
rs302647	ILMN_2134974	RAB38	11	87908346	11	87846656	87846705	4.48244e-14	2.89171e-11	0.100223	4.89174e-13	0.00271982	6.07502e-07	0.136234	0.263658	0.00018046	0.688755	0.016169	0.812064	4.29823e-07	1	0.454398	1	1	1	0.00108229
rs139395522	ILMN_1732810	SNX17	2	27638213	2	27599761	27599810	0.000641717	0.126629	0.689221	0.00776364	7.72703e-08	0.00577473	0.00140282	0.263826	0.0322167	0.900127	0.172972	0.948882	0.783938	1	1	1	1	1	1
rs28545324	ILMN_1716983	LILRA2	19	55105673	19	55098855	55098904	1.40649e-19	2.39183e-15	1.28106e-11	7.04071e-17	1.5664e-11	1.56703e-10	1.11124e-10	0.264214	0.376621	0.994519	0.155711	0.149716	0.616284	1	1	1	1	1	1
rs7387720	ILMN_1712517	ZNF696	8	144382569	8	144379981	144380030	3.31306e-08	0.0237405	0.000460594	0.000982111	0.113532	0.013969	0.000109377	0.264261	0.528562	0.315035	0.0170149	0.412171	0.904626	1	1	1	1	1	1
rs5875113	ILMN_2224290	ZNF322	6	26665709	6	26636621	26636670	1.58382e-37	5.08468e-14	8.46148e-41	7.08955e-28	6.16933e-22	2.10149e-11	2.8069e-24	0.265244	0.00200376	0.432304	0.982863	0.00322417	0.644004	1	1	1	1	1	1
rs202027765	ILMN_1808590	GUCY1A3	4	156590041	4	156643202	156643251	0.0231327	0.960738	0.289474	0.642245	2.84271e-12	0.319887	0.223155	0.265391	0.826019	0.540943	4.6721e-11	0.0492579	0.964783	1	1	1	1.17644e-07	1	1
rs10781543	ILMN_1811301	INPP5E	9	139328369	9	139323313	139323362	9.57161e-11	0.00583442	1.28987e-17	0.000169699	1.87809e-08	0.0103797	2.6962e-11	0.267282	1.91725e-06	0.154268	0.160737	0.0989846	0.0728819	1	0.00482764	1	1	1	1
rs2294757	ILMN_1674574	VNN1	6	133035098	6	133003444	133003493	0.00386858	1.61289e-05	4.70096e-14	0.00185905	0.869537	0.000922901	0.0179573	0.268089	2.5554e-11	0.610558	0.129389	0.171992	0.590705	1	6.43449e-08	1	1	1	1
rs2655994	ILMN_2097858	KIAA1737	14	77579054	14	77583223	77583272	1.34602e-06	4.60113e-05	0.000872348	4.53367e-05	1.91007e-09	0.127192	0.0162337	0.268572	0.743874	0.753142	0.0599009	0.44296	0.229835	1	1	1	1	1	1
rs6457794	ILMN_3242462	UHRF1BP1	6	34799130	6	34845006	34845055	4.15489e-20	2.88293e-09	3.90548e-14	2.3726e-21	4.35514e-08	6.33315e-08	2.66668e-18	0.268724	0.106277	0.137092	0.411603	0.140945	0.189084	1	1	1	1	1	1
rs11666649	ILMN_2209299	ZNF333	19	14800551	19	14831332	14831381	6.50988e-08	0.0292993	0.00277246	1.2808e-05	0.0199608	0.000209635	0.0653806	0.26888	0.924927	0.777783	0.344494	0.313009	0.0895612	1	1	1	1	1	1
rs7282730	ILMN_1687495	SLC37A1	21	43984126	21	44001222	44001271	2.86418e-06	0.000203504	0.0184319	0.000211977	0.00251373	0.00353756	0.00346455	0.269636	0.645796	0.735411	0.24132	0.802202	0.915775	1	1	1	1	1	1
rs72704656	ILMN_1762582	ARNT	1	150828307	1	150782289	150782338	1.81561e-13	8.41376e-07	1.69198e-05	2.10491e-11	0.00146098	9.87726e-08	0.00107362	0.269726	0.212411	0.759542	0.00998561	0.990522	0.037496	1	1	1	1	1	1
rs6039079	ILMN_1723969	PLCB1	20	8166493	20	8865283	8865332	0.000508058	0.0896707	0.000708508	6.25774e-05	0.0692033	0.0121115	1.87677e-07	0.270778	0.0313266	0.137871	0.284728	0.746108	0.000165906	1	1	1	1	1	0.41775
rs2546016	ILMN_1737157	GRAMD1A	19	35432659	19	35517279	35517328	4.27691e-06	0.0127602	0.00922602	0.00673213	4.45452e-06	0.0209216	0.0402765	0.271086	0.184801	0.948684	0.00519238	0.392579	0.378458	1	1	1	1	1	1
rs7078507	ILMN_1783247	C10orf11	10	77140864	10	77818461	77818510	2.46585e-12	3.9917e-13	6.41617e-11	2.83238e-14	6.05378e-09	3.64974e-08	9.66651e-09	0.271397	0.151476	0.624639	0.150665	0.721515	0.0498337	1	1	1	1	1	1
rs1544653	ILMN_1723115	CLEC4F	2	71055270	2	71035945	71035994	4.10505e-15	3.20768e-09	5.2047e-11	8.9539e-20	1.95112e-13	4.61389e-12	1.77625e-08	0.27147	0.982019	0.0454838	0.0187681	0.309464	0.527403	1	1	1	1	1	1
rs62069929	ILMN_2216918	SHPK	17	3515275	17	3511925	3511974	5.94288e-07	0.00803272	0.0129065	0.00643459	0.0952925	0.0555286	0.0121859	0.271514	0.980487	0.0882741	0.145517	0.0492644	0.764674	1	1	1	1	1	1
rs8111661	ILMN_2225348	ZNF805	19	57752326	19	57773197	57773246	0.0416325	0.0197181	1.57591e-06	0.00010519	0.689098	0.145567	0.00269342	0.273349	0.00490957	0.0323225	0.0977582	0.682922	0.174708	1	1	1	1	1	1
rs6661832	ILMN_1670079	OMA1	1	58955281	1	58971775	58971824	2.0593e-06	0.000809581	5.66284e-07	0.000798094	6.06713e-05	6.18655e-07	1.69148e-05	0.273652	0.484213	0.168162	0.146295	0.927362	0.179871	1	1	1	1	1	1
rs572311	ILMN_1730082	RPUSD4	11	126069632	11	126072329	126072378	3.37526e-07	0.0795664	0.00994569	0.000631754	1.52661e-06	0.201416	8.81172e-07	0.273734	0.417835	0.4931	0.818739	0.169334	0.552679	1	1	1	1	1	1
rs12955693	ILMN_1757845	SPIRE1	18	12660381	18	12446589	12446638	3.01527e-10	1.45328e-05	0.00148935	2.62031e-12	0.000824611	0.000737385	3.94267e-08	0.274094	0.195292	0.150118	0.0479233	0.129653	0.68704	1	1	1	1	1	1
rs199861315	ILMN_2042343	MRPL42P5	15	40883540	15	40824202	40824251	5.81673e-08	0.0245334	0.00277968	8.76074e-07	0.013482	0.037587	0.0251242	0.274272	0.9715	0.405367	0.437705	0.285832	0.328579	1	1	1	1	1	1
rs13004371	ILMN_1786275	PAPOLG	2	61839925	2	61025898	61025947	4.65609e-06	0.274372	0.245516	0.88636	0.735017	0.17628	0.171665	0.274301	0.00117134	0.0042371	0.0144097	0.000378841	0.000128943	1	1	1	1	0.953921	0.324677
rs10740333	ILMN_1805827	PPA1	10	71999852	10	71966021	71966070	1.93176e-07	0.00149177	0.0512957	5.3364e-05	0.00111569	0.00344223	0.273485	0.274311	0.797898	0.80252	0.486621	0.281543	0.0194099	1	1	1	1	1	1
rs147072954	ILMN_3243744	EAPP	14	35051166	14	34985653	34985702	3.88231e-05	0.0646777	6.62719e-08	1.56979e-05	0.186712	0.00619911	0.0416657	0.274329	0.354092	0.29506	0.101602	0.919616	0.250531	1	1	1	1	1	1
rs9835219	ILMN_3225591	RPL14	3	40424093	3	40503567	40503616	5.31027e-07	0.00904832	0.00664616	0.273542	0.00186847	0.0861071	0.874429	0.274445	0.502316	0.073236	0.840315	0.0853526	0.00662904	1	1	1	1	1	1
rs809584	ILMN_2287276	FAM177A1	14	35384489	14	35515652	35515701	1.05125e-09	3.25834e-08	0.000172742	5.88817e-16	7.38591e-07	6.42397e-07	3.7829e-06	0.275006	0.79119	0.155932	0.189446	0.630609	0.873186	1	1	1	1	1	1
rs7912344	ILMN_1795906	PCBD1	10	72555231	10	72645594	72645643	1.03422e-06	0.0179612	0.120857	4.79855e-05	0.834401	0.0167594	0.425215	0.275654	0.0968816	0.725663	0.000620395	0.291244	0.0230308	1	1	1	1	1	1
rs113865994	ILMN_1791232	SPRED2	2	65518430	2	65538207	65538256	1.28737e-21	6.0184e-10	1.44581e-09	7.4483e-20	7.1814e-11	1.06537e-12	7.91651e-13	0.276535	0.552003	0.574287	0.456169	0.0980196	0.195722	1	1	1	1	1	1
rs11111213	ILMN_1715569	CCDC53	12	102610459	12	102419774	102406944	4.1861e-10	5.10124e-06	1.94919e-08	3.06014e-10	1.09146e-08	3.42993e-05	5.46194e-08	0.277037	0.177726	0.73688	0.200531	0.245789	0.629105	1	1	1	1	1	1
rs7664110	ILMN_3248890	SNORA24	4	119208302	4	119200348	119200397	1.40731e-08	4.89812e-05	0.000281017	1.62549e-06	0.01779	3.75358e-05	8.88319e-05	0.277064	0.765593	0.996616	0.0208625	0.587988	0.620854	1	1	1	1	1	1
rs138555616	ILMN_1728975	SCO1	17	10606868	17	10583936	10583985	9.547e-07	0.0200026	0.0877989	0.01052	0.913147	0.00561211	0.00265052	0.277469	0.254353	0.278065	0.00114886	0.347516	0.974018	1	1	1	1	1	1
rs7920238	ILMN_1689817	LCOR	10	98748452	10	98718160	98718209	0.0038276	0.000509445	4.50122e-07	7.58414e-05	7.92472e-07	6.03483e-06	2.29983e-10	0.278945	0.0134057	0.106001	0.0762613	0.0860848	0.00177076	1	1	1	1	1	1
rs112036212	ILMN_1688775	METRNL	17	81050747	17	81052594	81052643	2.01081e-09	0.000702071	0.000174862	3.29982e-07	4.4237e-06	0.00198732	0.00022136	0.27907	0.984781	0.841841	0.805733	0.444177	0.410565	1	1	1	1	1	1
rs10424113	ILMN_1707810	RPS5	19	58470521	19	58904510	58904732	0.0245413	0.659265	0.00140393	0.54303	1.17399e-07	0.911359	0.0423555	0.279645	0.118171	0.418851	0.000429895	0.140049	0.767093	1	1	1	1	1	1
rs12529993	ILMN_1784946	ORC3	6	88283420	6	88376789	88376838	2.69475e-06	0.107184	5.28307e-05	0.00421688	0.0619599	0.0403871	0.000781531	0.281158	0.38982	0.581309	0.196504	0.364114	0.756014	1	1	1	1	1	1
rs202160889	ILMN_3238889	RPRD2	1	150439003	1	150448791	150448840	7.41407e-06	0.0703206	0.63369	0.000928607	0.346676	0.218259	0.198901	0.282757	0.000321924	0.927354	0.00293817	0.180509	0.0102594	1	0.810606	1	1	1	1
rs3177032	ILMN_1694479	WDR18	19	994544	19	994456	994505	2.93671e-12	4.59074e-13	2.33425e-19	1.43e-12	8.74449e-17	1.79175e-10	8.69966e-13	0.282835	0.0285997	0.388428	0.0810057	0.892881	0.410211	1	1	1	1	1	1
rs66933393	ILMN_2355486	FAM3B	21	42690424	21	42718946	42718995	3.09589e-45	3.37581e-26	1.09017e-25	4.89363e-37	1.90271e-24	3.34445e-29	2.18121e-17	0.28337	0.000141858	0.457682	0.947349	0.00790539	0.000397789	1	0.357199	1	1	1	1
rs6426724	ILMN_1738572	USP48	1	22049667	1	22054538	22054587	1.22373e-11	0.0057311	9.3015e-10	8.09939e-09	2.18175e-11	0.0312956	6.04349e-09	0.283724	0.304238	0.993934	0.0633723	0.128272	0.527516	1	1	1	1	1	1
rs151063127	ILMN_1728639	FCGR3B	1	162443281	1	161593525	161593574	0.820796	0.165378	0.790486	0.118032	0.593071	1.34598e-08	0.227387	0.284883	0.936594	0.256296	0.729309	1.15088e-06	0.276471	1	1	1	1	0.00289791	1
rs4894261	ILMN_1792435	STAG1	3	135280157	3	136056456	136056505	4.60311e-07	0.0399323	0.926792	0.34313	0.00669691	0.00809161	0.0319713	0.284932	0.00156381	0.0105996	0.223957	0.5412	0.19741	1	1	1	1	1	1
rs17164725	ILMN_1748926	TMEM209	7	129840103	7	129804986	129805035	4.83355e-18	3.37036e-09	5.69842e-05	6.69072e-11	3.98866e-07	1.02871e-05	1.86008e-06	0.285363	0.0989126	0.629803	0.358388	0.102953	0.253899	1	1	1	1	1	1
rs17494468	ILMN_2051519	RPL37A	2	217411982	2	217363597	217364038	0.000283389	7.65428e-07	6.26684e-05	5.37177e-08	8.5354e-05	1.94533e-05	0.00766151	0.285519	0.707665	0.0322142	0.412857	0.461683	0.794121	1	1	1	1	1	1
rs73076855	ILMN_1797828	DDRGK1	20	3179361	20	3171228	3171277	2.11889e-10	1.02006e-05	2.01025e-06	4.74747e-06	9.21756e-08	5.09441e-05	8.82526e-11	0.285894	0.662499	0.201076	0.971567	0.220362	0.512901	1	1	1	1	1	1
rs467277	ILMN_1807719	CTNS	17	3558698	17	3564717	3564766	8.57603e-05	3.81661e-05	0.0934247	2.00238e-06	0.00576239	2.29229e-06	0.0295129	0.286839	0.858463	0.470234	0.861023	0.272295	0.981102	1	1	1	1	1	1
rs5756825	ILMN_1757467	H1F0	22	38199950	22	38203234	38203283	5.73595e-07	0.0155598	0.00014838	0.00104307	2.71693e-08	0.00410465	0.000280884	0.287341	0.2013	0.953609	0.750473	0.680639	0.394464	1	1	1	1	1	1
rs7106	ILMN_1694711	MAD2L1BP	6	43608386	6	43608325	43608374	3.40146e-10	5.33407e-08	1.27949e-08	1.27984e-10	1.07199e-06	0.0135131	9.90006e-06	0.289207	0.904059	0.398105	0.457928	0.148296	0.335362	1	1	1	1	1	1
rs3757351	ILMN_2393456	DDO	6	110735630	6	110713977	110714026	0.0276023	0.76584	0.0124907	0.000392974	1.1128e-12	0.998528	0.210985	0.289376	0.227884	0.175011	1.87428e-08	0.222284	0.767794	1	1	1	4.71943e-05	1	1
rs7336477	ILMN_2350122	TRIM13	13	50528339	13	50588309	50588358	1.20036e-08	0.000137669	4.01758e-11	6.93688e-05	0.000245155	4.93215e-05	8.51247e-10	0.289615	0.180898	0.43077	0.408068	0.907012	0.2114	1	1	1	1	1	1
rs34025993	ILMN_1720926	PSMD5	9	123516572	9	123578464	123578513	5.67015e-06	0.129245	1.00231e-08	0.423286	0.00811327	0.191688	2.5238e-05	0.289982	0.0442517	0.0495257	0.522019	0.0854594	0.332373	1	1	1	1	1	1
rs3012788	ILMN_1668063	FCN1	9	137806344	9	137801466	137801515	1.16195e-06	0.000142666	7.24675e-06	1.32972e-05	7.44199e-07	7.05112e-08	2.12112e-08	0.290734	0.673727	0.846135	0.425487	0.711408	0.251564	1	1	1	1	1	1
rs10852440	ILMN_2324561	SLC7A6	16	68317061	16	68334225	68334274	4.04995e-14	2.19278e-12	0.0262284	1.44151e-09	0.0043764	0.000618799	0.0219264	0.291424	0.000186812	0.986368	0.000233611	0.0375979	0.00176787	1	0.470392	1	0.588233	1	1
rs7755	ILMN_1784863	CD36	7	80306271	7	80305834	80305883	4.37948e-18	2.15676e-16	2.24191e-08	2.32596e-15	3.31801e-09	1.62445e-14	1.65958e-06	0.291794	0.451984	0.684809	0.30936	0.365792	0.200801	1	1	1	1	1	1
rs201997802	ILMN_1689607	C3orf17	3	112439144	3	112736297	112736346	0.889279	0.186743	0.371257	5.34798e-06	0.472391	0.706597	0.670063	0.291844	0.536902	0.000176919	0.506845	0.698588	0.662913	1	1	0.445481	1	1	1
rs11063101	ILMN_1791792	C12orf5	12	4466403	12	4461697	4461746	0.00088439	0.134903	7.07248e-07	5.52881e-05	0.000119133	0.0467993	0.000693254	0.292073	0.0208767	0.255342	0.463108	0.826444	0.559469	1	1	1	1	1	1
rs74896495	ILMN_1800447	PHKB	16	47867010	16	47733388	47733437	8.17346e-06	0.00845552	0.110123	0.000159864	0.208181	0.0412757	0.00069595	0.292492	0.0211722	0.94953	0.0299784	0.123463	0.665779	1	1	1	1	1	1
rs2271804	ILMN_1751561	CAMK1D	10	12252217	10	12870971	12871020	1.08842e-06	0.00812297	0.110203	0.00537823	0.111534	1.11769e-05	0.0236441	0.292741	0.0299302	0.319938	0.033206	0.963303	0.225973	1	1	1	1	1	1
rs3115097	ILMN_1666178	TP53I13	17	27907313	17	27900075	27900124	3.56671e-15	8.31371e-07	3.23973e-10	5.84172e-11	1.03305e-07	3.62007e-06	8.85747e-07	0.293013	0.439169	0.991303	0.179829	0.0399759	0.822337	1	1	1	1	1	1
rs13120253	ILMN_3247998	STAP1	4	68430610	4	68472253	68472302	1.63633e-10	1.08541e-06	3.16954e-09	2.54326e-10	3.70886e-19	2.75872e-10	5.25196e-08	0.293033	0.193634	0.266174	8.45399e-14	0.849266	0.0240953	1	1	1	2.12872e-10	1	1
rs17553284	ILMN_1812666	DNAJC15	13	43597706	13	43683232	43683281	3.19305e-34	1.23648e-27	1.07831e-33	1.16393e-28	3.26327e-18	3.74804e-19	1.00158e-17	0.293865	0.742632	0.592819	0.00349151	0.114896	0.0527367	1	1	1	1	1	1
rs35015902	ILMN_2405305	ARNTL	11	13292277	11	13408236	13408285	0.00396189	0.000732789	3.10799e-07	3.55753e-05	0.0242838	0.0636509	0.00112947	0.294028	0.115854	0.114835	0.802615	0.885576	0.667083	1	1	1	1	1	1
rs11684044	ILMN_1791119	NDUFA10	2	240882147	2	240900338	240900387	1.36226e-12	7.71697e-13	0.0039949	2.50137e-07	0.00829685	0.000219936	0.000461728	0.294132	0.00647174	0.705613	0.023168	0.136749	0.0519025	1	1	1	1	1	1
rs1128642	ILMN_1718309	COX15	10	101471695	10	101471716	101471765	0.00170459	0.000301097	0.00689267	0.00516265	3.39998e-06	0.0280305	0.0165036	0.29442	0.925747	0.800912	0.308856	0.612307	0.858361	1	1	1	1	1	1
rs11589479	ILMN_1751500	ADAM15	1	155033308	1	155032770	155032819	9.32557e-17	4.80553e-14	1.21437e-10	1.93323e-13	2.52167e-08	6.75493e-12	1.103e-09	0.294939	0.00573789	0.909684	0.0692368	0.54511	0.322128	1	1	1	1	1	1
rs80049489	ILMN_2320513	APBB3	5	139948839	5	139937966	139938015	0.804325	0.293377	1.29368e-06	0.250821	0.277765	0.112673	0.359361	0.294952	3.41336e-05	0.279211	0.285914	0.137638	0.387799	1	0.0859485	1	1	1	1
rs116707802	ILMN_1768271	SMAP1	6	71526843	6	71571313	71571362	1.53653e-15	4.5779e-11	1.16854e-07	3.55281e-15	8.05286e-07	5.02938e-13	2.82624e-08	0.295808	0.67828	0.260356	0.58238	0.084969	0.90227	1	1	1	1	1	1
rs71335276	ILMN_1777190	CFD	19	859368	19	863271	863320	3.36352e-07	9.2059e-05	9.469e-09	1.58053e-08	6.00733e-06	0.000225612	8.71377e-09	0.295927	0.257361	0.821988	0.398968	0.139636	0.477141	1	1	1	1	1	1
rs201597751	ILMN_1797534	RIOK1	6	7440151	6	7418126	7418175	1.32695e-06	0.0855568	0.96525	0.0126039	0.002966	0.120264	0.0778161	0.296176	0.0266888	0.413426	0.798619	0.252565	0.330857	1	1	1	1	1	1
rs10914655	ILMN_3280847	AK2	1	33526343	1	33475751	33475797	9.92377e-21	1.04306e-11	1.47855e-17	3.89671e-15	7.13411e-09	3.68451e-07	4.04373e-11	0.296933	0.164095	0.755113	8.67485e-06	0.00121774	0.0102464	1	1	1	0.0218433	1	1
rs1055886	ILMN_1754738	AP1M1	19	16189583	19	16346075	16346124	0.156266	0.00911415	0.350673	2.60628e-06	0.114979	0.0445817	0.320171	0.297425	0.704414	0.0227845	0.987064	0.536368	0.739416	1	1	1	1	1	1
rs200597540	ILMN_3291778	ABCB10	1	230260600	1	229661725	229657376	5.3976e-06	0.227974	0.756233	0.393891	0.797673	0.772925	0.135901	0.297445	0.0297033	0.0623705	0.0103687	0.0348258	0.307289	1	1	1	1	1	1
rs74340845	ILMN_1678535	ESR1	6	151840684	6	152423991	152424040	1.10745e-06	8.35029e-07	8.36032e-05	3.01581e-08	0.000753646	4.93812e-07	0.00587667	0.297551	0.275371	0.488283	0.346922	0.583599	0.0206705	1	1	1	1	1	1
rs757115	ILMN_1811579	HOMER3	19	18971322	19	19040218	19040267	0.00620242	0.615042	0.0318737	0.139367	8.19469e-07	0.0116791	0.262114	0.29764	0.793828	0.449091	0.0195558	0.692515	0.539062	1	1	1	1	1	1
rs4803776	ILMN_1789007	APOC1	19	45452335	19	45422483	45422532	1.67981e-09	5.42679e-06	1.02666e-07	5.18637e-08	4.31749e-06	1.56299e-07	1.51727e-08	0.297718	0.379231	0.722418	0.244507	0.685189	0.559355	1	1	1	1	1	1
rs12979308	ILMN_1678052	C19orf24	19	1275987	19	1278916	1278965	3.40851e-07	0.00715683	0.142589	0.000893787	0.125149	1.09433e-05	0.00487528	0.298077	0.0341045	0.707096	0.0512738	0.874218	0.27782	1	1	1	1	1	1
rs11778573	ILMN_1809931	NDRG1	8	134228930	8	134249515	134249564	2.30502e-07	1.82066e-06	0.0379711	3.37757e-07	0.00301131	2.7966e-08	0.0493137	0.298309	0.209438	0.715957	0.17171	0.666055	0.213298	1	1	1	1	1	1
rs67805055	ILMN_1803788	LGALS3	14	55587552	14	55611959	55612008	0.00229898	0.182972	0.010401	0.39706	1.44837e-08	0.021581	1.08258e-07	0.299565	0.884674	0.129028	0.00955601	0.79988	0.00476396	1	1	1	1	1	1
rs10148640	ILMN_1686432	ACYP1	14	75685576	14	75528392	75528441	2.76076e-06	0.0229857	0.876939	0.0332775	0.113892	0.666835	0.229911	0.300089	0.00457719	0.270633	0.140338	0.0455011	0.133831	1	1	1	1	1	1
rs11191642	ILMN_1773313	MIR1307	10	105055912	10	105154020	105154069	1.12276e-55	9.79359e-51	1.82269e-60	1.65937e-70	1.14405e-28	1.49937e-29	1.68885e-32	0.300207	0.550668	0.160105	1.01627e-06	0.019054	0.320647	1	1	1	0.00255898	1	1
rs199947045	ILMN_1696031	C15orf21	15	45818239	15	45848562	45848611	0.73322	0.119805	2.91624e-07	0.213938	0.00161498	0.0972299	0.00947742	0.300375	6.50141e-07	0.477518	0.00461905	0.214149	0.0265563	1	0.00163706	1	1	1	1
rs2890489	ILMN_2182750	DDX1	2	15723605	2	15770209	15770923	2.67706e-13	5.44588e-11	0.00271769	8.35589e-09	0.0222167	1.63905e-07	4.60584e-05	0.300543	0.0342316	0.674443	0.000740227	0.758448	0.23659	1	1	1	1	1	1
rs1286444	ILMN_1778242	CALM1	14	91097054	14	90874298	90874347	5.06433e-06	0.00591462	2.02611e-09	9.77526e-09	6.3425e-13	0.00292201	0.000368653	0.300646	0.00483026	0.251095	0.000655116	0.240279	0.908243	1	1	1	1	1	1
rs4788173	ILMN_1782377	IMAA	16	29670736	16	29556507	29556556	0.00101477	1.18107e-06	0.000527439	0.000487166	0.127705	0.636847	0.179688	0.300976	0.972825	0.969504	0.116405	0.0309545	0.213783	1	1	1	1	1	1
rs1636677	ILMN_2161508	PHTF2	7	77598537	7	77584861	77584910	3.1596e-07	0.197417	0.000480158	0.872084	0.0398959	0.00987526	0.0967596	0.301685	0.16897	0.0171049	0.0709549	0.94625	0.0674921	1	1	1	1	1	1
rs61621604	ILMN_1797793	BLVRB	19	40941154	19	40953713	40953762	5.82988e-13	7.03295e-08	2.4873e-16	4.87329e-11	6.91135e-07	3.1746e-08	4.46998e-07	0.302341	0.239135	0.906536	0.002931	0.250355	0.00875483	1	1	1	1	1	1
rs7467760	ILMN_1806705	ASB6	9	132382253	9	132397096	132397145	1.98729e-08	0.00203244	3.03597e-09	3.03059e-06	4.63465e-06	0.000163453	2.65162e-06	0.302678	0.0282678	0.870562	0.567727	0.81547	0.414947	1	1	1	1	1	1
rs2035768	ILMN_3252446	AK131472	19	22787325	19	23331933	23331982	0.161118	0.00943493	2.36443e-07	0.0361098	0.226597	0.955136	0.0855669	0.30279	0.117739	0.582886	0.550888	0.350634	0.840028	1	1	1	1	1	1
rs71928711	ILMN_2058795	PGCP	8	97916456	8	98155444	98155493	1.45081e-06	6.08513e-05	2.45933e-06	9.37861e-07	0.0084214	0.000165487	0.00147118	0.304806	0.932512	0.817787	0.130443	0.364012	0.471721	1	1	1	1	1	1
rs2884709	ILMN_1804415	SMAGP	12	51654246	12	51639337	51639386	2.37731e-08	2.13065e-05	0.0138729	6.25314e-07	0.000564314	7.2537e-05	2.80237e-05	0.305318	0.0556761	0.686835	0.0733318	0.134382	0.444403	1	1	1	1	1	1
rs9521981	ILMN_2115218	ANKRD10	13	111544842	13	111531278	111531327	0.00297561	0.00417657	0.000513382	9.36406e-07	0.0026715	8.80752e-05	0.00464991	0.305608	0.505899	0.0355651	0.457932	0.0551471	0.667935	1	1	1	1	1	1
rs12592891	ILMN_2064606	TBC1D2B	15	78279314	15	78287669	78287718	8.04026e-11	0.00132938	0.6929	6.73288e-07	0.135441	0.070253	0.261089	0.30615	0.00426455	0.586526	0.00378094	0.00959239	1.63838e-05	1	1	1	1	1	0.0412545
rs4919098	ILMN_1677483	EXOSC1	10	99205731	10	99205509	99205558	1.01079e-05	3.10019e-05	0.000301203	1.2601e-09	0.00027121	0.00252874	0.0124452	0.30621	0.868658	0.0126124	0.849478	0.843316	0.508222	1	1	1	1	1	1
rs34934568	ILMN_1712347	SRSF6	20	42089140	20	42089229	42089382	6.99992e-10	8.28996e-05	3.55052e-07	0.000146584	0.0110593	0.000334348	0.00507233	0.306216	0.0199749	0.176716	0.00421389	0.0822809	0.0230338	1	1	1	1	1	1
rs689876	ILMN_1800787	RFTN1	3	16414473	3	16357414	16357463	4.25254e-07	1.69055e-07	0.000308837	4.86119e-06	1.09247e-06	1.29794e-07	9.43529e-08	0.306856	0.146223	0.61136	0.943176	0.251871	0.896186	1	1	1	1	1	1
rs2448241	ILMN_1902630	BM715751	14	102414767	14	102415455	102415504	5.37638e-06	0.195127	0.00248023	0.591779	0.140459	0.371233	0.117489	0.307024	0.857692	0.00907128	0.239323	0.0960643	0.25121	1	1	1	1	1	1
rs4552048	ILMN_1753283	NFATC2IP	16	29269826	16	28969869	28969905	0.332164	0.529566	0.70339	2.77344e-06	0.438648	0.801738	0.216422	0.307439	0.378702	0.00175013	0.879476	0.746473	0.115012	1	1	1	1	1	1
rs4705205	ILMN_1787266	SPINK1	5	147218813	5	147211110	147209169	3.62306e-06	1.48793e-07	8.89737e-06	2.57276e-07	1.27556e-05	0.000222074	0.000340089	0.307732	0.149998	0.502824	0.914424	0.968636	0.641204	1	1	1	1	1	1
rs34948512	ILMN_3219764	RPSA	16	73417988	16	73975074	73975123	0.00540773	0.37257	0.107848	1.4146e-06	0.0264856	0.00362354	0.0733459	0.309853	0.822349	0.0135541	0.847844	0.49575	0.967939	1	1	1	1	1	1
rs268694	ILMN_1801934	SERTAD3	19	40962382	19	40947015	40947064	3.63915e-09	0.000434877	1.31263e-08	0.00132011	5.8853e-06	0.000316291	1.31913e-05	0.310007	0.880827	0.305372	0.778388	0.982472	0.943435	1	1	1	1	1	1
rs7209557	ILMN_1749722	RNF213	17	78333436	17	78369773	78369822	0.00256818	0.162378	0.00216586	0.00564459	1.64256e-08	0.207035	0.124394	0.311635	0.0377778	0.459864	4.21581e-06	0.427324	0.62694	1	1	1	0.0106154	1	1
rs10792216	ILMN_2410038	FAM111A	11	58816457	11	58922294	58922343	0.827418	0.0785364	6.67605e-06	0.12281	0.278411	0.764689	0.0372066	0.311757	0.000267967	0.269197	0.484802	0.967134	0.173781	1	0.67474	1	1	1	1
rs12949853	ILMN_1747271	ATP1B2	17	7570878	17	7560755	7560804	4.74812e-05	2.46274e-05	8.81454e-05	0.000166679	4.42745e-05	7.0932e-06	3.7186e-07	0.312936	0.982709	0.890375	0.642236	0.313024	0.245797	1	1	1	1	1	1
rs10832313	ILMN_2119774	CYP2R1	11	14922363	11	14900700	14900749	3.91361e-06	0.0246315	0.0111856	0.00986855	0.00292587	0.000238948	0.00124912	0.313161	0.544018	0.240817	0.646508	0.942256	0.600534	1	1	1	1	1	1
rs11639620	ILMN_1765851	TRADD	16	67073552	16	67188445	67188494	0.0786659	0.0124424	0.0248454	0.0444927	0.318137	1.22152e-07	0.0313032	0.314324	0.164148	0.693973	0.914771	0.000554817	0.336049	1	1	1	1	1	1
rs3002271	ILMN_1658531	RPL7	1	97442229	1	97144715	97144764	1.47863e-06	0.0248568	0.0379952	0.569719	0.000352502	0.00305169	0.00330352	0.31459	0.0757991	0.0281485	0.971711	0.8914	0.864749	1	1	1	1	1	1
rs5001602	ILMN_1733562	TFB1M	6	155635808	6	155579102	155579151	1.90961e-05	0.00667246	0.0509616	0.0255878	0.00650563	0.0711204	5.06821e-09	0.315037	0.295098	0.281289	0.382287	0.0992671	0.0330235	1	1	1	1	1	1
rs1965758	ILMN_2192281	CARD8	19	48707583	19	48711608	48711657	2.69033e-13	1.6359e-12	2.94612e-16	5.1965e-15	1.63443e-08	0.000315072	7.02839e-08	0.315962	0.301821	0.460882	0.367999	0.00234667	0.150879	1	1	1	1	1	1
rs10890403	ILMN_3247552	KNCN	1	47009343	1	47011448	47011497	3.8076e-06	0.135714	0.971481	0.00628802	0.175011	0.722368	0.338389	0.316022	0.00874757	3.73449e-07	0.148757	0.0712211	0.00119778	1	1	0.000940345	1	1	1
rs2974254	ILMN_1683023	PDGFC	4	157771062	4	157683101	157683150	5.28569e-08	0.00502795	0.0254165	8.34838e-06	0.383321	0.00670466	7.7457e-05	0.316165	0.428133	0.981893	0.000886509	0.20792	0.512035	1	1	1	1	1	1
rs1429535	ILMN_2222065	FZD1	7	90955960	7	90897514	90897563	4.41892e-09	3.27148e-07	3.51528e-11	4.45311e-13	9.86693e-07	5.08155e-06	1.12446e-07	0.316173	0.370512	0.210945	0.101675	0.911751	0.580241	1	1	1	1	1	1
rs2470144	ILMN_1704376	GLDN	15	51621725	15	51700034	51700083	0.000638364	0.0424028	0.000447149	5.93521e-08	8.87807e-05	5.73806e-06	2.05806e-05	0.316212	0.887683	0.0181085	0.261434	0.0946088	0.199366	1	1	1	1	1	1
rs117667029	ILMN_1774990	C16orf13	16	686337	16	684558	684607	8.84308e-10	2.16793e-05	1.12725e-14	3.01758e-07	0.000946861	0.000743958	2.55139e-05	0.316651	0.589419	0.441939	0.0331907	0.187175	0.0626568	1	1	1	1	1	1
rs3782407	ILMN_1805098	PDE1B	12	54954696	12	54972781	54972830	3.73916e-05	6.703e-07	0.00018309	6.146e-06	0.0308636	0.000631173	0.00282279	0.316842	0.187678	0.434317	0.11836	0.968179	0.481655	1	1	1	1	1	1
rs8060686	ILMN_1655046	NUTF2	16	67911517	16	67904887	67904936	0.000514154	0.000229843	2.50483e-05	6.33002e-05	0.0587234	3.93275e-07	0.011983	0.317005	0.219868	0.0816665	0.485225	0.0296168	0.834881	1	1	1	1	1	1
rs711614	ILMN_1668582	CRBN	3	3211620	3	3194154	3192695	1.80133e-09	0.000217652	0.0036822	0.000803648	3.3198e-05	7.26676e-05	7.20752e-07	0.317068	0.0123404	0.128004	0.219276	0.455157	0.687162	1	1	1	1	1	1
rs12271885	ILMN_1668498	CWF19L2	11	107289214	11	107197366	107197415	1.47052e-08	0.00051355	2.04655e-06	0.00036367	8.50566e-05	0.00114764	6.9604e-05	0.317376	0.729696	0.44836	0.623981	0.175222	0.656827	1	1	1	1	1	1
rs149789274	ILMN_2097954	TSFM	12	58129302	12	58190196	58190245	0.00264405	0.496832	0.000219336	0.0603957	2.98505e-06	0.172043	3.93404e-07	0.318151	0.130609	0.73198	0.0311598	0.655298	0.0114348	1	1	1	1	1	1
rs7259498	ILMN_1774134	BRD4	19	15654631	19	15364963	15365012	0.588247	0.126812	0.849348	0.783365	0.0242303	6.44662e-07	0.0247096	0.318319	0.881743	0.59652	0.0877746	4.38063e-05	0.0931448	1	1	1	1	0.110304	1
rs34487865	ILMN_1715809	OGFRL1	6	71928033	6	72011271	72011320	6.09933e-08	0.0135201	0.945056	1.86628e-06	0.0752605	0.0321397	0.619242	0.318698	0.00230388	0.364887	0.15029	0.21342	0.0154531	1	1	1	1	1	1
rs860129	ILMN_2297765	KCNMA1	10	79297835	10	78644683	78644732	8.92256e-10	1.47565e-06	0.225924	1.9337e-10	0.00952026	2.26805e-07	0.0153098	0.319253	1.58317e-05	0.959783	0.0240745	0.782491	0.000658942	1	0.0398643	1	1	1	1
rs72657919	ILMN_2083469	IRS2	13	111075849	13	110406764	110406813	0.025107	0.0430696	0.126588	5.22554e-07	0.261642	0.00139349	0.914514	0.319825	0.477713	0.00148523	0.659901	0.0297481	0.188431	1	1	1	1	1	1
rs2590331	ILMN_2122952	CISD1	10	60008361	10	60037028	60037077	0.000310509	3.16186e-06	0.0145638	0.000712286	6.0858e-08	0.000531342	0.337627	0.319911	0.905701	0.791209	0.0584262	0.550353	0.0951548	1	1	1	1	1	1
rs1277928	ILMN_3180557	CYB561D1	1	109763924	1	110042526	110042575	0.861204	0.276219	0.0491466	3.20992e-06	0.245336	0.28977	0.505023	0.320046	0.122126	0.000225307	0.35854	0.343987	0.534298	1	1	0.567324	1	1	1
rs2013686	ILMN_1809147	FAM118A	22	45690275	22	45736529	45736578	7.5273e-06	0.000215672	0.000105239	3.32719e-13	0.0219098	8.06101e-06	2.60931e-06	0.320265	0.581241	0.0357222	0.393166	0.121548	0.479242	1	1	1	1	1	1
rs774015	ILMN_1690101	FAIM	3	138170116	3	138340280	138340329	2.49096e-08	1.39664e-05	0.0502112	3.83894e-06	0.0191957	0.0149245	0.29852	0.320433	0.505209	0.887231	0.468781	0.213468	0.10876	1	1	1	1	1	1
rs28661209	ILMN_2255310	RPS15A	16	18937914	16	18801568	18801617	3.08409e-14	2.43486e-11	5.00321e-14	1.89955e-18	3.26532e-11	1.96165e-11	4.42081e-11	0.320862	0.986626	0.215063	0.64607	0.297087	0.999549	1	1	1	1	1	1
rs1045693	ILMN_1675266	NAGPA	16	5075226	16	5075038	5075087	1.66424e-17	9.2945e-13	0.000441336	3.91023e-12	8.32044e-05	2.04706e-12	0.000285722	0.322685	0.00172693	0.761933	0.0241724	0.618251	0.00591516	1	1	1	1	1	1
rs148475745	ILMN_1793522	PRKAB1	12	120092940	12	120119208	120119257	6.35899e-09	3.43082e-05	6.08905e-13	1.76552e-06	4.18362e-08	0.0871106	1.11888e-09	0.323572	0.00546833	0.476061	0.310499	0.058294	0.108634	1	1	1	1	1	1
rs201342401	ILMN_1789436	DENND1B	1	197375709	1	197478807	197478856	7.97897e-06	0.00248509	0.00117869	0.00228944	0.505822	0.0423947	0.0846042	0.323899	0.657019	0.473566	0.00437143	0.0928051	0.0681316	1	1	1	1	1	1
rs143214172	ILMN_3250798	C11orf58	11	16781152	11	16779785	16779834	2.06813e-06	0.0387604	0.000945622	5.89908e-06	0.0605286	0.0539038	0.000754219	0.324376	0.691452	0.998035	0.0768585	0.285912	0.289614	1	1	1	1	1	1
rs77528986	ILMN_1784328	SNORD25	11	62638606	11	62623054	62623103	6.72561e-16	0.000636708	0.0043025	5.49627e-06	0.0114341	0.00107152	0.00051223	0.324736	0.00788832	0.366888	0.000207394	0.0257896	0.00786624	1	1	1	0.522218	1	1
rs2559850	ILMN_1729112	CHPT1	12	102093459	12	102114018	102116980	6.28898e-06	0.00108027	6.11323e-14	0.000836111	3.51037e-09	0.00209337	1.71634e-10	0.326018	0.969079	0.539347	0.799998	0.257065	0.631332	1	1	1	1	1	1
rs4536565	ILMN_2405129	ARHGEF1	19	43378155	19	42410176	42410656	0.767904	0.320098	0.220125	0.806731	0.837629	3.1046e-06	0.111641	0.326063	0.476499	0.705007	0.976927	4.25148e-05	0.153667	1	1	1	1	0.107052	1
rs7104503	ILMN_1651557	KDELC2	11	108405143	11	108343206	108343255	4.50738e-09	3.4887e-08	2.5959e-09	7.38274e-08	2.16932e-06	0.000403451	3.58797e-06	0.326168	0.0520571	0.762375	0.834171	0.254372	0.821389	1	1	1	1	1	1
rs2304090	ILMN_1728887	PAK4	19	39668657	19	39669877	39669926	7.72934e-10	7.1369e-05	0.0987455	0.0144909	0.25047	0.00180065	0.0261262	0.326178	0.0790285	0.130922	0.0207609	0.922398	0.275819	1	1	1	1	1	1
rs35510912	ILMN_1673586	SLC6A6	3	14528784	3	14528815	14528864	0.0064216	0.0050105	3.96398e-07	0.00208064	0.00549612	0.0478662	0.035124	0.326236	0.0010721	0.467778	0.411719	0.752212	0.696846	1	1	1	1	1	1
rs9382680	ILMN_1722034	KIAA1586	6	56911574	6	56919561	56919610	8.32633e-06	0.0552657	0.290191	0.354856	0.115703	0.658496	0.265914	0.326297	0.107879	0.0190157	0.299819	0.0265018	0.161506	1	1	1	1	1	1
rs9744242	ILMN_1684205	CIB1	15	90776375	15	90773520	90773569	3.02194e-15	7.39505e-13	2.44222e-05	1.23143e-15	3.54998e-06	2.90774e-10	5.28545e-07	0.326957	0.958097	0.154346	0.888963	0.715752	0.943743	1	1	1	1	1	1
rs612448	ILMN_1772208	CCDC88B	11	64124515	11	64124519	64124568	1.60439e-06	0.0356287	0.258116	2.3866e-05	0.0137095	0.156752	0.000502013	0.328333	0.0143998	0.867673	0.219886	0.0733706	0.606811	1	1	1	1	1	1
rs11041705	ILMN_1678141	EIF3F	11	8022345	11	8009208	8009233	1.9279e-06	0.0378962	0.00431949	2.83655e-05	0.000853938	0.0780107	0.0585952	0.328392	0.780429	0.748154	0.947283	0.338527	0.333221	1	1	1	1	1	1
rs71797395	ILMN_1720965	TULP4	6	158697331	6	158932477	158932526	0.000213164	8.2786e-05	0.0160854	2.59124e-09	0.0518485	0.0623515	0.00111994	0.328562	0.906012	0.0424065	0.444373	0.462035	0.59718	1	1	1	1	1	1
rs2298881	ILMN_2377496	ERCC1	19	45926916	19	45917248	45916982	3.02616e-05	3.21433e-07	0.913392	0.000364408	0.196771	6.12979e-05	0.00572803	0.328942	0.0333963	0.945294	0.272221	0.805686	0.953379	1	1	1	1	1	1
rs2534714	ILMN_1805449	TAPBPL	12	6573061	12	6571346	6571395	2.81211e-20	2.06091e-14	1.62612e-13	1.30256e-23	3.95744e-10	1.31211e-11	3.23136e-08	0.329442	0.453992	0.269665	0.598761	0.813353	0.0794221	1	1	1	1	1	1
rs112555599	ILMN_2323774	RIP	17	5352914	17	5331529	5335908	7.88839e-07	0.0409617	0.0121892	0.0197184	0.267732	0.888284	0.00160526	0.330425	0.854948	0.346635	0.0277057	0.0281798	0.949537	1	1	1	1	1	1
rs10852842	ILMN_1774547	MPRIP	17	16932907	17	17088581	17088630	2.8671e-07	7.03513e-06	0.0128188	2.65624e-07	0.151081	8.91358e-05	0.386736	0.33067	0.492411	0.208491	0.0126596	0.647372	0.00667408	1	1	1	1	1	1
rs7380062	ILMN_2145116	TMEM173	5	138847901	5	138855577	138855626	0.00547514	8.45296e-05	0.00332608	2.62176e-05	0.0151923	4.58833e-06	0.0014072	0.330991	0.999436	0.248389	0.862622	0.12314	0.678499	1	1	1	1	1	1
rs17526293	ILMN_1691376	JAG1	20	10471729	20	10618517	10618566	8.42398e-27	1.77554e-09	1.3464e-11	8.72522e-30	1.05284e-16	2.64117e-16	1.68416e-18	0.331074	0.0591728	0.0121974	0.260332	0.0944251	0.0392713	1	1	1	1	1	1
rs618421	ILMN_1704656	PPP2R1B	11	111648809	11	111613335	111613384	3.06974e-07	2.32101e-05	0.0281402	2.92146e-07	0.000160492	7.65901e-07	1.37516e-09	0.331086	0.285415	0.27411	0.840024	0.219565	0.147019	1	1	1	1	1	1
rs6716100	ILMN_1810608	PNPT1	2	55796544	2	55862915	55862964	0.0169448	0.0201875	0.00268857	5.93586e-09	0.118064	0.999991	0.0343569	0.331712	0.0248847	5.53738e-05	0.415779	0.237722	0.628975	1	1	0.139431	1	1	1
rs303854	ILMN_1793724	C3orf31	3	11885815	3	11851027	11832043	7.13658e-17	1.30083e-08	4.09271e-16	2.69195e-21	8.25118e-09	3.89787e-09	9.76517e-12	0.332214	0.298476	0.274395	0.194902	0.719982	0.847627	1	1	1	1	1	1
rs10190822	ILMN_1765779	ADAM17	2	9571655	2	9630478	9630527	3.01439e-08	0.000175501	4.91898e-05	1.05146e-06	3.51366e-05	5.98124e-05	0.000220587	0.332719	0.395715	0.859141	0.938304	0.666373	0.700165	1	1	1	1	1	1
rs16967342	ILMN_2285802	SEC14L1	17	75141643	17	75210172	75210221	0.00708889	0.000290735	3.04403e-07	8.01021e-05	0.037434	0.0862735	0.000155891	0.333151	0.0268595	0.364085	0.820683	0.668244	0.432924	1	1	1	1	1	1
rs78084251	ILMN_1787539	ZNF177	19	9527073	19	9492456	9492505	4.17881e-06	0.0433004	0.0299944	0.0314666	0.223653	0.0680391	0.0684899	0.333234	0.284288	0.239138	0.108302	0.190578	0.127141	1	1	1	1	1	1
rs8030172	ILMN_1710329	MYEF2	15	48137498	15	48432802	48432851	0.279705	0.632051	0.937375	0.309696	1.39272e-06	0.987823	0.86107	0.333572	0.632702	0.813852	1.7436e-06	0.620673	0.491599	1	1	1	0.00439039	1	1
rs4539165	ILMN_1661595	C1orf53	1	197872019	1	197874983	197876283	1.65498e-07	0.00748723	0.000493435	1.85832e-07	0.0196265	2.14471e-06	1.62334e-06	0.334564	0.0986542	0.686284	0.0303077	0.486144	0.594286	1	1	1	1	1	1
rs721576	ILMN_2390310	MIR22HG	17	1620734	17	1615064	1615113	0.0132425	0.000226014	1.32721e-10	0.000209215	1.55224e-05	0.00181267	6.6992e-06	0.336188	0.00745562	0.344879	0.301428	0.546273	0.142912	1	1	1	1	1	1
rs734706	ILMN_1778144	SLC48A1	12	48142151	12	48175105	48175154	0.949146	0.148185	1.81353e-13	0.832618	3.40812e-05	0.378837	0.000920152	0.337644	3.24456e-05	0.854171	0.0551678	0.583243	0.0400772	1	0.0816979	1	1	1	1
rs77637525	ILMN_1799569	LIMS3L	2	110420825	2	110663545	110663594	5.55425e-06	0.0128336	0.0412837	0.00588587	0.352034	0.0792624	0.125759	0.337655	0.118957	0.471807	0.0426047	0.919776	0.000120428	1	1	1	1	1	0.303239
rs7716685	ILMN_1687301	VCAN	5	81879900	5	82876829	82876878	0.00586524	0.0712722	1.04666e-06	0.0105212	1.27569e-08	0.00219818	1.0286e-05	0.337877	0.0199906	0.791948	0.349135	0.983245	0.128755	1	1	1	1	1	1
rs12601985	ILMN_1734826	NUP88	17	5302200	17	5290038	5290087	3.45928e-09	4.76254e-10	0.000417584	1.95811e-13	0.00666587	1.79254e-09	4.97535e-08	0.338039	0.862933	0.0883622	0.106079	0.439493	0.314424	1	1	1	1	1	1
rs847161	ILMN_2055760	KIAA1715	2	176894021	2	176790718	176790767	2.39733e-10	0.00055065	0.000188507	0.00283866	0.00344629	0.00229856	3.43959e-06	0.338195	0.444159	0.121455	0.0743651	0.458709	0.989109	1	1	1	1	1	1
rs61609602	ILMN_1687978	PHLDA1	12	77161466	12	76423759	76423808	8.21435e-07	0.0549999	0.0540187	0.000542656	0.00144667	0.519782	0.271457	0.338888	0.989874	0.218171	0.830288	0.15083	0.304786	1	1	1	1	1	1
rs36089015	ILMN_1724762	XKR6	8	10975301	8	11058103	11058152	8.04771e-07	0.0261698	0.00766747	0.107694	0.332997	0.636618	0.0086321	0.33963	0.220355	0.0521292	0.0772085	0.0261257	0.374534	1	1	1	1	1	1
rs1202575	ILMN_1657683	C1orf198	1	230996563	1	230973168	230973217	4.99848e-07	0.140044	0.115875	0.0481258	0.0021451	0.00880839	0.00332847	0.340478	0.190212	0.0799478	0.997709	0.902571	0.806599	1	1	1	1	1	1
rs78836001	ILMN_1687757	AKR1C4	10	4981992	10	5242219	5242268	5.6525e-07	1.51498e-06	7.11411e-19	0.000338432	5.71115e-09	4.99764e-08	2.15372e-12	0.341327	9.16318e-05	0.358861	0.406381	0.386666	0.000631032	1	0.230729	1	1	1	1
rs72787058	ILMN_1713867	PMFBP1	16	72105084	16	72153175	72153224	1.69557e-07	0.000441311	0.483555	7.19425e-07	0.0288408	0.000350813	0.0722215	0.341472	0.000296015	0.988867	0.0163723	0.315527	0.030794	1	0.745367	1	1	1	1
rs12370647	ILMN_3249608	ANKLE2	12	133343685	12	133302744	133302793	1.88632e-16	5.3343e-09	1.17581e-07	2.61247e-16	1.48807e-08	1.48184e-06	4.2399e-13	0.34148	0.73641	0.058302	0.287185	0.86783	0.153506	1	1	1	1	1	1
rs3747973	ILMN_1680692	NUCKS1	1	205677148	1	205687394	205687443	3.71547e-06	0.0154483	0.000939464	0.00264575	0.00463756	0.00193409	0.00215258	0.342106	0.394481	0.539045	0.233891	0.771196	0.54203	1	1	1	1	1	1
rs274754	ILMN_3245314	FAM176B	1	36565617	1	36787861	36787910	0.947691	0.257253	7.74203e-07	0.235668	0.935474	0.00197898	0.022562	0.342188	4.87907e-05	0.407612	0.916859	0.0209753	0.0545593	1	0.122855	1	1	1	1
rs1707791	ILMN_2204940	KRT79	12	52896294	12	53215307	53215356	0.202668	0.765803	1.6806e-06	0.628698	0.737196	0.920712	0.137846	0.342773	0.00137148	0.756597	0.648893	0.461042	0.599017	1	1	1	1	1	1
rs12144215	ILMN_1803464	PHTF1	1	114187155	1	114240142	114240191	1.71613e-08	0.00421175	2.33228e-05	0.00103823	0.258467	6.44773e-05	4.20604e-09	0.344882	0.803267	0.202134	0.0022113	0.315825	0.361591	1	1	1	1	1	1
rs2467391	ILMN_1705594	NAT10	11	34187180	11	34168259	34168308	1.46356e-06	0.00152066	0.0675616	0.00738493	0.974658	0.00643905	0.0130408	0.345299	0.280861	0.349737	0.00148909	0.145002	0.460468	1	1	1	1	1	1
rs10794579	ILMN_1775423	C10orf88	10	124686656	10	124691120	124691169	3.70413e-08	0.00137806	1.33594e-13	5.03367e-05	2.31189e-08	4.44982e-05	0.00345632	0.345389	0.000374758	0.885169	0.0975015	0.726347	0.695104	1	0.943641	1	1	1	1
rs678904	ILMN_1744835	MRPL21	11	68615600	11	68664018	68660910	1.02099e-18	7.71151e-10	0.00016548	1.93982e-13	0.00703182	1.93744e-12	5.28527e-10	0.345492	0.00257177	0.775864	2.31245e-05	0.84296	0.870967	1	1	1	0.0582274	1	1
rs842246	ILMN_1697594	ANKRD28	3	16293425	3	15709264	15709313	2.59696e-06	0.336204	0.0396612	0.433524	0.260167	0.493387	0.410099	0.346255	0.208505	0.0156599	0.0679043	0.00288618	0.0251292	1	1	1	1	1	1
rs10111332	ILMN_1678998	LRRC14	8	145747628	8	145750422	145750471	1.377e-05	0.000297392	0.0864511	0.067212	0.00251444	0.0240232	0.0667192	0.346457	0.189594	0.238699	0.906406	0.645565	0.221078	1	1	1	1	1	1
rs199962114	ILMN_1699082	MAPKAPK5	12	112367280	12	112326753	112326802	0.266807	0.0490892	0.171377	0.0299323	3.19301e-06	0.0768524	0.0703898	0.346501	0.948723	0.358069	0.00558935	0.509889	0.528675	1	1	1	1	1	1
rs1419110	ILMN_2364110	GBA	1	154768689	1	155205014	155204871	8.56225e-06	0.0275441	0.0197188	0.120996	0.0927552	0.0327768	0.00224169	0.346764	0.811976	0.178023	0.258783	0.378109	0.834572	1	1	1	1	1	1
rs7735891	ILMN_1795778	P4HA2	5	131597005	5	131530647	131528753	2.64006e-09	8.81131e-09	2.31179e-10	5.64473e-06	2.31721e-09	1.08274e-05	4.04244e-07	0.350107	0.324482	0.505658	0.0523698	0.510473	0.451118	1	1	1	1	1	1
rs34273320	ILMN_2047430	MARCH5	10	93943053	10	94113241	94113290	0.0105866	0.00531608	2.82015e-06	0.000287492	0.310366	0.065218	3.76298e-07	0.350111	0.0321934	0.179261	0.391938	0.9407	0.0202744	1	1	1	1	1	1
rs2073055	ILMN_1771620	SNRPB2	20	16710791	20	16710734	16710783	3.50628e-09	0.000164167	3.63864e-07	0.000508178	0.0536206	0.00954569	0.0291968	0.350332	0.763094	0.48635	0.0120258	0.038518	0.139532	1	1	1	1	1	1
rs4802862	ILMN_2092118	FPR1	19	52258565	19	52249456	52249505	1.54335e-13	1.0094e-10	0.000936796	1.21138e-14	1.78882e-06	1.69693e-10	2.67695e-05	0.350584	0.0391041	0.897352	0.08879	0.288698	0.148172	1	1	1	1	1	1
rs56132818	ILMN_1756501	ST6GAL1	3	186665578	3	186795893	186795942	0.000137935	0.00143957	2.89605e-12	1.5335e-07	3.88559e-06	9.32206e-05	6.50608e-06	0.350587	0.0402592	0.242461	0.625638	0.881928	0.268298	1	1	1	1	1	1
rs9830158	ILMN_1775036	SEC22A	3	122940188	3	122990885	122990934	0.000737261	5.91347e-05	5.22935e-08	0.000129273	2.574e-05	3.89795e-06	2.49846e-06	0.351113	0.100944	0.587698	0.378405	0.24271	0.11813	1	1	1	1	1	1
rs11755428	ILMN_1798804	SRPK1	6	35900277	6	35800970	35801019	0.00123074	0.132648	0.0556402	0.0536099	0.15558	1.94365e-06	0.0458199	0.351531	0.607515	0.496841	0.00157969	0.0586222	0.80215	1	1	1	1	1	1
rs380342	ILMN_1807455	DHRS7	14	60613407	14	60616104	60616153	2.33292e-17	3.87501e-11	1.82986e-12	2.40921e-19	1.12935e-06	1.19116e-07	3.61537e-11	0.352431	0.299254	0.181027	0.00951526	0.0470416	0.52209	1	1	1	1	1	1
rs77541611	ILMN_2236625	UTS2	1	7917361	1	7913367	7913416	1.04156e-05	0.0200918	0.000507124	0.0647268	0.351357	0.00477334	4.86463e-08	0.353339	0.920048	0.0451456	0.0513011	0.49691	0.285745	1	1	1	1	1	1
rs200267816	ILMN_3236211	DGCR2	22	19421293	22	19033994	19034043	1.07559e-06	0.0343664	0.268608	0.00826233	0.0118139	0.914117	0.174634	0.353485	0.0562738	0.518109	0.42877	0.00844353	0.124567	1	1	1	1	1	1
rs74622487	ILMN_1766309	ANKRD54	22	38187346	22	38227054	38227103	3.15837e-09	6.29291e-06	4.92465e-07	7.01368e-10	1.13882e-08	0.000186872	7.36993e-09	0.353668	0.970024	0.716121	0.987357	0.192604	0.281259	1	1	1	1	1	1
rs6944384	ILMN_2344047	ZNF398	7	147902886	7	148879656	148879705	0.198229	0.778973	0.451083	0.307323	0.247151	8.1075e-07	0.353207	0.354078	0.869637	0.112071	0.857768	5.70566e-07	0.136647	1	1	1	1	0.00143669	1
rs2056613	ILMN_1762103	WDR48	3	39125293	3	39137647	39137696	5.58689e-12	6.28047e-06	2.33573e-14	5.11983e-11	2.96652e-10	1.55702e-05	1.85666e-06	0.354291	0.57092	0.382926	0.544907	0.373904	0.480901	1	1	1	1	1	1
rs2294402	ILMN_1769787	SELO	22	50654428	22	50655839	50655888	0.0469457	0.85805	0.701089	0.800777	1.83366e-09	0.753005	0.73506	0.354474	0.174785	0.182529	1.95588e-11	0.321649	0.123967	1	1	1	4.92491e-08	1	1
rs34924879	ILMN_1704286	FXYD5	19	35679110	19	35660617	35660666	1.54761e-06	0.00232708	0.293782	0.0324411	0.252958	0.00143985	0.0299601	0.354865	0.041334	0.0674094	0.0341542	0.294602	0.187539	1	1	1	1	1	1
rs743837	ILMN_1759991	NOL12	22	38085523	22	38089337	38089385	5.7266e-05	8.51963e-06	1.93119e-09	0.000112431	1.09249e-06	0.00628305	1.18162e-07	0.355073	0.0222353	0.597032	0.175474	0.654479	0.0498144	1	1	1	1	1	1
rs56204594	ILMN_1730628	RNASE2	14	21433367	14	21424234	21424283	2.41182e-11	1.01556e-10	1.11518e-05	2.48401e-11	2.73743e-08	1.21314e-09	3.94372e-06	0.355114	0.0165034	0.712302	0.548597	0.384098	0.00402795	1	1	1	1	1	1
rs13165846	ILMN_1718030	C5orf47	5	173824242	5	173432477	173432526	0.945346	0.28593	0.378523	0.717909	1.12451e-06	0.863539	0.0668454	0.356012	0.475366	0.739648	3.08947e-05	0.855425	0.141076	1	1	1	0.0777928	1	1
rs2391843	ILMN_1724994	COL4A2	13	111251082	13	111164872	111164921	0.893146	0.311274	0.79499	0.506151	0.397113	0.96589	3.06352e-08	0.356074	0.895451	0.656012	0.439862	0.964783	5.8972e-06	1	1	1	1	1	0.0148492
rs68050031	ILMN_1733802	KAT2B	3	20195395	3	20195374	20195423	1.3432e-07	0.053927	8.0321e-05	4.13957e-09	2.85702e-06	1.33715e-05	1.39302e-05	0.356334	0.250456	0.0109967	0.000237282	0.0810644	0.159817	1	1	1	0.597476	1	1
rs10408721	ILMN_1771987	SLC44A2	19	10758319	19	10755176	10755225	3.37617e-13	1.26711e-08	0.0211761	3.63977e-13	0.000536493	4.7944e-09	0.000812732	0.357371	0.0014863	0.475851	0.00460771	0.461152	0.16853	1	1	1	1	1	1
rs3008651	ILMN_1805158	TAF1A	1	222763235	1	222736578	222736627	0.0403733	0.0224238	4.47108e-05	1.99927e-05	1.29857e-07	0.169554	0.00971957	0.357681	0.00776297	0.0343242	4.02666e-05	0.96456	0.302953	1	1	1	0.101391	1	1
rs11421076	ILMN_1781623	TEX264	3	51590600	3	51738167	51738216	3.74537e-06	0.00471921	0.28922	0.000320506	0.0795663	0.00758663	0.00195206	0.358536	0.0920414	0.951737	0.19871	0.529035	0.856774	1	1	1	1	1	1
rs6477803	ILMN_1701441	LPAR1	9	113792417	9	113636116	113636165	0.0347602	0.660582	0.00649091	0.031384	2.71038e-16	0.195295	0.43332	0.359101	0.144731	0.870521	1.59286e-08	0.661038	0.320191	1	1	1	4.01081e-05	1	1
rs3753592	ILMN_1685661	RRP15	1	218458058	1	218504667	218504716	4.76759e-07	0.00160784	0.00269038	2.55167e-06	0.0421716	0.00153241	5.33197e-05	0.359217	0.91211	0.896003	0.0692565	0.452351	0.601461	1	1	1	1	1	1
rs689860	ILMN_1753190	C9orf102	9	98649232	9	98776629	98776678	0.0233161	0.0152776	0.0192342	2.19129e-07	0.0184081	0.0515129	0.00740848	0.359362	0.30091	0.00228146	0.406214	0.560751	0.298345	1	1	1	1	1	1
rs12951177	ILMN_2410783	GAA	17	78069863	17	78093228	78093277	7.00025e-10	7.16092e-07	1.01954e-09	4.18502e-07	2.90005e-08	4.04934e-08	0.00016603	0.360012	0.826065	0.892294	0.658828	0.616796	0.104699	1	1	1	1	1	1
rs9397629	ILMN_1671621	PCMT1	6	150422657	6	150132482	150132531	0.0650801	0.526339	1.7978e-07	0.784845	2.83218e-05	0.475529	0.0955782	0.360059	0.00513765	0.315609	0.0737537	0.373089	0.977582	1	1	1	1	1	1
rs7913493	ILMN_2399310	MLLT10	10	21643721	10	22032120	22032169	0.0588629	0.787871	4.27988e-06	0.00133432	0.00973241	0.0247754	0.0633628	0.360696	0.00653691	0.155923	0.458607	0.520385	0.84773	1	1	1	1	1	1
rs6576739	ILMN_1660462	MCOLN2	1	85468319	1	85391507	85391556	3.4686e-12	1.57763e-06	0.786456	1.2664e-09	0.00126047	2.74225e-05	0.0670756	0.362309	0.000283237	0.394863	0.242494	0.894416	0.186285	1	0.71319	1	1	1	1
rs792448	ILMN_3247821	TMEM206	1	212558397	1	212538087	212538136	1.34374e-11	3.27974e-05	3.58139e-05	3.71401e-14	6.7933e-07	6.06222e-05	0.00121884	0.362687	0.226231	0.0155379	0.28999	0.37722	0.861656	1	1	1	1	1	1
rs200704184	ILMN_1670841	CPNE1	20	34388788	20	34214121	34214170	1.04844e-28	4.68334e-26	1.94303e-27	4.86703e-23	4.51482e-18	3.00536e-17	6.23006e-16	0.363673	0.0919183	0.394711	0.0155081	0.213889	0.000311437	1	1	1	1	1	0.784198
rs3860295	ILMN_1818577	AF088044	1	206676331	1	206677688	206677737	6.38849e-07	4.5542e-05	3.06325e-07	9.18479e-13	0.00335564	0.000271728	4.66679e-07	0.364232	0.049796	4.10266e-05	0.798242	0.794863	0.0731359	1	1	0.103305	1	1	1
rs7772559	ILMN_1781761	ENPP4	6	46116102	6	46112964	46113013	2.76987e-08	8.62939e-07	4.65772e-10	4.18226e-08	2.60382e-08	5.07331e-07	1.05975e-06	0.36461	0.139075	0.279154	0.18109	0.448969	0.616862	1	1	1	1	1	1
rs2551708	ILMN_1775182	GSR	8	30565247	8	30536987	30537036	0.000736498	0.0487497	0.00198998	0.00454967	0.00263798	1.08765e-06	0.00470132	0.364944	0.830263	0.733263	0.648936	0.372203	0.996531	1	1	1	1	1	1
rs6868569	ILMN_2362293	FBXO38	5	147565814	5	147822076	147822125	0.0156337	0.0188629	0.0272387	4.45434e-08	0.251916	0.0885519	0.940059	0.365677	0.671256	0.00108288	0.640712	0.630415	0.21374	1	1	1	1	1	1
rs3752316	ILMN_2387636	EIF6	20	33865852	20	33867381	33866973	4.4027e-13	3.93521e-09	3.25751e-08	6.8008e-09	1.39473e-07	1.12407e-08	0.000758674	0.365892	0.637173	0.770504	0.359328	0.338361	0.0406144	1	1	1	1	1	1
rs12980744	ILMN_2357419	LILRA5	19	54811680	19	54822685	54822734	0.000939392	0.00441233	1.4103e-08	0.00098496	7.80849e-05	0.646211	0.11311	0.366054	7.8399e-07	0.710141	0.00328975	0.155025	0.70665	1	0.00197409	1	1	1	1
rs35940074	ILMN_2411963	RBM39	20	34375804	20	34329899	34328797	1.82559e-05	1.25915e-06	0.000268705	2.29051e-05	0.00571864	0.00116015	0.0847797	0.366277	0.745545	0.526522	0.277277	0.745078	0.162247	1	1	1	1	1	1
rs12274057	ILMN_1748614	RELT	11	73283937	11	73108198	73108247	8.34718e-08	0.12746	0.0988762	0.00439962	0.00537901	0.492071	0.012953	0.367061	0.0751685	0.514432	0.660098	0.0578058	0.167196	1	1	1	1	1	1
rs7554506	ILMN_1729237	CYB5R1	1	202944146	1	202931018	202931067	2.6244e-06	0.00434036	0.532788	0.00123627	0.310605	0.000404206	0.000165563	0.368159	0.1974	0.505619	0.0995313	0.556696	0.326602	1	1	1	1	1	1
rs57715074	ILMN_1815707	CALML4	15	68593058	15	68483463	68483512	1.509e-06	0.00429065	0.00247648	0.000119925	0.00235691	0.141692	0.0027578	0.368198	0.0970751	0.883475	0.300905	0.0504407	0.115969	1	1	1	1	1	1
rs73224439	ILMN_1668312	SLC2A9	4	10331818	4	9836511	9836560	6.96145e-06	0.0263971	0.0551674	0.000203587	0.884838	0.0356009	7.25593e-06	0.368441	0.000856513	0.638342	0.000225757	0.240398	0.053703	1	1	1	0.568457	1	1
rs2253929	ILMN_3281563	RPL12	9	130228511	9	130211924	130211628	1.42293e-14	1.22466e-08	2.81675e-08	3.14415e-08	3.48274e-05	8.01094e-06	3.87948e-06	0.369313	0.402116	0.85503	0.421968	0.10989	0.158312	1	1	1	1	1	1
rs1878036	ILMN_1785060	TSPAN14	10	82280137	10	82279113	82279162	4.50285e-07	0.000461554	0.0233983	3.17971e-08	0.00435565	0.110318	0.0289359	0.370186	0.686328	0.555029	0.339196	0.0587651	0.253249	1	1	1	1	1	1
rs11486142	ILMN_1785037	SSR2	1	155997363	1	155987952	155988001	5.97176e-06	0.0173271	0.00842071	0.226839	0.991519	0.733102	0.0190533	0.370313	0.413448	0.0382883	0.00210993	0.0153677	0.452068	1	1	1	1	1	1
rs10276099	ILMN_1674069	TOMM7	7	22862950	7	22852703	22852752	3.10299e-10	2.21407e-06	3.49804e-05	2.31985e-06	2.86589e-11	6.75477e-07	0.000306238	0.370566	0.134977	0.448876	0.484265	0.27205	0.116519	1	1	1	1	1	1
rs1332018	ILMN_1736184	GSTM3	1	110282972	1	110276609	110276658	6.89969e-10	2.11664e-06	0.00046604	5.02126e-13	3.04416e-07	1.2856e-07	8.82014e-05	0.371235	0.151009	0.0731544	0.91793	0.174673	0.335528	1	1	1	1	1	1
rs10519197	ILMN_1775269	EID1	15	49172317	15	49172168	49172217	2.22018e-12	0.000304806	2.03227e-06	6.82651e-09	0.0085215	0.000351677	3.30903e-06	0.372476	0.460857	0.294877	0.00647081	0.262403	0.456456	1	1	1	1	1	1
rs2779773	ILMN_1684754	CNTLN	9	17278584	9	17503545	17503594	4.8069e-08	0.00349812	0.000825365	0.000506067	1.67221e-05	0.265393	0.0460015	0.372711	0.429511	0.503015	0.216723	0.0278872	0.282312	1	1	1	1	1	1
rs35328001	ILMN_2217513	GLB1L	2	220108423	2	220101972	220102021	8.31857e-30	5.6653e-21	1.15107e-14	2.04662e-28	5.78045e-12	6.67935e-20	4.62272e-16	0.373679	0.0223338	0.187224	0.000328969	0.64886	0.051736	1	1	1	0.828345	1	1
rs2876932	ILMN_1675671	ICOSLG	21	45618536	21	45646846	45646895	0.000107388	1.86303e-07	0.000390346	1.14857e-09	1.55706e-05	2.18648e-08	3.04316e-08	0.373967	0.534909	0.152261	0.917467	0.220385	0.180897	1	1	1	1	1	1
rs9644497	ILMN_3239500	FAM135B	8	139266757	8	139142762	139142811	0.000734704	0.0306644	4.52165e-12	0.000257987	5.61036e-08	0.00739888	1.63998e-09	0.373977	0.000299383	0.824383	0.0675874	0.624801	0.027559	1	0.753847	1	1	1	1
rs4559	ILMN_1763198	STAT6	12	57489648	12	57489301	57489350	7.28057e-16	1.42886e-16	1.36395e-19	1.66858e-21	1.66735e-14	3.30332e-10	6.32077e-11	0.374112	0.804935	0.190703	0.0657422	0.0696607	0.0553353	1	1	1	1	1	1
rs7288631	ILMN_1657893	TXNRD2	22	19836148	22	19863079	19863128	0.000223493	9.81535e-05	0.00234276	0.0550794	2.71781e-07	0.00214733	0.0234378	0.374266	0.654743	0.532356	0.0724668	0.835908	0.744351	1	1	1	1	1	1
rs9744367	ILMN_2111739	MAN2C1	15	75796823	15	75648686	75648556	6.98388e-07	3.49582e-05	0.00809849	0.000134337	0.0011537	0.011273	0.0143686	0.374963	0.213089	0.865425	0.48042	0.378462	0.0931656	1	1	1	1	1	1
rs9895322	ILMN_1728478	CXCL16	17	4669687	17	4636913	4636962	0.122904	0.000174346	9.66207e-15	0.116509	0.0102836	0.00413323	3.4712e-06	0.375813	0.00191738	0.978556	0.990778	0.555785	0.228859	1	1	1	1	1	1
rs6790914	ILMN_1736623	NCKIPSD	3	49206318	3	48711373	48711422	0.000372177	0.00768178	0.0404019	1.01336e-06	0.0147472	1.07388e-05	0.01195	0.376398	0.588486	0.220437	0.610265	0.412558	0.669136	1	1	1	1	1	1
rs5756825	ILMN_1708858	CSNK1E	22	38199950	22	38687119	38687168	0.00011185	0.076651	0.0440606	1.09226e-06	0.8628	0.52437	0.773976	0.377549	0.324282	0.281408	0.006532	0.0493212	0.0146317	1	1	1	1	1	1
rs217401	ILMN_1804148	TMED4	7	44591277	7	44619132	44619181	2.69316e-09	0.000446214	0.00575845	3.40859e-08	0.00390295	0.000239125	0.0286116	0.377828	0.0452863	0.262292	0.0458514	0.344724	0.0512766	1	1	1	1	1	1
rs655539	ILMN_1756860	TXNL1	18	54281790	18	54281720	54281769	0.0154334	0.413614	8.48601e-08	7.35907e-05	0.00675885	0.0717565	0.00443122	0.3779	0.0167715	0.0742939	0.472515	0.927769	0.263872	1	1	1	1	1	1
rs7857407	ILMN_1651574	AQP3	9	33430707	9	33441448	33441497	1.27414e-08	2.89118e-05	5.65323e-05	4.43657e-10	2.06556e-10	0.000466492	4.1438e-05	0.378489	0.0121751	0.483628	0.877932	0.153117	0.0270729	1	1	1	1	1	1
rs12573716	ILMN_1773073	PHYH	10	13153363	10	13319802	13319851	1.02203e-06	0.0114909	0.000306422	0.000259187	0.0485467	0.00253524	0.0202177	0.378542	0.023402	0.624997	0.0139504	0.356626	0.00594116	1	1	1	1	1	1
rs2375342	ILMN_1728662	ALDH3B1	11	67692960	11	67796547	67796596	0.0421612	0.0106176	0.147551	2.60549e-06	0.629391	0.224386	0.128546	0.378827	0.674232	0.0274529	0.233854	0.763844	0.786076	1	1	1	1	1	1
rs2293337	ILMN_2117323	PIK3C2B	1	204115934	1	204392032	204392081	0.175976	0.939416	0.184229	2.99221e-06	0.55371	0.271663	0.280123	0.379217	0.0567899	0.0131518	0.639136	0.831642	0.0819531	1	1	1	1	1	1
rs7302300	ILMN_1727466	KCNMB4	12	71189690	12	70824907	70824956	0.942338	0.254473	0.403273	3.84465e-06	0.55595	0.29959	0.445066	0.380725	0.464191	0.000645592	0.596645	0.375394	0.528063	1	1	1	1	1	1
rs142647259	ILMN_2048982	ZBTB25	14	64978046	14	64953722	64953771	9.74768e-08	0.0642393	0.154581	0.000826959	0.0221023	0.00208648	0.0384619	0.380822	0.070384	0.359346	0.38148	0.861408	0.122329	1	1	1	1	1	1
rs113211704	ILMN_1678904	ENO3	17	4918712	17	4860282	4860331	4.04809e-07	2.63286e-05	0.000401647	1.64747e-05	0.0192737	0.000326218	0.0155392	0.381094	0.457651	0.59216	0.0173067	0.924306	0.0395972	1	1	1	1	1	1
rs61830902	ILMN_1742577	GTPBP4	10	879302	10	1063482	1063531	9.09976e-08	0.000139591	0.0350397	0.0140844	2.81057e-06	0.0015292	0.00122579	0.381585	0.388339	0.0314474	0.94801	0.17529	0.463471	1	1	1	1	1	1
rs10786231	ILMN_1768077	TCTN3	10	97470019	10	97423452	97423501	2.84344e-09	2.24592e-05	1.01918e-07	4.53082e-06	0.000289983	0.0447895	1.12821e-06	0.381923	0.514138	0.291637	0.148119	0.0138588	0.897125	1	1	1	1	1	1
rs9122	ILMN_1669905	DCP2	5	112358131	5	112356391	112356440	0.000508019	1.59724e-06	0.0013711	4.83965e-09	0.00541684	0.000882353	0.00292519	0.382749	0.651827	0.0760341	0.548116	0.736146	0.522982	1	1	1	1	1	1
rs72685367	ILMN_1813019	DNAJB4	1	78442686	1	78482385	78482434	0.0943393	0.166429	2.22847e-06	0.185293	0.189771	0.85487	0.485705	0.382943	0.00108635	0.0839659	0.101208	0.426187	0.127689	1	1	1	1	1	1
rs6815254	ILMN_1675803	FAM200B	4	15692058	4	15691766	15691815	1.80035e-17	6.15068e-12	4.31422e-09	7.72633e-17	4.21702e-05	5.61791e-11	3.62031e-09	0.383392	0.0729196	0.725684	0.000334949	0.790611	0.290258	1	1	1	0.843401	1	1
rs175130	ILMN_2085862	SLC15A3	11	60835782	11	60704641	60704690	2.31538e-05	0.00062819	0.00405983	7.01598e-07	0.0017619	0.000174335	0.000622944	0.383767	0.388619	0.517896	0.61162	0.459826	0.564031	1	1	1	1	1	1
rs7766061	ILMN_1674506	MED23	6	131967033	6	131908853	131908902	3.82311e-07	0.00467815	0.00127433	0.0172224	0.000991655	0.00296657	0.0195063	0.383797	0.448789	0.109569	0.552668	0.541157	0.168511	1	1	1	1	1	1
rs62226483	ILMN_1795836	YBEY	21	47709463	21	47706854	47706903	3.99484e-22	1.7325e-18	1.03275e-12	3.94223e-16	3.85374e-11	1.42013e-11	2.42275e-11	0.384318	0.249	0.827461	0.00677621	0.278251	0.0169534	1	1	1	1	1	1
rs2292719	ILMN_1655921	GTF2E1	3	120497835	3	120501435	120501485	2.41647e-21	4.4717e-14	6.05973e-06	5.31562e-13	4.5958e-09	6.66909e-12	7.2143e-05	0.384571	0.0153199	0.647786	0.108045	0.80874	0.00462257	1	1	1	1	1	1
rs421177	ILMN_1655537	ING1	13	111144565	13	111366387	111366436	0.952717	0.315335	0.633363	0.663076	0.334165	0.52046	4.58835e-07	0.388823	0.695892	0.696561	0.383478	0.542973	7.41888e-06	1	1	1	1	1	0.0186807
rs10744706	ILMN_1667476	LTBR	12	6503218	12	6500451	6500500	3.84005e-08	1.90453e-07	4.94041e-10	7.94206e-06	3.12283e-09	0.000162955	5.91556e-12	0.389009	0.0590343	0.814577	0.117502	0.738118	0.0100153	1	1	1	1	1	1
rs1669342	ILMN_1655924	TRNT1	3	3193676	3	3190341	3190390	6.41816e-14	0.000737562	3.06607e-09	3.02247e-05	1.79712e-06	0.0296563	4.17698e-09	0.389033	0.229203	0.161058	0.398658	0.0908927	0.403202	1	1	1	1	1	1
rs56224380	ILMN_1814247	TCFL5	20	61490166	20	61472810	61472859	0.000145821	4.05126e-05	0.188375	3.57331e-05	0.0013981	8.89805e-08	0.0118784	0.38961	0.0943451	0.718181	0.318693	0.0398071	0.259108	1	1	1	1	1	1
rs40835	ILMN_2061185	SH2B1	16	28510455	16	28885204	28885253	0.155711	0.919382	0.273776	0.642701	0.598021	0.906554	2.12284e-06	0.390276	0.935699	0.515913	0.70208	0.401144	0.00170268	1	1	1	1	1	1
rs7260106	ILMN_1735608	C19orf47	19	40859067	19	40827241	40827290	0.316116	0.0982075	7.22215e-09	0.00131263	0.000161954	0.766514	0.0276781	0.390572	8.93169e-08	0.0607969	0.00263346	0.826154	0.155054	1	0.0002249	1	1	1	1
rs1678612	ILMN_1685097	ASCC1	10	73859389	10	73856409	73856458	0.00287361	0.121434	0.00452639	1.16737e-06	0.0226081	0.00981786	0.0171318	0.391397	0.91707	0.200021	0.731076	0.973361	0.867177	1	1	1	1	1	1
rs1168015	ILMN_1678629	DOCK7	1	62996046	1	62923235	62921105	5.30845e-17	1.35621e-14	6.52315e-17	7.32114e-18	5.15439e-10	3.82726e-08	4.34574e-15	0.391721	0.0025616	0.168304	0.186114	0.221373	0.0947457	1	1	1	1	1	1
rs6602814	ILMN_1680386	RPP38	10	15156394	10	15145796	15145845	1.0598e-07	0.000163844	0.000242648	0.141748	0.0557875	0.0457794	0.000107882	0.391751	0.948096	0.0313758	0.17967	0.372876	0.967361	1	1	1	1	1	1
rs34961778	ILMN_1680727	GLRX2	1	193073782	1	193065807	193065856	6.63658e-06	0.00126438	3.50803e-05	2.2847e-06	0.00541186	0.0109513	0.154636	0.391778	0.681972	0.480935	0.392973	0.22736	0.153011	1	1	1	1	1	1
rs62267761	ILMN_1717644	ZNF717	3	75873470	3	75832461	75790843	9.81169e-06	0.0326499	0.0840929	0.00988168	0.915606	0.992643	0.221743	0.393241	0.289579	0.371422	0.00621151	0.0149661	0.0778188	1	1	1	1	1	1
rs4560629	ILMN_2098743	ACOT13	6	24689311	6	24698164	24698213	0.00131466	0.000125993	2.51716e-10	0.00596346	0.0153731	0.0378444	0.0121729	0.393576	3.9633e-05	0.728294	0.668385	0.751634	0.746812	1	0.099796	1	1	1	1
rs10818555	ILMN_2212780	GGTA1	9	124251771	9	124241425	124241474	2.74771e-22	3.71863e-11	1.86723e-07	4.22738e-17	9.10024e-09	3.11947e-09	3.71918e-06	0.394158	2.32553e-06	0.154621	0.0153431	0.18635	5.63057e-05	1	0.00585568	1	1	1	0.141778
rs72994471	ILMN_2176955	CUL5	11	107877139	11	107978132	107978181	1.43798e-08	2.38351e-05	0.000111247	2.39741e-06	5.37253e-05	1.54333e-05	0.00932713	0.395422	0.434308	0.591501	0.391977	0.46503	0.045441	1	1	1	1	1	1
rs179150	ILMN_1684357	C14orf139	14	95982454	14	95873790	95873839	1.32053e-08	5.55044e-05	0.00210503	3.49977e-07	0.00091373	1.77965e-05	0.000129168	0.39612	0.0417893	0.886478	0.0585469	0.380992	0.0161945	1	1	1	1	1	1
rs7754775	ILMN_1716218	RPS6KA2	6	167269752	6	167275605	167271708	1.57505e-19	9.79379e-12	2.42721e-13	1.37963e-14	4.2123e-12	1.34421e-10	6.14662e-14	0.396511	0.5157	0.892016	0.708503	0.588474	0.773643	1	1	1	1	1	1
rs11791855	ILMN_2191929	C9orf6	9	111684139	9	111702795	111702844	2.38693e-09	0.00281777	0.0356661	0.000104304	5.12132e-05	0.000407169	6.95647e-07	0.398243	0.0376738	0.42039	0.498932	0.414725	0.779277	1	1	1	1	1	1
rs34842107	ILMN_1721842	RYBP	3	72493922	3	72426216	72426265	9.26707e-20	1.08284e-12	1.36539e-12	7.73287e-11	9.50078e-07	2.94389e-07	2.78282e-07	0.398424	0.169437	0.142961	0.00121131	0.0240044	0.0364162	1	1	1	1	1	1
rs332146	ILMN_2374692	WAC	10	28869184	10	28909291	28909341	5.25774e-16	9.92023e-11	1.91899e-12	7.71224e-08	2.75304e-06	2.10428e-07	2.69087e-07	0.39875	0.873335	0.0517889	0.0548055	0.0691208	0.130367	1	1	1	1	1	1
rs56128681	ILMN_1734317	DPF2	11	65114611	11	65120173	65120222	0.00732084	0.367867	0.0061845	0.337364	2.89029e-06	0.265937	0.0363162	0.399288	0.718502	0.231077	0.255145	0.468562	0.574212	1	1	1	1	1	1
rs200636080	ILMN_1672176	SMPD2	6	109716806	6	109764809	109764858	0.00548698	0.00580965	0.00290613	9.93543e-07	0.00163427	0.00427875	0.000709766	0.399299	0.419616	0.0791386	0.342951	0.335734	0.207025	1	1	1	1	1	1
rs887995	ILMN_1781691	TRAK2	2	202255239	2	202242072	202242121	0.0023652	0.000145242	0.000309364	6.28519e-07	0.0814952	0.000680784	0.00633836	0.399341	0.573381	0.100724	0.303452	0.784064	0.968698	1	1	1	1	1	1
rs9690509	ILMN_2342695	PDGFA	7	648958	7	538064	538113	0.748013	0.423096	8.76161e-07	0.110895	0.84196	0.03062	0.681693	0.399572	4.40838e-07	0.145805	0.994802	0.0447899	0.856847	1	0.00111003	1	1	1	1
rs117507000	ILMN_1687375	ATP2A2	12	111025180	12	110788490	110788539	0.137805	0.0269946	0.72865	0.226461	0.00086189	0.00253209	2.25069e-06	0.4007	0.44261	0.867914	0.192862	0.191066	0.00840559	1	1	1	1	1	1
rs2503701	ILMN_3182422	C1orf86	1	2121118	1	2115949	2115998	6.9467e-10	4.69591e-07	6.14953e-08	3.62658e-10	2.15835e-05	0.00649336	2.92897e-09	0.401232	0.193898	0.379791	0.0151308	0.0106751	0.638204	1	1	1	1	1	1
rs62181023	ILMN_1855797	TMEM194B	2	191329629	2	191375151	191375200	6.21321e-06	0.0505968	0.164511	0.403923	0.291728	0.576187	0.0546133	0.401545	0.164898	0.00117474	0.192357	0.0056296	0.481024	1	1	1	1	1	1
rs11868297	ILMN_2116661	PRPSAP2	17	18842679	17	18834147	18834196	0.149872	0.9419	9.74545e-07	0.153478	8.87328e-05	0.416612	0.0125642	0.4024	0.00499548	0.780963	0.0595884	0.749783	0.240748	1	1	1	1	1	1
rs1555949	ILMN_1706505	COL5A1	9	137377445	9	137734579	137734628	0.000159394	0.000849028	0.0714364	7.18687e-08	0.0921445	0.00387334	0.710352	0.402498	0.701631	0.0616861	0.417558	0.55862	0.0550628	1	1	1	1	1	1
rs4748143	ILMN_1656378	NMT2	10	15201886	10	15150133	15150181	4.07281e-13	9.27255e-12	1.08758e-11	1.28302e-12	1.02407e-09	6.6521e-09	7.33067e-17	0.403635	0.0517763	0.0755911	0.159118	0.396313	9.94385e-05	1	1	1	1	1	0.250386
rs9996331	ILMN_1665066	C4orf14	4	57830501	4	57829741	57829790	1.86804e-06	0.107864	0.0350263	0.011012	0.00048	0.0277398	0.229157	0.403773	0.057031	0.312262	0.412057	0.553002	0.0288729	1	1	1	1	1	1
rs148128838	ILMN_1810199	ASRGL1	11	62175817	11	62159685	62159734	3.4997e-07	4.17727e-07	0.846861	2.27365e-10	0.556306	3.27769e-06	0.254991	0.403954	0.000131175	0.209237	0.000770287	0.610615	0.00145017	1	0.330299	1	1	1	1
rs79452946	ILMN_3234142	LOC728855	1	145095590	1	144300782	144300831	0.0489307	0.462737	0.671964	0.000494889	0.117944	0.0489453	0.408385	0.403956	0.491455	0.186997	0.939168	0.811138	0.552862	1	1	1	1	1	1
rs12439909	ILMN_1778734	FAN1	15	31157666	15	31235173	31235222	2.9655e-14	2.34992e-09	6.32941e-09	1.24713e-21	0.00154699	4.51428e-09	1.64347e-06	0.404043	0.0854742	0.00296151	4.94867e-05	0.631648	0.00459565	1	1	1	0.124608	1	1
rs34099346	ILMN_1669592	MARCH2	19	8503345	19	8503305	8503354	4.08685e-12	2.69665e-11	7.10848e-05	1.63662e-08	0.00201251	1.35805e-06	0.0167955	0.405514	0.371333	0.786186	0.000236463	0.665214	0.000101052	1	1	1	0.595414	1	0.254448
rs632569	ILMN_1749432	MRPL32	7	42938850	7	42977118	42977167	2.44408e-05	0.000464466	8.76886e-08	2.28724e-05	0.00214593	0.0202603	1.07418e-09	0.409305	0.0166889	0.219771	0.901156	0.742915	0.0169316	1	1	1	1	1	1
rs10241178	ILMN_2317463	INTS1	7	1532535	7	1509985	1510034	1.32544e-06	2.81616e-09	0.0216885	7.6714e-08	0.6443	7.76992e-05	0.119607	0.410053	0.00746292	0.990939	0.0018731	0.594105	0.0117364	1	1	1	1	1	1
rs28706770	ILMN_1692058	NDN	15	23940401	15	23930941	23930990	1.44848e-07	3.58096e-05	0.000141806	1.09874e-08	0.000236961	4.66207e-07	8.99188e-05	0.410976	0.0900039	0.862159	0.0465452	0.999654	0.197317	1	1	1	1	1	1
rs2306593	ILMN_1812478	ZNHIT3	17	34866546	17	34851383	34851432	2.10406e-13	4.73565e-06	3.3666e-10	5.08966e-06	4.05304e-12	8.53026e-07	2.31937e-10	0.411933	0.11436	0.914562	0.128272	0.29116	0.775975	1	1	1	1	1	1
rs9788053	ILMN_2097421	MRPL51	12	6624435	12	6601571	6601620	4.99055e-38	7.86922e-26	2.87684e-31	3.58595e-36	1.56193e-26	3.27666e-27	2.243e-28	0.412235	0.00232722	0.0122445	0.0319655	0.191131	0.336096	1	1	1	1	1	1
rs7284432	ILMN_1699722	POM121L10P	22	25504760	22	25053602	25053651	0.300702	0.105223	2.25721e-06	0.594004	0.825861	0.985731	0.60405	0.412328	5.32139e-06	0.2908	0.68632	0.567023	0.852296	1	0.0133993	1	1	1	1
rs200782572	ILMN_1704369	LIMA1	12	50700678	12	50569998	50570047	8.6147e-10	1.53613e-05	6.31823e-05	4.84316e-09	2.41057e-09	5.62271e-05	0.00481923	0.412832	0.025993	0.68325	0.950409	0.535567	0.0342226	1	1	1	1	1	1
rs2072098	ILMN_2317923	TMEM132A	11	60640480	11	60704302	60704351	4.13786e-13	5.72825e-05	1.88496e-05	3.55576e-14	0.000112639	8.5457e-10	6.67092e-09	0.413298	0.0480821	0.213723	0.549474	0.209217	0.0052292	1	1	1	1	1	1
rs10088428	ILMN_1720059	HMBOX1	8	28909523	8	28909121	28909170	4.11995e-25	9.38609e-12	6.96487e-18	4.64816e-20	1.48287e-07	1.14914e-11	2.04955e-09	0.413437	0.586435	0.572294	0.00275744	0.833881	0.351724	1	1	1	1	1	1
rs10191964	ILMN_2358919	TP53I3	2	24287598	2	24300565	24300614	1.35957e-10	4.53126e-10	2.5673e-07	2.38763e-11	5.26007e-08	0.000289204	1.12824e-05	0.414497	0.278321	0.828898	0.655758	0.172201	0.143951	1	1	1	1	1	1
rs2510963	ILMN_1660844	INTS4	11	77651673	11	77590031	77590080	8.46892e-07	0.00132907	8.23931e-10	1.67197e-05	4.17663e-05	0.000967456	1.96937e-07	0.414597	0.269806	0.826859	0.773177	0.351914	0.311458	1	1	1	1	1	1
rs838070	ILMN_2383349	STEAP3	2	120016461	2	120023010	120023059	8.78054e-10	1.5058e-06	0.00519495	3.66157e-10	0.000667559	0.00049425	0.0678609	0.415255	0.315078	0.818767	0.0216913	0.0578674	0.0104766	1	1	1	1	1	1
rs67057259	ILMN_2062468	IGFBP7	4	57958652	4	57899414	57899463	2.62193e-07	2.49374e-06	6.15403e-06	6.78432e-06	2.77021e-06	6.26409e-07	2.46772e-06	0.415539	0.871088	0.546496	0.731698	0.333668	0.961204	1	1	1	1	1	1
rs10410606	ILMN_1765493	SHKBP1	19	41108975	19	41097051	41097100	0.00306545	0.153001	5.5093e-13	0.00597435	0.000162653	0.896547	0.00239968	0.415699	0.00111099	0.863112	0.33785	0.0356115	0.652387	1	1	1	1	1	1
rs9926978	ILMN_1794501	HAS3	16	69085771	16	69151322	69151371	0.87064	0.340936	2.66716e-23	0.0970986	0.492051	0.0649112	0.321458	0.416683	3.32821e-31	0.152362	0.597102	0.118353	0.334018	1	8.38044e-28	1	1	1	1
rs3811659	ILMN_1751072	SRPRB	3	133544008	3	133539347	133539396	2.51985e-07	0.000957983	0.00529162	0.0167641	0.00567753	1.05993e-06	0.000178228	0.416842	0.700829	0.208107	0.47144	0.73788	0.789939	1	1	1	1	1	1
rs13062	ILMN_1741165	SLC11A1	2	219260651	2	219259886	219259935	1.90943e-20	9.71481e-22	7.2515e-13	8.87196e-24	1.02205e-10	1.15086e-15	2.49266e-12	0.417016	0.659769	0.193065	0.665278	0.598244	0.871735	1	1	1	1	1	1
rs5839224	ILMN_2196734	AGFG1	2	228369923	2	228422152	228422201	9.89899e-09	0.0220823	0.00897366	0.0277637	0.0528688	0.00110214	0.0475478	0.417242	0.271336	0.0678311	0.098806	0.784621	0.093729	1	1	1	1	1	1
rs12680687	ILMN_2358041	NBN	8	90951388	8	90945593	90945642	0.00122808	0.0416756	1.77028e-05	0.0014934	2.9635e-08	0.0764291	1.56467e-05	0.418224	0.00422065	0.463202	2.97456e-05	0.943208	0.0148786	1	1	1	0.0748995	1	1
rs11602274	ILMN_1713402	FAM160A2	11	6224755	11	6232794	6232843	1.94587e-08	0.000283161	1.26614e-08	2.67254e-10	0.00166889	0.0158479	0.106785	0.418236	0.394031	0.0168674	0.412603	0.408197	0.0323463	1	1	1	1	1	1
rs10406595	ILMN_1813175	LPHN1	19	14319558	19	14258905	14258954	1.13172e-06	0.00272603	0.0748848	5.05954e-05	0.0550104	9.8156e-06	6.52446e-10	0.418249	0.0168421	0.957766	0.0304631	0.724336	0.119807	1	1	1	1	1	1
rs55648810	ILMN_1718621	TSPAN32	11	2324347	11	2339272	2339321	1.64994e-09	2.03534e-06	0.000585398	8.82332e-08	0.00225395	3.90537e-05	0.000184484	0.419377	0.128283	0.749256	0.0647691	0.135345	0.163113	1	1	1	1	1	1
rs60389885	ILMN_1657682	GFM1	3	158381300	3	158410222	158410271	3.55563e-13	7.84648e-12	3.62223e-19	3.81496e-11	4.9977e-09	4.56745e-09	1.75636e-13	0.422277	0.000266684	0.555884	0.931017	0.888088	0.0181427	1	0.671511	1	1	1	1
rs202236676	ILMN_2158705	ACYP2	2	54363340	2	54365811	54365860	3.48861e-06	9.19768e-05	1.33724e-08	0.00136372	0.00429977	0.000650642	3.63624e-09	0.422543	0.420701	0.459454	0.489244	0.997577	0.718349	1	1	1	1	1	1
rs1544653	ILMN_1801927	FIGLA	2	71055270	2	71012622	71012671	3.34937e-07	5.32121e-06	2.13862e-07	6.86798e-08	2.09235e-07	1.13944e-08	0.0173805	0.423326	0.0506541	0.0644199	0.00104522	0.032584	0.141913	1	1	1	1	1	1
rs11643297	ILMN_1681016	SPNS1	16	28973268	16	28995800	28995849	3.18366e-13	1.10017e-15	1.23162e-06	8.10701e-17	1.43698e-07	1.49074e-06	1.18294e-05	0.424099	0.492314	0.324371	0.668049	0.115095	0.573564	1	1	1	1	1	1
rs34127273	ILMN_1683305	COMMD2	3	149424410	3	149458705	149458754	8.77672e-15	3.37876e-07	1.09318e-12	6.38482e-10	1.94959e-09	2.13912e-08	5.28575e-10	0.424134	0.466256	0.464213	0.56815	0.500831	0.663825	1	1	1	1	1	1
rs11206052	ILMN_1671568	ECHDC2	1	53426813	1	53361979	53362028	1.30461e-20	3.38748e-15	6.05223e-09	3.82991e-14	4.22527e-10	1.38871e-09	1.04635e-09	0.42514	4.94089e-05	0.691565	0.0175593	0.389436	0.00119903	1	0.124412	1	1	1	1
rs112687793	ILMN_1773751	HRAS	11	537469	11	532309	532358	1.25387e-05	9.0151e-06	1.15814e-09	0.000251461	7.15133e-05	0.000495747	1.65093e-05	0.425476	0.00990706	0.958678	0.340459	0.701602	0.239002	1	1	1	1	1	1
rs6758	ILMN_1778374	BSG	19	583460	19	583171	583220	2.85565e-06	0.000895456	0.0276915	2.62707e-07	9.1322e-05	0.0019442	0.000494437	0.425512	0.10269	0.597732	0.817462	0.241644	0.68637	1	1	1	1	1	1
rs56408111	ILMN_2134224	ATP13A1	19	19793545	19	19756022	19756071	9.14849e-26	1.04489e-21	7.21259e-20	4.47194e-33	8.57682e-19	2.12775e-15	1.27628e-15	0.425945	0.581292	0.0490239	0.20515	0.194751	0.177593	1	1	1	1	1	1
rs7905662	ILMN_2358626	ADK	10	76055234	10	76468197	76468246	6.89982e-27	4.07202e-29	5.81154e-19	7.79528e-30	7.69494e-15	8.09387e-17	2.22627e-16	0.426175	0.000104292	0.281268	0.00611927	0.0379849	0.000678047	1	0.262607	1	1	1	1
rs10269165	ILMN_2152502	MGC72080	7	97610497	7	97598338	97596262	3.76926e-06	0.0500827	0.000520936	0.0489038	0.000486477	0.253743	0.000465539	0.426243	0.722808	0.230189	0.996147	0.0954516	0.829796	1	1	1	1	1	1
rs71546506	ILMN_1658083	ABT1	6	26881770	6	26599859	26599908	0.100265	0.0583618	7.90798e-05	0.00281582	0.0155479	8.57611e-07	0.00738407	0.427012	0.0307514	0.180341	0.324067	0.00110904	0.25774	1	1	1	1	1	1
rs2548516	ILMN_1743145	ERAP2	5	96275413	5	96249064	96249113	1.33671e-54	1.15706e-42	7.4428e-48	3.77299e-63	9.39262e-24	2.98874e-23	2.283e-22	0.428427	0.208125	0.313772	0.1348	0.156346	2.95246e-13	1	1	1	1	1	7.43428e-10
rs2425053	ILMN_3300198	MMP24	20	33881820	20	33864988	33865037	0.000188519	0.000311636	2.64385e-14	0.000129075	1.16935e-07	3.902e-05	8.584e-09	0.429911	0.000545084	0.337863	0.0276221	0.238848	0.0429826	1	1	1	1	1	1
rs56334573	ILMN_1720344	NIPA2	15	23017737	15	23005566	23005615	0.0332456	0.218588	0.000723237	9.84766e-07	0.0079995	0.00373833	0.060106	0.430484	0.337214	0.0777816	0.668068	0.74604	0.976642	1	1	1	1	1	1
rs12696844	ILMN_1682449	ZNF518B	4	10417629	4	10441813	10441862	0.00123531	0.301438	0.128071	2.11286e-06	0.0314731	0.0807973	0.188549	0.432185	0.300928	0.0518313	0.55527	0.899658	0.229429	1	1	1	1	1	1
rs201128030	ILMN_1807596	UBAP1	9	34187821	9	34252137	34252186	0.00844047	0.00252444	4.20017e-07	0.0277535	0.0313285	0.00250441	0.00794282	0.432471	0.159138	0.918987	0.720274	0.518535	0.861988	1	1	1	1	1	1
rs1197246	ILMN_1797001	DDX58	9	32540288	9	32455896	32455945	0.0563121	0.112948	0.51429	0.689072	5.67145e-07	0.0562216	0.278823	0.433358	0.230912	0.900547	2.46997e-08	0.524706	0.905102	1	1	1	6.21938e-05	1	1
rs201203529	ILMN_3251440	PIK3C2A	11	17108871	11	17108850	17108899	6.55148e-28	4.75397e-16	4.37825e-15	2.67958e-09	1.04338e-11	3.29798e-12	7.89823e-10	0.43362	0.781957	0.0184061	0.224653	0.461824	0.148226	1	1	1	1	1	1
rs111922468	ILMN_3237319	LOC678655	12	6556078	12	6548574	6548623	6.26468e-08	0.000439636	0.0192493	2.8391e-07	0.00531995	0.000204916	0.184186	0.434192	0.00724317	0.894937	0.0282356	0.495419	0.000297117	1	1	1	1	1	0.748141
rs4901294	ILMN_1744963	ERO1L	14	53163864	14	53108627	53108676	7.34617e-10	1.65675e-06	0.212527	6.83199e-12	1.46103e-05	0.000367618	0.00711403	0.434446	0.00992269	0.323219	0.256675	0.197516	0.164216	1	1	1	1	1	1
rs143960646	ILMN_2102693	NUFIP2	17	27588980	17	27588736	27588785	1.37398e-08	0.000174008	2.26716e-07	1.12751e-06	0.0216031	0.0226855	6.28495e-06	0.434857	0.794365	0.636409	0.031034	0.0941832	0.886042	1	1	1	1	1	1
rs4660381	ILMN_1669273	PPT1	1	40559153	1	40538523	40538572	9.48873e-08	4.23961e-08	1.3876e-10	7.56942e-10	1.37795e-06	2.40838e-08	2.35607e-07	0.434931	0.0435733	0.203111	0.324203	0.488574	0.370728	1	1	1	1	1	1
rs117275955	ILMN_1790797	VPS28	8	145591475	8	145649193	145649242	0.00137439	0.000130048	1.212e-07	0.0255347	1.63237e-05	0.000152409	4.57368e-05	0.435079	0.160087	0.95723	0.313503	0.495572	0.231731	1	1	1	1	1	1
rs200031456	ILMN_1670037	POLR2L	11	837660	11	839973	840022	1.3572e-05	0.000797745	3.05262e-05	1.29103e-07	0.359236	0.0255203	0.0313098	0.436161	0.549209	0.143468	0.0324205	0.437403	0.326118	1	1	1	1	1	1
rs1269369	ILMN_1758293	UBR7	14	93688307	14	93686666	93686715	4.21601e-27	5.76864e-11	1.53391e-21	1.7117e-26	7.63827e-15	2.3683e-12	3.41559e-17	0.436504	0.00837209	0.36919	0.553006	0.251319	0.139571	1	1	1	1	1	1
rs200715101	ILMN_1660436	HSPA1A	6	32321420	6	31797684	31797733	0.000337927	0.0133417	3.3949e-05	0.0381031	1.12845e-07	0.00550173	0.00167629	0.436671	0.828114	0.670515	0.150268	0.925027	0.525682	1	1	1	1	1	1
rs12647078	ILMN_1769601	TBCK	4	107084333	4	106967644	106967693	1.23258e-18	6.81602e-14	9.32773e-14	5.5983e-18	1.0217e-10	2.20813e-09	3.44204e-11	0.437122	0.813046	0.306789	0.0347516	0.421774	0.842731	1	1	1	1	1	1
rs2272072	ILMN_2356574	GTF3C2	2	26693967	2	27549239	27549288	0.70625	0.498374	0.148221	0.360438	0.212474	0.41947	8.40669e-08	0.437495	0.174561	0.612547	0.225873	0.376324	1.83681e-06	1	1	1	1	1	0.00462509
rs12943141	ILMN_3211132	RPS2	17	52322979	17	51834679	51834728	4.84871e-06	0.0132628	0.147026	0.243813	0.150285	0.0358922	0.386048	0.438645	0.122396	0.114243	0.160862	0.420319	0.0619564	1	1	1	1	1	1
rs56388170	ILMN_1731714	CREB5	7	28724374	7	28865142	28865191	0.000163864	0.00921599	0.0558089	1.65677e-05	1.94412e-07	0.00098333	0.0050443	0.439194	0.133664	0.485532	0.321729	0.706828	0.776433	1	1	1	1	1	1
rs5774123	ILMN_1726030	GPX7	1	53073556	1	53074304	53074353	4.33828e-19	5.86351e-13	0.00617376	9.91911e-16	0.000810452	2.46193e-09	5.05715e-08	0.439249	7.09059e-09	0.333819	1.13754e-05	0.470045	0.00411498	1	1.78541e-05	1	0.0286431	1	1
rs9963625	ILMN_2407589	CTDP1	18	77421100	18	77514142	77514191	0.20106	0.070553	1.12779e-06	0.358238	0.159803	0.826807	0.126075	0.439661	0.00400419	0.98172	0.910113	0.608713	0.691947	1	1	1	1	1	1
rs73343339	ILMN_1794726	RNF167	17	4828834	17	4848399	4848448	3.08282e-17	7.72154e-10	2.21719e-15	2.2043e-07	9.31302e-10	5.53199e-11	1.45886e-12	0.439875	0.127218	0.13007	0.785278	0.536431	0.378921	1	1	1	1	1	1
rs1057569	ILMN_1752145	ERAP1	5	96109610	5	96098053	96098102	7.77855e-12	0.000172607	1.21828e-07	1.39159e-11	0.00320869	0.00690769	0.00288822	0.440495	0.83549	0.209879	0.115125	0.0221635	0.157495	1	1	1	1	1	1
rs4727390	ILMN_1781580	BRI3	7	97876593	7	97920482	97920531	4.60722e-06	0.000591574	0.658628	3.47185e-07	0.0378345	0.000126783	0.616167	0.441192	0.000681689	0.723778	0.0808899	0.608812	0.00727385	1	1	1	1	1	1
rs139766404	ILMN_2359453	ERGIC3	20	34165419	20	34144981	34145205	1.12732e-07	4.75354e-05	2.99472e-05	4.28173e-08	0.0290888	0.0054492	0.00478711	0.44188	0.935348	0.577059	0.0857598	0.0797392	0.344251	1	1	1	1	1	1
rs12765459	ILMN_1772706	C10orf32-AS3MT	10	104465687	10	104614127	104614176	0.001157	0.0171769	0.0193196	0.00232799	0.000474289	1.31658e-06	0.0511239	0.443718	0.287562	0.862049	0.789856	0.305372	0.381459	1	1	1	1	1	1
rs7038460	ILMN_1674560	GBA2	9	36314530	9	35737058	35737107	0.102318	0.0524695	0.00399124	0.114068	1.1144e-06	0.00487032	0.0103676	0.445217	0.213358	0.787968	0.00443061	0.193844	0.261708	1	1	1	1	1	1
rs423749	ILMN_1766185	AXIN1	16	339727	16	337628	337677	1.67528e-09	0.00186106	1.55928e-05	1.78108e-09	0.00597768	2.02435e-05	0.000154753	0.446296	0.453066	0.498626	0.0768926	0.783386	0.262485	1	1	1	1	1	1
rs2277343	ILMN_3208881	SETD8	12	123794450	12	123892493	123892542	4.0897e-06	0.00818494	0.201698	0.00337607	0.713378	0.139308	0.745586	0.446694	0.0172186	0.385325	0.00750592	0.0649198	0.0144148	1	1	1	1	1	1
rs191812313	ILMN_1665357	EPS15	1	51973942	1	51820250	51820299	5.688e-06	0.000234316	1.11602e-05	0.000331829	9.6138e-05	0.123621	0.00332399	0.447412	0.0796376	0.677204	0.406395	0.2592	0.743744	1	1	1	1	1	1
rs201861436	ILMN_1754553	MED19	11	57758520	11	57471402	57471451	0.000187943	0.0218576	2.00001e-08	0.00859079	0.011241	0.00135062	0.000192927	0.447835	0.291416	0.409464	0.478347	0.89589	0.971558	1	1	1	1	1	1
rs200402393	ILMN_3251155	PCBP2	12	54008721	12	53874172	53874221	1.91425e-16	8.05596e-07	2.28577e-07	6.35198e-08	1.24086e-06	0.000165509	0.00037621	0.448292	0.728067	0.607895	0.298468	0.13443	0.159144	1	1	1	1	1	1
rs7130041	ILMN_2122103	ETS1	11	128422643	11	128328718	128328767	5.91724e-25	6.25864e-21	6.26449e-08	8.7067e-30	1.88708e-08	1.97998e-12	6.66974e-08	0.448989	0.0012951	0.00669534	5.51561e-05	0.476517	0.0259902	1	1	1	0.138883	1	1
rs11790543	ILMN_1664978	TJP2	9	71712224	9	71869422	71869471	7.46107e-08	0.00157048	0.949078	2.98289e-08	0.0209929	0.000124726	0.017937	0.449022	0.000106658	0.480211	0.0472621	0.916209	0.00823736	1	0.268564	1	1	1	1
rs7795368	ILMN_1737663	C7orf13	7	156429636	7	156431432	156431481	2.39905e-07	0.00663496	1.3373e-06	2.05853e-09	0.00222542	0.0254686	7.90476e-06	0.449521	0.212462	0.178297	0.65261	0.368004	0.256997	1	1	1	1	1	1
rs201018208	ILMN_1795911	TTC37	5	94849083	5	94805490	94803651	0.0100375	0.000176888	3.05686e-10	0.0461253	2.81858e-08	0.000151011	0.000121614	0.450023	0.000897111	0.836152	0.00326932	0.259571	0.211927	1	1	1	1	1	1
rs2365778	ILMN_1796976	NLRC4	2	31738219	2	32460580	32460629	0.0244238	0.0829364	0.882775	0.000362178	7.10226e-07	0.0308499	0.0526688	0.451456	0.218681	0.437748	0.117396	0.8472	0.893959	1	1	1	1	1	1
rs3794946	ILMN_1714167	CYB5A	18	71942770	18	71920765	71920814	1.1049e-07	2.31013e-10	1.83082e-07	6.19473e-08	1.20256e-08	1.05499e-05	5.47427e-06	0.452255	0.684257	0.602837	0.768044	0.343151	0.707493	1	1	1	1	1	1
rs155603	ILMN_1746864	CYTIP	2	158257805	2	158271573	158271622	2.55826e-06	0.0574242	0.0530631	0.00183561	0.000858106	0.0456678	0.00115124	0.453283	0.180805	0.820818	0.509364	0.439176	0.964698	1	1	1	1	1	1
rs4786500	ILMN_1709814	NMRAL1	16	4525265	16	4511777	4511826	1.39361e-08	7.8258e-06	1.17276e-09	2.71556e-06	5.25646e-08	0.00106306	1.96864e-05	0.45416	0.593255	0.513922	0.719762	0.102276	0.625829	1	1	1	1	1	1
rs1375516	ILMN_2134110	SELK	3	54488508	3	53919880	53919567	0.357404	0.826176	2.30926e-06	0.517912	0.0440453	0.134671	0.00815314	0.454178	0.00033958	0.966567	0.263836	0.0784795	0.0849016	1	0.855064	1	1	1	1
rs1508921	ILMN_3242271	GAPT	5	57799708	5	57791521	57791570	3.67249e-06	4.03975e-05	0.000322116	1.84808e-08	7.08902e-06	7.19194e-06	6.2189e-05	0.454923	0.169375	0.22261	0.91056	0.811418	0.614015	1	1	1	1	1	1
rs9649513	ILMN_1823809	AK025082	7	127566773	7	127665973	127666022	0.0548306	0.0335578	1.74949e-06	0.000185555	0.108898	0.547782	0.266985	0.455124	0.00454483	0.10713	0.95399	0.506552	0.808796	1	1	1	1	1	1
rs12949691	ILMN_1679582	TBC1D3	17	36592405	17	36290705	36291467	0.850098	0.440621	0.829885	0.914758	2.49108e-06	0.746606	0.459106	0.455343	0.775851	0.983728	4.58145e-05	0.707908	0.602152	1	1	1	0.115361	1	1
rs9612473	ILMN_1758823	SMARCB1	22	24165632	22	24176489	24176538	8.00574e-09	5.87226e-05	5.75154e-14	2.81377e-07	3.27503e-10	7.32431e-07	2.88664e-06	0.455603	0.233461	0.994948	0.471954	0.855657	0.688781	1	1	1	1	1	1
rs8392	ILMN_1702237	FKBP1A	20	1350709	20	1352648	1352697	4.15528e-10	3.38327e-10	2.49474e-12	4.06859e-11	4.53097e-09	2.51817e-08	2.35865e-08	0.456064	0.526646	0.625968	0.253891	0.432214	0.376502	1	1	1	1	1	1
rs7780608	ILMN_1673026	CHCHD3	7	131496066	7	132469954	132470003	2.96689e-06	0.0327193	0.150015	0.0103397	0.517884	0.0171063	0.138591	0.456287	0.057387	0.552194	0.0195456	0.635308	0.124825	1	1	1	1	1	1
rs200747229	ILMN_3246060	DKFZp686E10196	2	113982141	2	114024138	114024187	2.44466e-16	5.66778e-11	8.95186e-19	6.43175e-15	5.17524e-13	1.13048e-10	6.18252e-12	0.456753	0.000763461	0.623488	0.00697244	0.803244	0.306127	1	1	1	1	1	1
rs61799662	ILMN_1702657	ETV3L	1	157068345	1	157062006	157062055	0.0349416	0.0205974	1.34396e-12	0.0326212	0.283821	0.319963	0.44962	0.45929	1.68743e-12	0.627504	0.0561968	0.073519	0.92805	1	4.24895e-09	1	1	1	1
rs1230444	ILMN_1740449	LRRC63	13	46790867	13	46802827	46808334	0.77181	0.285115	4.27306e-08	0.0676131	0.106451	0.748183	0.229804	0.459541	3.18946e-06	0.107674	0.223303	0.930202	0.387076	1	0.00803106	1	1	1	1
rs9507890	ILMN_1658464	GTF3A	13	27988509	13	28009668	28009717	0.000182137	0.0261065	0.0693442	2.90086e-06	0.0348054	0.197772	0.537699	0.459809	0.819766	0.352788	0.641897	0.176293	0.100841	1	1	1	1	1	1
rs2307621	ILMN_1814789	UBAP2L	1	154238265	1	154243033	154243082	8.28442e-09	1.54963e-06	1.20374e-16	5.29945e-09	3.84902e-06	6.90638e-06	8.2558e-07	0.459909	0.00738988	0.843688	0.762815	0.566348	0.641568	1	1	1	1	1	1
rs591512	ILMN_1737604	FGGY	1	60223332	1	60139735	60139784	0.0147044	0.00413937	3.02777e-05	0.002937	9.21629e-07	0.00845112	0.0101824	0.4607	0.017876	0.559227	0.0375623	0.659265	0.480432	1	1	1	1	1	1
rs62384243	ILMN_1678957	WDR55	5	140099762	5	140050271	140050320	1.45954e-06	0.0142314	0.292188	0.0166794	0.0192414	0.0129634	0.154874	0.460728	0.00222318	0.127375	0.101672	0.247252	0.0144191	1	1	1	1	1	1
rs10758458	ILMN_3251477	RG9MTD3	9	37793059	9	37778781	37778830	7.5009e-09	0.00344449	2.18408e-05	1.17476e-06	0.0384373	0.0213955	0.0229001	0.461235	0.655568	0.874386	0.0781004	0.35438	0.101163	1	1	1	1	1	1
rs7604079	ILMN_2091347	IDH1	2	209037176	2	209101363	209101412	1.50337e-05	1.06791e-07	2.05596e-05	6.1514e-07	5.33444e-06	1.813e-05	6.66832e-07	0.461605	0.952375	0.449494	0.688711	0.964401	0.527977	1	1	1	1	1	1
rs58896934	ILMN_1681741	C1orf31	1	234519452	1	234510021	234510070	3.86558e-11	1.94487e-06	0.00146183	0.000332141	0.000497409	6.8802e-05	0.0134506	0.461698	0.304191	0.11494	0.385769	0.760727	0.111351	1	1	1	1	1	1
rs6044124	ILMN_2152828	KIF16B	20	16546398	20	16253136	16253185	4.47031e-07	2.86639e-08	2.09381e-08	1.56574e-14	0.000396367	3.19888e-05	7.76173e-06	0.46183	0.686638	0.00719858	0.36257	0.904133	0.795013	1	1	1	1	1	1
rs4653300	ILMN_1651278	SNIP1	1	38024054	1	38002334	38002383	2.84001e-10	7.64793e-11	1.30205e-06	3.42932e-08	2.269e-06	2.89097e-09	0.00134821	0.461888	0.405743	0.234528	0.771049	0.44301	0.108254	1	1	1	1	1	1
rs12487928	ILMN_1762224	HPS3	3	148860993	3	148884896	148884945	1.70599e-06	0.0344917	0.530176	0.00148436	0.0879973	0.225083	0.496241	0.462826	0.000234256	0.728461	0.187176	0.0952968	0.0255149	1	0.589858	1	1	1	1
rs1848797	ILMN_1690352	ADO	10	64552934	10	64568038	64568087	0.00207812	2.85532e-05	0.000950545	0.000150765	3.59776e-08	5.16388e-05	0.000113685	0.462982	0.493229	0.614271	0.26528	0.891753	0.864612	1	1	1	1	1	1
rs5756921	ILMN_1691930	CBX6	22	38527353	22	39260365	39260414	4.18229e-06	0.00801363	0.874465	0.391605	0.86886	0.974477	0.561703	0.463108	0.00161448	0.0224722	0.00156715	0.00400584	0.0251487	1	1	1	1	1	1
rs2019957	ILMN_1744618	TCRBV20S1	7	142046609	7	142032538	142032587	1.36244e-09	2.04686e-08	7.18107e-06	2.74149e-13	0.00388534	2.34756e-09	0.0123564	0.463141	0.57202	0.0301068	0.0513789	0.094929	0.0659977	1	1	1	1	1	1
rs12045923	ILMN_1655191	CASZ1	1	10643829	1	10707301	10707350	4.80222e-11	4.53279e-11	0.00459531	1.02412e-14	2.15553e-06	3.22312e-10	0.000138113	0.463442	0.0145727	0.264941	0.291386	0.701816	0.0287426	1	1	1	1	1	1
rs10483877	ILMN_1796216	VASH1	14	77182302	14	77249170	77249219	3.45345e-06	0.000801904	4.35722e-09	1.28393e-06	2.18674e-10	8.71821e-05	0.00111978	0.465865	0.447419	0.789191	0.277959	0.489295	0.507067	1	1	1	1	1	1
rs6740666	ILMN_1782579	IMMT	2	86394563	2	86371307	86371356	1.07538e-09	2.52928e-13	2.45494e-13	1.45213e-14	0.000110723	7.44576e-10	1.2342e-07	0.465918	0.409522	0.176839	0.269283	0.707087	0.888359	1	1	1	1	1	1
rs17733719	ILMN_1724207	IVD	15	40720786	15	40710727	40710776	2.31035e-07	6.31782e-08	0.00582904	3.03279e-10	0.0104917	0.000343398	0.00360175	0.466057	0.0429941	0.548229	0.0580477	0.696904	0.154164	1	1	1	1	1	1
rs5751905	ILMN_1686531	GGT1	22	25000438	22	25023408	25023457	0.775096	0.321537	2.23275e-06	0.0218751	0.108306	0.280027	0.147576	0.466675	8.46542e-05	0.093193	0.213241	0.440399	0.304298	1	0.213159	1	1	1	1
rs11206056	ILMN_1694776	SCP2	1	53444836	1	53416507	53416556	9.81558e-22	2.64388e-12	0.0139956	1.08716e-15	4.9695e-05	4.43678e-05	0.000937672	0.466878	2.32814e-16	0.302428	8.26694e-07	0.161131	9.21227e-08	1	5.86227e-13	1	0.00208162	1	0.000231965
rs4390018	ILMN_1804562	SLC31A1	9	115973393	9	116026168	116026217	1.13187e-08	3.40801e-05	2.53064e-07	4.72416e-07	1.63422e-06	8.71645e-05	0.000992743	0.468127	0.285349	0.661655	0.966152	0.536416	0.226783	1	1	1	1	1	1
rs9296616	ILMN_1785113	MUT	6	49414235	6	49403174	49403223	1.39505e-07	0.00256286	2.19155e-13	0.0015006	2.24186e-05	0.0633786	7.03363e-08	0.468263	0.000494284	0.526627	0.941533	0.104146	0.183059	1	1	1	1	1	1
rs57635800	ILMN_1702168	HSD17B12	11	43878485	11	43877534	43877583	1.67993e-37	1.07089e-36	4.57437e-20	1.1843e-34	6.21362e-16	2.71283e-18	9.6118e-17	0.468873	0.566935	0.984876	0.00781229	0.00340571	0.0142336	1	1	1	1	1	1
rs58377842	ILMN_2138765	PLIN2	9	19030411	9	19116195	19116244	1.47218e-06	0.0328688	0.00355842	1.36462e-07	5.69986e-05	0.0476273	0.000113478	0.469457	0.0688083	0.66287	0.285249	0.440438	0.44927	1	1	1	1	1	1
rs148916368	ILMN_2053679	ACADM	1	76291125	1	76229079	76229128	9.46797e-09	9.90071e-08	0.0010237	3.04918e-09	2.53317e-05	5.02038e-06	3.40612e-05	0.469902	0.503158	0.322209	0.614727	0.935875	0.981468	1	1	1	1	1	1
rs8058619	ILMN_2133936	ZFP1	16	75182354	16	75205826	75205875	3.83708e-05	0.0710224	2.64044e-07	1.86813e-05	0.269071	0.0826465	0.149069	0.470495	0.0140492	0.253315	0.173792	0.494564	0.410631	1	1	1	1	1	1
rs972338	ILMN_1737314	BCL6	3	188123395	3	187439339	187439388	0.0146371	0.166946	0.0524122	6.11296e-07	0.0180896	0.00038262	0.00133643	0.471262	0.857315	0.0474462	0.774876	0.258759	0.67141	1	1	1	1	1	1
rs12475889	ILMN_1672591	SCN9A	2	167323147	2	167055278	167055327	8.81647e-07	4.03438e-06	7.35266e-05	2.23273e-07	1.25475e-07	6.28239e-06	1.39774e-06	0.471349	0.950389	0.415831	0.690762	0.516509	0.231778	1	1	1	1	1	1
rs78284447	ILMN_1686360	ZNF124	1	247331659	1	247320081	247320130	3.14231e-06	0.00800888	0.00124871	0.168701	0.00330378	0.0408361	0.00733219	0.471677	0.299566	0.119575	0.988723	0.19324	0.370531	1	1	1	1	1	1
rs17649254	ILMN_1673522	MOCOS	18	33775455	18	33840116	33846738	2.19321e-10	6.87263e-12	0.17823	8.04222e-11	4.88982e-05	8.48128e-06	0.0078789	0.47202	1.71984e-08	0.694588	1.82495e-06	0.0315413	3.09161e-07	1	4.33055e-05	1	0.00459522	1	0.000778466
rs1048194	ILMN_2090782	GCSH	16	81064702	16	81129744	81129793	1.3652e-13	1.20992e-10	8.48404e-05	5.44028e-09	1.79245e-06	9.51909e-13	3.68513e-08	0.472602	0.0241678	0.960108	0.048537	0.156978	0.71475	1	1	1	1	1	1
rs111624273	ILMN_2398664	RNF34	12	121948728	12	121861372	121861421	2.55712e-08	0.000115483	0.00213781	0.0431071	0.0164102	0.0261972	0.11194	0.473266	0.704322	0.0275898	0.249556	0.232408	0.0552399	1	1	1	1	1	1
rs13182101	ILMN_1774334	HIGD2A	5	175828347	5	175816598	175816647	6.57251e-10	1.24328e-05	0.00191146	3.13209e-10	0.00960406	0.0069293	0.000138146	0.473292	0.228063	0.226699	0.147411	0.039875	0.279773	1	1	1	1	1	1
rs17338135	ILMN_3246014	C1orf130	1	24286897	1	24935474	24935523	0.794521	0.36587	2.16204e-06	0.428951	0.0904177	0.03426	0.326315	0.473625	2.6177e-05	0.418604	0.180888	0.0821144	0.464545	1	0.0659137	1	1	1	1
rs4843239	ILMN_1771139	FBXO31	16	87399453	16	87363110	87363159	2.94851e-09	3.20129e-05	2.91563e-09	5.841e-10	8.1904e-08	9.94825e-07	1.48012e-07	0.474441	0.0918612	0.331306	0.67736	0.601105	0.718588	1	1	1	1	1	1
rs2253565	ILMN_2101375	CCDC77	12	497910	12	551659	551708	2.8516e-10	4.37179e-05	0.000225911	9.73478e-08	0.000141442	3.36754e-05	0.00670354	0.474901	0.387264	0.277366	0.403386	0.53472	0.0388504	1	1	1	1	1	1
rs10824043	ILMN_1656057	PLAU	10	75649470	10	75676958	75677007	1.23585e-07	0.0414249	0.00757971	0.000169251	0.00262811	0.0204822	0.0139821	0.47491	0.337279	0.767141	0.176236	0.256879	0.230515	1	1	1	1	1	1
rs10128747	ILMN_1781419	C11orf73	11	86033843	11	86013508	86017323	4.71541e-06	0.00509117	0.00212298	2.24706e-05	8.28698e-05	0.000369579	3.72527e-06	0.475218	0.444946	0.993694	0.994195	0.786281	0.582764	1	1	1	1	1	1
rs10241875	ILMN_1805590	NAA38	7	117851763	7	117832521	117832570	2.65708e-09	0.0024367	2.24042e-06	1.43562e-08	9.23005e-05	0.0495437	0.000922845	0.475571	0.765621	0.762164	0.915662	0.124644	0.212181	1	1	1	1	1	1
rs17735769	ILMN_1838659	AW295949	5	172898697	5	172233021	172233070	0.455249	0.692793	0.844569	2.44777e-07	0.17485	0.929571	0.519237	0.476625	0.768006	0.000148618	0.434799	0.63839	0.341702	1	1	0.374221	1	1	1
rs150988329	ILMN_1694268	HES6	2	239143750	2	239146985	239147034	0.0189226	0.177631	0.610127	0.074384	5.99015e-10	0.0194442	0.587638	0.476738	0.0285197	0.809195	7.77664e-11	0.843221	0.134985	1	1	1	1.95816e-07	1	1
rs3766236	ILMN_1750429	DKFZp686E14208	1	47047441	1	47023323	47023372	1.44971e-18	3.30774e-12	1.95949e-11	8.31025e-19	2.94499e-09	4.52385e-09	9.31108e-07	0.476808	0.0296001	0.15974	0.00282979	0.2058	0.00586342	1	1	1	1	1	1
rs111257518	ILMN_1686373	C15orf26	15	81397508	15	81441348	81441397	0.866028	0.470303	0.00913398	0.437439	1.22363e-06	0.705906	0.330517	0.476857	0.00942063	0.464155	1.05483e-06	0.811679	0.336466	1	1	1	0.00265606	1	1
rs200494085	ILMN_1780236	PMM1	22	42123618	22	41973006	41973055	0.0318302	0.00355428	6.2562e-10	0.00713286	0.000136355	0.00627029	0.000300949	0.477298	0.0213758	0.582433	0.360288	0.60431	0.27039	1	1	1	1	1	1
rs17110737	ILMN_1806825	C14orf145	14	80998930	14	80962928	80962977	0.0268976	0.0127468	0.126368	3.73393e-07	0.0509144	0.0879593	0.393632	0.477561	0.876267	0.00397307	0.694382	0.906696	0.777716	1	1	1	1	1	1
rs12540821	ILMN_1804150	HIBADH	7	27730193	7	27565241	27565290	6.18674e-05	0.000114059	1.73982e-07	0.000210138	0.00234143	0.00053286	0.000489562	0.477562	0.0061271	0.56313	0.648017	0.626027	0.502923	1	1	1	1	1	1
rs7526291	ILMN_1686748	TMEM9	1	201113397	1	201104133	201104182	1.83056e-18	2.24039e-22	1.56762e-05	6.95347e-26	0.00872985	9.67587e-10	6.16245e-10	0.477754	2.97148e-13	0.604819	2.97399e-14	0.272798	2.83194e-06	1	7.48218e-10	1	7.48849e-11	1	0.00713083
rs148414666	ILMN_2185563	ANKRA2	5	72849601	5	72848576	72848625	3.56035e-08	0.00925997	0.0019165	0.103352	0.949635	0.0062814	0.0458572	0.478599	0.330123	0.0839005	0.000579784	0.725055	0.102457	1	1	1	1	1	1
rs7800196	ILMN_2404385	REPIN1	7	150061534	7	150070924	150070973	1.17979e-06	1.9453e-06	0.682652	0.00100078	0.00759006	0.0110109	0.399471	0.479662	0.000844267	0.206359	0.0393785	0.0661815	0.00416374	1	1	1	1	1	1
rs112006261	ILMN_3252556	CARD16	11	104102765	11	104912324	104912373	0.0416267	0.812798	0.225987	0.773935	9.59287e-08	0.0179221	0.016261	0.479745	0.642043	0.19044	1.84622e-06	0.173893	0.267415	1	1	1	0.00464877	1	1
rs7316224	ILMN_1737611	VAMP1	12	6638666	12	6571557	6571606	0.0036533	0.00588312	0.000160686	1.20961e-13	0.0206902	0.00212349	0.00162941	0.480323	0.196068	0.0107092	0.988031	0.496237	0.451599	1	1	1	1	1	1
rs4789778	ILMN_2334693	NARF	17	80430804	17	80445947	80445996	5.22902e-07	1.68524e-05	8.38411e-09	1.5282e-08	9.55637e-20	0.000976167	2.60814e-06	0.480597	0.11577	0.0892924	3.88445e-07	0.933994	0.626516	1	1	1	0.000978105	1	1
rs1891365	ILMN_1782352	VENTX	10	135063791	10	135055352	135055401	1.38651e-09	5.50918e-08	0.00287929	4.61734e-08	0.000847535	4.44377e-06	0.000859865	0.480671	0.000277612	0.427727	0.00233569	0.958323	0.00467613	1	0.699028	1	1	1	1
rs887715	ILMN_1669851	STAG3L4	7	66786384	7	66774076	66774125	2.51467e-12	7.1308e-07	1.67613e-10	6.2808e-07	4.93794e-09	1.46241e-10	1.36205e-09	0.481281	0.772406	0.288821	0.695351	0.313228	0.692651	1	1	1	1	1	1
rs2074038	ILMN_2154287	ACCS	11	44087989	11	44105268	44105317	2.08692e-22	1.99355e-19	1.63759e-05	5.32954e-19	0.000100551	1.38461e-05	5.72194e-07	0.4825	0.000234751	0.0779932	0.000351942	0.00373895	0.00355904	1	0.591102	1	0.886191	1	1
rs12507413	ILMN_1736077	LIAS	4	39441490	4	39474768	39474817	0.00219626	0.0794962	8.60499e-07	0.00342655	0.10362	0.467112	0.00379746	0.483356	0.0438965	0.907766	0.392237	0.13217	0.657931	1	1	1	1	1	1
rs12196499	ILMN_1679641	FAM120B	6	170635900	6	170714015	170714064	4.07749e-09	9.16601e-08	7.55102e-05	2.27181e-07	0.000887727	4.6384e-05	0.0563466	0.484306	0.580009	0.173551	0.126999	0.497595	0.0515554	1	1	1	1	1	1
rs853203	ILMN_1666546	DUSP14	17	35807445	17	35873325	35873374	5.30887e-21	1.31832e-17	9.09464e-11	2.43481e-24	3.45501e-08	1.67257e-16	1.9728e-12	0.485023	0.421707	0.0974103	0.00170512	0.66859	0.403995	1	1	1	1	1	1
rs58884820	ILMN_1870303	AK093356	4	103852802	4	103764805	103764854	1.7511e-07	0.00437451	0.00616873	0.000868382	0.0602235	4.48479e-07	0.108074	0.485142	0.256884	0.1573	0.283964	0.346621	0.0470105	1	1	1	1	1	1
rs12940028	ILMN_1787127	SLC43A2	17	1491243	17	1477808	1477857	1.56718e-06	0.00386781	0.000117897	3.31734e-05	0.0159808	0.00035029	0.0051371	0.485701	0.716868	0.960973	0.31639	0.835794	0.666631	1	1	1	1	1	1
rs147070203	ILMN_1655913	NUCB2	11	17053549	11	17351811	17352464	0.00148008	0.0315753	3.36541e-06	0.00238236	0.0251286	0.0108964	4.51758e-05	0.486077	0.124283	0.91556	0.64893	0.678973	0.17065	1	1	1	1	1	1
rs4930714	ILMN_1797425	DDX55	12	124067197	12	124105260	124105309	6.57359e-11	9.21722e-09	0.00153426	7.29701e-08	9.64404e-05	6.33396e-07	1.3619e-05	0.486969	0.130482	0.923862	0.027482	0.567215	0.705994	1	1	1	1	1	1
rs7242374	ILMN_1655422	RPL17	18	47043463	18	47018148	47018197	2.91216e-07	0.000978922	0.0608601	3.93278e-05	0.000574179	0.000241672	0.0258557	0.487048	0.265285	0.6762	0.62507	0.825609	0.321259	1	1	1	1	1	1
rs71455254	ILMN_1797189	MAP3K12	12	54059281	12	53874392	53874441	2.20149e-10	0.0111868	0.0220162	4.96921e-07	0.00486875	0.0716479	0.0500607	0.487407	0.0354005	0.962544	0.252306	0.0720809	0.108551	1	1	1	1	1	1
rs13226502	ILMN_1713990	TRIP6	7	100506381	7	100470338	100470814	2.42856e-06	0.0126051	0.330185	0.000240089	0.0500978	0.00131639	0.0256306	0.488053	0.0139895	0.917763	0.0540331	0.841778	0.12813	1	1	1	1	1	1
rs10633552	ILMN_1756999	RBL2	16	53480250	16	53524767	53524816	3.58896e-05	0.0041726	1.96715e-13	0.0421903	2.10107e-06	0.0210169	8.40859e-05	0.488084	0.242489	0.289625	0.680142	0.374181	0.855723	1	1	1	1	1	1
rs73263788	ILMN_3307733	C17orf42	17	29216490	17	29226383	29226432	4.64747e-09	0.00250537	1.27955e-14	2.21109e-07	9.9655e-09	0.0106248	2.47639e-05	0.48813	0.312822	0.910762	0.955684	0.346564	0.335943	1	1	1	1	1	1
rs6805884	ILMN_1705753	C3orf26	3	99684808	3	99890734	99891199	2.81055e-07	0.00115127	0.00531487	1.53396e-06	0.0161917	1.80412e-05	0.00913758	0.48964	0.255632	0.712014	0.0584838	0.798899	0.406944	1	1	1	1	1	1
rs11628994	ILMN_1761996	SRSF5	14	70324070	14	70238124	70238173	0.313811	0.96824	1.94939e-07	0.751024	0.0480474	0.220167	9.41448e-05	0.489713	0.0161378	0.720224	0.753467	0.845542	0.0788301	1	1	1	1	1	1
rs2285628	ILMN_1685631	MAU2	19	19467996	19	19469217	19469266	5.16446e-21	6.17958e-12	2.78048e-18	9.1702e-17	2.15815e-12	1.27589e-06	1.74151e-11	0.489868	0.366156	0.327071	0.948963	0.21517	0.785161	1	1	1	1	1	1
rs28680503	ILMN_2055523	ChGn	8	19554248	8	19262048	19262097	5.57943e-30	7.72282e-29	3.70539e-07	2.99082e-32	0.00283841	1.36417e-23	4.28295e-11	0.489995	4.69562e-16	0.654606	1.24065e-26	0.942718	8.97087e-07	1	1.18236e-12	1	3.12397e-23	1	0.00225887
rs2270769	ILMN_1700955	TM4SF19	3	196044894	3	196033830	196022908	2.47451e-14	1.54525e-10	1.7023e-06	3.65498e-18	8.01411e-06	8.50757e-05	5.22937e-06	0.491428	0.487221	0.712765	0.0254467	0.313441	0.775927	1	1	1	1	1	1
rs201123275	ILMN_1811692	FTSJ3	17	61898134	17	61897097	61897146	1.15638e-06	0.0767767	0.00372363	0.000147569	0.165067	0.00101813	0.080881	0.492062	0.532879	0.817946	0.0913767	0.945321	0.218416	1	1	1	1	1	1
rs11146342	ILMN_1724658	BNIP3	10	133772022	10	133781339	133781388	0.00152973	0.000682794	0.132835	0.000613968	0.00587612	2.65624e-05	5.47167e-07	0.494624	0.883037	0.886042	0.78352	0.118647	0.0101324	1	1	1	1	1	1
rs7809	ILMN_1743396	ACOX3	4	8368433	4	8368527	8368575	3.11856e-07	2.57818e-06	5.72142e-10	8.23382e-11	8.61277e-10	6.8875e-07	6.53716e-06	0.494636	0.0012815	0.132952	0.0181842	0.3317	0.259123	1	1	1	1	1	1
rs6884828	ILMN_2156786	PGGT1B	5	114564946	5	114552598	114548268	2.12201e-09	5.71073e-07	0.00125284	8.0793e-08	0.00137648	0.000144536	0.0572786	0.494872	0.148165	0.299485	0.292386	0.322329	0.009062	1	1	1	1	1	1
rs12948362	ILMN_1660582	LIG3	17	33332629	17	33331902	33331951	2.19559e-09	5.54656e-06	9.27106e-05	9.19144e-05	7.27749e-05	0.00321499	1.08619e-05	0.495236	0.685903	0.332152	0.827563	0.48367	0.974368	1	1	1	1	1	1
rs8027197	ILMN_1661173	TRIP4	15	64700558	15	64717763	64717812	1.29098e-08	0.00718771	2.56965e-06	0.000624439	0.000263455	0.0070299	1.28935e-06	0.495379	0.331696	0.300983	0.823797	0.580953	0.678467	1	1	1	1	1	1
rs2009884	ILMN_1764321	ACOT4	14	74061490	14	74062283	74062332	0.50772	0.148512	0.700645	0.442214	1.37488e-20	0.677284	0.727261	0.49568	0.454581	0.964982	2.39214e-20	0.44164	0.482608	1	1	1	6.0234e-17	1	1
rs2428170	ILMN_1763609	SLC22A16	6	110812206	6	110746083	110746132	1.44669e-11	1.68454e-08	5.96037e-09	7.64654e-12	3.93867e-09	3.49991e-08	5.26714e-07	0.496814	0.632888	0.915387	0.168115	0.40508	0.395578	1	1	1	1	1	1
rs1913717	ILMN_1706344	ABHD6	3	58217921	3	58280126	58280175	0.000798521	0.0160167	6.48305e-05	1.71532e-05	1.20923e-06	0.00963059	0.0304024	0.497228	0.126935	0.193836	0.244822	0.655638	0.807921	1	1	1	1	1	1
rs72659692	ILMN_1659975	C1orf216	1	36292258	1	36179652	36179701	0.0491481	0.0271162	5.69767e-05	0.00139703	0.00443229	0.140179	2.11414e-06	0.497511	0.0793079	0.48119	0.328228	0.948875	0.0173494	1	1	1	1	1	1
rs12221262	ILMN_1669931	TM9SF3	10	98309277	10	98280478	98280527	1.00362e-06	0.00403062	7.2181e-07	6.5402e-07	0.000778606	0.0320531	0.00772018	0.499036	0.487836	0.337561	0.784649	0.328542	0.546027	1	1	1	1	1	1
rs201911437	ILMN_2401641	ALDH3A2	17	19549539	17	19580442	19580491	6.98764e-10	8.15858e-08	6.71486e-05	1.68598e-09	0.0283103	5.29146e-07	3.24631e-07	0.499143	0.616515	0.770594	0.0149662	0.989416	0.151887	1	1	1	1	1	1
rs11850199	ILMN_2377385	SERPINA9	14	94942663	14	94929226	94929275	0.251537	0.0882124	7.68134e-13	0.0618404	0.158388	0.581912	0.00884321	0.499962	5.0655e-14	0.544111	0.0703889	0.989952	0.0564169	1	1.27549e-10	1	1	1	1
rs71459160	ILMN_1707286	PLBD1	12	14689212	12	14656815	14656864	5.09316e-12	2.15265e-11	3.2224e-12	1.92514e-12	4.36415e-07	1.76466e-13	7.40761e-07	0.500895	0.814516	0.57091	0.183618	0.427325	0.400814	1	1	1	1	1	1
rs7535275	ILMN_1702231	C1orf54	1	150354210	1	150252065	150252113	1.97793e-09	1.28953e-06	4.04358e-10	2.38618e-07	9.90545e-08	5.32281e-05	1.63847e-06	0.500997	0.112609	0.869474	0.657849	0.142232	0.364719	1	1	1	1	1	1
rs4803776	ILMN_1740938	APOE	19	45452335	19	45412376	45412425	1.30804e-12	4.60312e-08	6.36746e-11	1.38867e-10	1.18955e-08	5.20793e-09	2.55911e-10	0.50182	0.990114	0.73076	0.316394	0.521038	0.774204	1	1	1	1	1	1
rs810078	ILMN_2313926	CDC42SE2	5	130689713	5	130730009	130730058	4.66185e-15	4.77091e-12	1.77092e-07	8.98473e-11	2.83573e-07	1.28449e-07	1.7097e-07	0.502292	0.0589081	0.513494	0.101393	0.203957	0.729636	1	1	1	1	1	1
rs12246748	ILMN_1722642	REEP3	10	65392260	10	65381600	65381649	1.78727e-08	2.5422e-05	0.00409243	2.09558e-06	0.215718	0.102132	0.0848526	0.502666	0.0104636	0.34745	0.00441799	0.0514225	0.0159631	1	1	1	1	1	1
rs34249868	ILMN_1755643	MGAT4A	2	99367600	2	99242230	99242279	0.000213198	0.00636613	0.36506	2.08626e-06	0.0735593	0.00498271	0.0934324	0.503699	0.11362	0.406688	0.156916	0.539504	0.295885	1	1	1	1	1	1
rs4621903	ILMN_1808661	TOMM5	9	37587742	9	37592458	37592507	1.52702e-11	8.15529e-13	1.86184e-16	2.5022e-05	7.91305e-06	7.91761e-08	1.02496e-07	0.504051	0.00203178	0.240781	0.607234	0.637798	0.612747	1	1	1	1	1	1
rs28395878	ILMN_1815024	PRDX5	11	64027468	11	64088174	64088223	1.5548e-06	0.000137643	0.00253233	0.0274356	0.00185896	0.000704451	0.000119696	0.504209	0.327039	0.200533	0.362606	0.455841	0.952305	1	1	1	1	1	1
rs6447352	ILMN_3224926	RBM47	4	40725785	4	40425559	40425608	6.21663e-07	5.75341e-05	0.0156805	6.08567e-09	0.000117659	1.88161e-05	0.0348815	0.505031	0.274117	0.65043	0.35106	0.855331	0.0441394	1	1	1	1	1	1
rs2277208	ILMN_1705247	ACSL5	10	114136349	10	114188022	114188071	1.16748e-10	8.14856e-08	3.40953e-16	1.77849e-10	5.28258e-09	1.59701e-05	7.98349e-12	0.505618	0.0072648	0.464929	0.484372	0.688096	0.141877	1	1	1	1	1	1
rs3798419	ILMN_1796119	ZUFSP	6	116981578	6	116966913	116957030	0.00595494	0.0286176	3.27037e-06	0.00832027	0.0417286	0.00380399	0.000834672	0.50563	0.0343955	0.484188	0.844282	0.137917	0.19325	1	1	1	1	1	1
rs73066228	ILMN_1749838	MZF1	19	59013196	19	59073370	59073419	0.00190026	0.0256029	1.22553e-06	0.0322472	0.535355	0.0330736	0.00651504	0.505833	0.29568	0.651795	0.0360301	0.557361	0.693326	1	1	1	1	1	1
rs6487267	ILMN_2125374	CMAS	12	22207664	12	22218163	22218212	6.22984e-21	1.14427e-19	2.31237e-06	5.08455e-24	8.18509e-14	2.1482e-12	1.14136e-07	0.507343	0.000361638	0.247818	0.0106845	0.688466	0.00214077	1	0.910605	1	1	1	1
rs2223286	ILMN_1724422	SELL	1	169665632	1	169660298	169660347	3.36028e-06	3.30433e-05	0.0496314	0.00612243	0.828888	0.00423278	0.135901	0.507364	0.161366	0.146968	0.0341596	0.606054	0.00788327	1	1	1	1	1	1
rs7220609	ILMN_2366790	DDX52	17	35991146	17	35973825	35973874	5.84679e-08	0.00151953	1.14647e-08	9.76895e-06	2.7665e-05	0.00575701	0.0167355	0.507978	0.176444	0.819535	0.941694	0.273682	0.214926	1	1	1	1	1	1
rs28707336	ILMN_1663541	B4GALT7	5	177027110	5	177037098	177037147	1.98421e-08	2.82592e-05	1.14854e-06	0.000126452	0.000325167	0.00373186	0.00892655	0.508498	0.639893	0.654062	0.392089	0.17738	0.18127	1	1	1	1	1	1
rs10764578	ILMN_1664646	NSUN6	10	18818071	10	18834689	18834738	1.61828e-06	0.230632	0.797144	0.0392314	0.963375	0.554377	0.0102885	0.512419	0.0252197	0.251339	0.0303063	0.0141417	0.524536	1	1	1	1	1	1
rs2381277	ILMN_1709043	C9orf46	9	5381870	9	5361120	5361169	1.01318e-13	3.30721e-10	4.148e-05	4.91089e-16	2.34873e-11	5.1069e-07	1.03502e-07	0.513165	0.51186	0.550385	0.964802	0.460084	0.43774	1	1	1	1	1	1
rs145042795	ILMN_1790680	PDE6D	2	232734780	2	232597381	232597430	0.0015756	0.274139	5.24674e-07	0.0157643	0.0703745	0.555329	1.48587e-07	0.514619	0.0841407	0.898942	0.416391	0.22288	0.0201609	1	1	1	1	1	1
rs4673802	ILMN_1683678	SPATS2L	2	201082457	2	201342794	201342843	4.80105e-06	0.00381132	0.0224025	0.000246782	0.669251	0.00269057	0.0125272	0.51493	0.595761	0.550428	0.0316163	0.552322	0.98977	1	1	1	1	1	1
rs201360312	ILMN_1794165	PGD	1	10395682	1	10479812	10479861	1.00779e-05	0.00212864	2.16847e-05	0.000151735	7.98521e-07	0.000427677	2.37069e-07	0.51496	0.606859	0.684956	0.982389	0.715108	0.604137	1	1	1	1	1	1
rs401665	ILMN_3237907	EIF2B3	1	45457873	1	45323397	45316648	0.000866399	0.107684	1.63145e-08	1.97488e-09	0.000100007	0.00280724	0.00041008	0.515491	0.00357488	0.00311547	0.353513	0.499898	0.19197	1	1	1	1	1	1
rs1832123	ILMN_2307903	VCAM1	1	101168196	1	101204471	101204520	0.16529	0.874605	0.0323689	0.0121943	2.4745e-08	0.343036	3.24703e-08	0.516515	0.200825	0.0925133	1.62351e-07	0.880051	9.86347e-07	1	1	1	0.000408799	1	0.00248362
rs7435720	ILMN_1732489	SLC10A7	4	147176097	4	147176306	147176355	6.90092e-07	0.0317389	0.0122033	0.0026742	0.00439938	0.00986015	0.0259521	0.518382	0.593921	0.989705	0.74888	0.675737	0.426848	1	1	1	1	1	1
rs4274523	ILMN_1691112	PIGN	18	59791041	18	59711985	59712034	7.51108e-23	8.96341e-19	5.56697e-10	2.30846e-16	1.71012e-11	1.34259e-15	9.83292e-13	0.518383	0.0605167	0.929821	0.013987	0.959205	0.0894598	1	1	1	1	1	1
rs75007580	ILMN_3243190	EMR4P	19	6998233	19	6952844	6952893	9.04561e-08	1.79258e-10	7.91515e-07	2.1409e-15	1.95397e-07	2.23145e-09	1.39849e-10	0.5189	0.0632221	0.0493811	0.0696688	0.812594	0.582496	1	1	1	1	1	1
rs9640421	ILMN_1718558	PARP12	7	139907417	7	139723787	139723836	0.256195	0.104872	1.29258e-06	0.194036	0.0232607	0.0445442	0.000181293	0.520076	0.000274811	0.670669	0.482484	0.315219	0.019703	1	0.691975	1	1	1	1
rs6651267	ILMN_1773576	CPNE3	8	87535573	8	87573314	87573363	0.236888	0.0268472	3.12102e-06	0.107017	1.64508e-05	0.0431686	0.00293049	0.520713	0.129404	0.729557	0.151848	0.58458	0.408159	1	1	1	1	1	1
rs11078918	ILMN_1754489	FBXL20	17	37761185	17	37416960	37417009	0.0108239	0.0120495	0.0940507	2.53281e-06	0.00940541	0.00149571	0.722038	0.520736	0.846396	0.225783	0.550235	0.377431	0.18069	1	1	1	1	1	1
rs3836691	ILMN_1673543	PGM2	4	37845833	4	37864194	37864243	1.65912e-08	1.2451e-09	4.91152e-10	3.41125e-11	4.38093e-06	1.13044e-06	4.90913e-08	0.520796	0.00325783	0.215724	0.502347	0.683369	0.195738	1	1	1	1	1	1
rs11126179	ILMN_3232894	CNRIP1	2	68349118	2	68520230	68520279	1.03833e-07	1.40153e-07	0.205306	1.26356e-05	0.0590641	0.00333181	0.000827489	0.521299	0.10744	0.542522	0.0399605	0.435042	0.820517	1	1	1	1	1	1
rs4147592	ILMN_1751956	MGST3	1	165600146	1	165621270	165623562	5.82891e-07	5.22529e-06	8.47618e-10	4.38433e-08	2.19994e-07	4.36698e-06	7.28135e-06	0.522428	0.584651	0.577464	0.396891	0.602567	0.582552	1	1	1	1	1	1
rs3825761	ILMN_1669788	NUDT14	14	105638931	14	105639392	105639441	1.47919e-12	9.04722e-14	3.72614e-26	4.2102e-11	4.33212e-09	5.52177e-08	4.9099e-10	0.522858	0.140733	0.571806	0.356038	0.0946093	0.606377	1	1	1	1	1	1
rs9894398	ILMN_2414007	NME1	17	49327726	17	49249042	49249091	0.00604928	0.00361683	8.27096e-05	3.07777e-06	0.0618103	0.0337084	0.00225189	0.523537	0.305423	0.127788	0.916063	0.58269	0.29529	1	1	1	1	1	1
rs832402	ILMN_1757636	C5orf35	5	56265168	5	56210793	56212690	1.72633e-23	9.75751e-18	3.83553e-19	2.37575e-26	1.73483e-12	1.62575e-15	2.66008e-14	0.523768	0.959148	0.123652	0.0955028	0.839356	0.502921	1	1	1	1	1	1
rs6458842	ILMN_1778240	GFOD1	6	13459575	6	13363915	13363964	2.06919e-06	0.0100896	2.89017e-05	1.4529e-06	3.4987e-09	0.000102944	6.99768e-07	0.523978	0.0185822	0.29362	0.00164445	0.804428	0.0022105	1	1	1	1	1	1
rs419949	ILMN_1763739	SOLH	16	334890	16	604304	604353	0.164356	0.120183	0.36001	1.39309e-06	0.872174	0.0350672	0.932086	0.524534	0.136632	0.00285086	0.347078	0.247761	0.454053	1	1	1	1	1	1
rs72717535	ILMN_1699100	SOAT1	1	179338520	1	179323978	179324027	1.45342e-14	5.69935e-11	3.05959e-08	2.94375e-11	1.16426e-10	2.1154e-10	2.56011e-09	0.524823	0.792795	0.556278	0.318771	0.697705	0.636816	1	1	1	1	1	1
rs1178432	ILMN_1657237	NUBP2	16	1827836	16	1838713	1838762	0.298157	0.144358	1.57875e-08	0.15102	0.140348	0.542015	0.440578	0.525353	0.000166577	0.728324	0.0703622	0.951176	0.945661	1	0.419441	1	1	1	1
rs73290822	ILMN_2063925	CTNNBL1	20	36325944	20	36488363	36488412	2.99088e-08	0.0124576	2.15542e-05	3.73971e-05	0.000334127	0.0187392	0.000282817	0.52577	0.783306	0.778562	0.907176	0.470132	0.835876	1	1	1	1	1	1
rs6453082	ILMN_2103295	NSA2	5	74069311	5	74069738	74069787	1.41522e-16	2.40647e-09	1.10487e-09	2.84421e-15	1.51943e-06	2.1656e-09	3.09507e-08	0.525843	0.548465	0.973988	0.0554702	0.50946	0.749771	1	1	1	1	1	1
rs4865108	ILMN_1683888	SRP72	4	57370474	4	57369100	57369149	4.51392e-12	5.1371e-10	8.91217e-14	2.5758e-15	5.19804e-08	1.00791e-05	9.6568e-09	0.52615	0.797611	0.279477	0.479156	0.238263	0.744981	1	1	1	1	1	1
rs10279941	ILMN_2407389	GPNMB	7	23370508	7	23313996	23314045	9.29083e-05	6.15303e-07	0.000298418	0.000132038	0.0185043	5.56359e-05	0.00313244	0.526613	0.610781	0.993473	0.221828	0.911067	0.463246	1	1	1	1	1	1
rs17298242	ILMN_2274923	MOCS2	5	52392274	5	52405546	52405595	1.31525e-06	0.0127042	0.0108428	0.00247013	0.29826	0.289991	0.0293222	0.526647	0.0192212	0.742379	0.00563284	0.0179068	0.0822988	1	1	1	1	1	1
rs115163566	ILMN_1798233	PSMB9	6	32832817	6	32827377	32827426	1.64651e-22	5.29277e-14	2.11325e-14	3.82754e-13	1.91512e-21	7.08155e-12	6.54558e-06	0.52672	0.00191103	0.341969	8.80993e-07	0.719916	0.00171087	1	1	1	0.00221834	1	1
rs4680585	ILMN_2330861	SMC4	3	160167194	3	160152343	160152392	6.8913e-07	0.0010292	0.00235546	3.5321e-05	0.0918044	0.100837	0.242197	0.528088	0.93186	0.918582	0.394039	0.0875398	0.0521597	1	1	1	1	1	1
rs12574490	ILMN_2370336	MS4A4A	11	59511062	11	60075844	60075893	0.00117438	0.000253785	0.0173923	1.58524e-06	0.00269687	0.00305668	0.185558	0.528175	0.30876	0.122768	0.859243	0.748882	0.0296029	1	1	1	1	1	1
rs34219540	ILMN_1802458	AGTRAP	1	11782506	1	11810573	11810622	0.459703	0.845535	0.302329	0.960198	4.44931e-09	0.366853	0.97633	0.528711	0.208265	0.647292	3.54839e-07	0.813558	0.629269	1	1	1	0.000893484	1	1
rs10869207	ILMN_2096372	ALDH1A1	9	75599458	9	75515914	75515963	1.92239e-08	1.62406e-08	1.83012e-06	1.80355e-09	0.0268356	7.59336e-07	3.9355e-10	0.528714	0.829697	0.339141	0.0430942	0.905352	0.927297	1	1	1	1	1	1
rs13287820	ILMN_1656791	RPS6	9	20301569	9	19379527	19378910	0.42404	0.920407	0.199421	5.57105e-07	0.0666096	0.735868	0.692333	0.529868	0.129243	0.000245923	0.248751	0.454973	0.435611	1	1	0.619235	1	1	1
rs7111387	ILMN_3244521	LOC283267	11	33097336	11	33100686	33100735	2.19305e-07	1.46444e-06	0.000429293	1.44992e-05	0.010075	2.08549e-05	0.00116644	0.53006	0.933132	0.939063	0.063208	0.908687	0.557954	1	1	1	1	1	1
rs35253098	ILMN_1704972	TRIM5	11	5684187	11	5685611	5685660	3.56601e-10	7.42569e-06	0.00108988	9.55641e-06	1.57811e-06	0.000126386	0.0179372	0.530296	0.974228	0.552086	0.325344	0.0272217	0.040838	1	1	1	1	1	1
rs3209045	ILMN_1736597	TKT	3	53318700	3	53260779	53259906	1.00374e-08	2.75783e-09	0.0487614	1.42318e-10	2.97776e-05	2.09247e-08	0.00097692	0.531054	0.0995492	0.356411	0.39941	0.553577	0.339986	1	1	1	1	1	1
rs2298432	ILMN_2235283	MAPK1	22	22123189	22	22123433	22123482	2.77968e-07	3.85029e-07	0.000475454	3.21397e-05	0.00104904	0.000222954	4.68341e-05	0.531129	0.515075	0.704165	0.281321	0.604546	0.811301	1	1	1	1	1	1
rs10427177	ILMN_2345319	PREPL	2	44510179	2	44546558	44546607	1.55638e-06	0.0208014	0.355169	2.45492e-09	0.826603	0.0174138	0.00147646	0.53117	0.0108436	0.130381	0.00047327	0.465555	0.372319	1	1	1	1	1	1
rs113105671	ILMN_2056760	MKRN2	3	12614616	3	12624668	12624717	7.49446e-15	0.000137859	4.8863e-17	2.43356e-05	4.18815e-08	0.00138978	7.8387e-08	0.531284	0.116319	0.261393	0.973207	0.154618	0.628517	1	1	1	1	1	1
rs662983	ILMN_2242463	CTSC	11	88071772	11	88027195	88027244	0.0107465	0.000470346	2.61315e-08	0.00472434	1.20498e-07	0.000635877	8.63069e-05	0.531355	0.00234859	0.712253	0.0133396	0.731431	0.123518	1	1	1	1	1	1
rs671159	ILMN_2079803	LSM14A	19	34672035	19	34720048	34720097	1.56075e-06	0.0104633	0.0130701	0.00215299	0.086004	0.147367	0.328018	0.534036	0.0834318	0.626514	0.0403927	0.123683	0.00610059	1	1	1	1	1	1
rs1324551	ILMN_1671703	ACTA2	10	90751516	10	90694928	90694977	4.32287e-11	5.16165e-13	2.16835e-12	4.07343e-16	8.32625e-12	2.96192e-07	3.97898e-08	0.535055	0.0437332	0.47266	0.65114	0.23365	0.000805385	1	1	1	1	1	1
rs4476910	ILMN_2246083	C7orf28B	7	6884764	7	6838701	6838750	1.40001e-30	1.788e-26	9.70529e-33	1.1182e-33	8.9271e-19	1.18871e-18	6.21574e-20	0.535731	0.0389944	0.12565	0.0285781	0.093883	0.293263	1	1	1	1	1	1
rs7768729	ILMN_1717313	NFKBIE	6	44216289	6	44225967	44226016	7.52067e-06	2.39022e-05	8.36176e-08	1.60374e-07	3.9849e-07	1.18982e-07	7.82476e-07	0.537465	0.639325	0.769246	0.49873	0.802131	0.676796	1	1	1	1	1	1
rs9366007	ILMN_1734895	SFT2D1	6	166732338	6	166739639	166738054	7.96976e-06	0.000200618	2.58533e-07	2.93909e-07	1.07798e-06	1.70912e-06	7.94347e-05	0.537783	0.280518	0.195958	0.140255	0.160412	0.958853	1	1	1	1	1	1
rs67864357	ILMN_3248218	SNORD104	17	62279459	17	62223468	62223517	0.424855	0.874886	0.602382	0.428847	3.35837e-06	0.515008	0.313947	0.537831	0.374081	0.260229	0.0001949	0.317903	0.197376	1	1	1	0.490759	1	1
rs11755618	ILMN_1881081	HIST1H3F	6	26215802	6	26227237	26227286	2.10785e-14	1.04509e-14	1.30937e-27	1.10036e-16	2.10541e-13	5.09595e-07	7.36145e-13	0.537962	9.50362e-10	0.0960677	0.00519833	0.730005	0.176784	1	2.39301e-06	1	1	1	1
rs885107	ILMN_2179726	C16orf93	16	30672719	16	30768791	30768840	1.73736e-06	0.000731611	0.221199	9.52541e-05	0.142022	4.0933e-05	0.0268727	0.538969	0.00426205	0.577548	0.0222972	0.467416	0.255736	1	1	1	1	1	1
rs3814535	ILMN_1751572	TLE1	9	84304985	9	84198857	84198906	2.20267e-08	1.32695e-05	0.0338802	1.54844e-05	6.59201e-08	0.000331764	1.4724e-06	0.539082	0.960802	0.650431	0.0512998	0.750417	0.0834694	1	1	1	1	1	1
rs4439176	ILMN_2228180	MSRA	8	10302503	8	10286160	10286209	7.78538e-07	2.31655e-05	0.000497587	2.62967e-06	2.16208e-05	0.0190956	0.0009951	0.540448	0.373759	0.759538	0.651307	0.0761606	0.205629	1	1	1	1	1	1
rs11586632	ILMN_1738347	RNPEP	1	201955614	1	201975087	201975136	6.00158e-12	2.56908e-09	4.80533e-21	2.12409e-14	9.82423e-14	1.42798e-07	2.50187e-08	0.540696	0.40929	0.636019	0.537407	0.233883	0.26414	1	1	1	1	1	1
rs28927672	ILMN_1753002	RAB2B	14	21928397	14	21927305	21927354	8.34698e-05	3.57592e-05	6.28051e-07	0.0024696	5.62272e-05	2.91651e-05	5.24596e-05	0.540861	0.85759	0.289006	0.513794	0.821442	0.849089	1	1	1	1	1	1
rs138711675	ILMN_1779530	COG6	13	40266113	13	40326131	40326180	6.23519e-21	3.95816e-08	1.47871e-10	4.22104e-19	2.8494e-06	1.06133e-11	1.18962e-10	0.54139	0.704454	0.0476695	0.0803415	0.790441	0.578451	1	1	1	1	1	1
rs3974409	ILMN_1687785	PPA2	4	106409437	4	106307772	106292030	1.33555e-05	0.00379811	2.97969e-12	0.0085358	3.36873e-07	0.000997505	3.49768e-06	0.542416	1.2831e-05	0.463366	0.0397093	0.758481	0.049578	1	0.0323085	1	1	1	1
rs201608351	ILMN_2379393	ASL	7	65587927	7	65558059	65558108	7.57667e-12	1.49763e-08	5.22748e-05	6.48339e-06	2.04113e-06	0.00017324	0.0155771	0.542884	0.781717	0.632454	0.823167	0.7247	0.0242517	1	1	1	1	1	1
rs9423503	ILMN_1698072	PITRM1	10	3213564	10	3180229	3180278	2.0375e-09	5.33999e-05	1.6116e-10	6.21477e-09	3.29161e-08	0.000140805	8.42804e-09	0.542903	0.453799	0.246453	0.879983	0.353688	0.64658	1	1	1	1	1	1
rs34356427	ILMN_1771149	MRPL19	2	75881251	2	75882664	75882713	9.9839e-13	2.14297e-07	2.52213e-09	9.24455e-09	9.8857e-05	0.126519	0.00986283	0.543347	0.747816	0.645638	0.148841	0.00145911	0.0548121	1	1	1	1	1	1
rs17322370	ILMN_1798827	SRBD1	2	45739045	2	45616081	45616128	2.22699e-05	4.45941e-05	9.96522e-06	3.93952e-05	4.98878e-07	0.00530392	0.00146277	0.543437	0.0665048	0.462898	0.133371	0.491402	0.866797	1	1	1	1	1	1
rs1833472	ILMN_3291098	RPL29	12	96028525	12	95861355	95861404	0.0179626	0.0142993	0.00299174	0.00219002	0.0163624	1.10853e-09	0.00132361	0.543919	0.129688	0.196287	0.303337	0.00012858	0.109828	1	1	1	1	0.323765	1
rs35689560	ILMN_1743241	ARL4A	7	12730362	7	12730202	12730251	2.80068e-11	2.17956e-07	3.22815e-12	3.65033e-08	3.61167e-09	8.06108e-06	3.31065e-08	0.544532	0.72628	0.899328	0.0251536	0.28369	0.155334	1	1	1	1	1	1
rs7823951	ILMN_1783469	FAM82B	8	87562330	8	87500786	87498829	0.0820325	0.0413401	3.68832e-05	0.0252712	0.00607825	0.00571254	1.5291e-07	0.544931	0.0969861	0.535138	0.446186	0.253341	0.0106602	1	1	1	1	1	1
rs78415988	ILMN_1683313	ST3GAL1	8	134910352	8	134471491	134471540	0.148064	0.0709111	2.42981e-09	0.222406	0.0236985	0.088773	0.0151508	0.545251	3.35423e-06	0.803831	0.271498	0.669768	0.180906	1	0.00844596	1	1	1	1
rs13422558	ILMN_1758232	GGCX	2	85737719	2	85776394	85776443	0.00381202	0.0108105	0.0402793	4.22685e-06	0.00957649	0.269027	0.691554	0.545252	0.938442	0.102052	0.737788	0.484373	0.15418	1	1	1	1	1	1
rs73783018	ILMN_1772588	C6orf97	6	151762344	6	151941728	151941777	8.61759e-13	3.0645e-06	0.215848	1.01215e-09	0.034901	0.000174709	2.00374e-05	0.545608	1.03736e-08	0.811982	0.000197795	0.0406571	0.00401328	1	2.61208e-05	1	0.498047	1	1
rs12151742	ILMN_1790692	GNLY	2	85933003	2	85924795	85925730	1.62182e-05	6.14055e-05	7.74804e-06	1.93551e-06	0.000868051	9.17931e-05	0.000651323	0.546536	0.0280364	0.419687	0.423942	0.361805	0.489339	1	1	1	1	1	1
rs6073905	ILMN_1691117	DNTTIP1	20	44402115	20	44439777	44439826	3.20206e-24	6.1496e-21	2.5289e-27	5.78331e-23	4.47436e-22	1.50006e-14	5.8966e-22	0.547626	0.536743	0.127806	0.787542	0.998647	0.520477	1	1	1	1	1	1
rs7268200	ILMN_1804822	SRXN1	20	630885	20	627643	627692	0.000640624	3.80401e-06	0.000977512	2.02311e-05	6.0116e-05	0.000209575	8.2532e-09	0.54765	0.77102	0.797321	0.641801	0.833053	0.918407	1	1	1	1	1	1
rs11259842	ILMN_1792014	FAM70B	13	114513969	13	114469120	114469169	1.07004e-18	1.75276e-13	1.78173e-12	2.75455e-15	2.20957e-13	1.9511e-10	1.34858e-09	0.549978	0.00512705	0.596161	0.84503	0.473648	0.0342491	1	1	1	1	1	1
rs11919448	ILMN_1769508	PIGX	3	196436629	3	196461317	196461366	0.0171253	0.299211	7.84692e-08	0.0942044	0.381713	0.16394	0.399881	0.551721	0.026118	0.675705	0.293412	0.872581	0.289111	1	1	1	1	1	1
rs11030918	ILMN_1771593	RRM1	11	4115487	11	4159679	4159728	5.29749e-08	0.000111596	3.62178e-06	1.8385e-06	1.08855e-09	3.40427e-09	7.63448e-07	0.551984	0.436448	0.549473	0.121876	0.160484	0.558723	1	1	1	1	1	1
rs3774246	ILMN_2129545	GNB4	3	179607130	3	179117243	179117292	0.509285	0.806523	2.78117e-06	0.080869	0.45992	0.0843711	0.631323	0.553781	3.95574e-06	0.0690322	0.695823	0.0711866	0.434136	1	0.00996056	1	1	1	1
rs246344	ILMN_1736888	SAR1B	5	134043468	5	133942354	133942403	0.045921	0.00145509	0.00134397	5.79655e-07	0.0366342	0.000197349	0.00708879	0.555156	0.4649	0.0357457	0.993543	0.321297	0.618383	1	1	1	1	1	1
rs11053660	ILMN_1727606	C12orf59	12	10339210	12	10343693	10343742	1.92085e-07	3.22623e-07	5.46396e-07	5.50559e-06	0.00030599	0.00035778	0.000405508	0.555593	0.103169	0.945941	0.280105	0.425718	0.509781	1	1	1	1	1	1
rs2839621	ILMN_1745365	PKNOX1	21	44440024	21	44453468	44453517	3.11512e-07	0.206986	0.00874536	0.0103757	0.000436869	0.0422617	1.39317e-06	0.555698	0.544731	0.491549	0.969122	0.861902	0.21936	1	1	1	1	1	1
rs66697752	ILMN_1657451	SRPK2	7	104410300	7	104909416	104909465	3.51287e-06	0.0374496	0.486372	0.00922706	0.43744	0.704679	0.248882	0.556042	0.0380533	0.478016	0.0397117	0.00398647	0.0206582	1	1	1	1	1	1
rs6590109	ILMN_1731561	ROBO3	11	124759048	11	124750480	124751159	5.4093e-06	0.00200992	0.0134793	1.22409e-07	0.000136883	3.26788e-05	0.00877976	0.55642	0.0144988	0.63867	0.595664	0.636451	0.0567127	1	1	1	1	1	1
rs111833532	ILMN_2354391	RAB4B-EGLN2	19	41305793	19	41314246	41314295	6.20846e-09	0.017147	0.0095308	0.000220141	0.119689	0.0143961	0.000398279	0.556529	0.151051	0.4952	0.00222677	0.547834	0.328526	1	1	1	1	1	1
rs75429957	ILMN_1690259	RAE1	20	55383607	20	55926408	55926457	0.161695	0.761954	1.88509e-07	0.0349386	0.695592	0.701854	0.19224	0.557004	1.59722e-07	0.0107315	0.608648	0.269744	0.0611043	1	0.000402179	1	1	1	1
rs11124952	ILMN_1662417	LRPPRC	2	44157441	2	44115133	44115182	2.48564e-08	1.01099e-06	6.91986e-05	0.000541817	0.0357307	4.63749e-07	0.00207129	0.557274	0.722377	0.335144	0.0498487	0.753544	0.555677	1	1	1	1	1	1
rs11254415	ILMN_1688104	TRDMT1	10	17205284	10	17189446	17189495	1.56769e-06	0.0049683	0.000371326	0.0332288	0.45605	0.338727	0.954472	0.557368	0.550318	0.127944	0.0563404	0.060483	0.00540237	1	1	1	1	1	1
rs11490704	ILMN_2285568	NAAA	4	76839594	4	76839914	76836090	3.24811e-05	1.38554e-06	7.58333e-06	1.5018e-05	0.000102846	0.00329558	0.00131613	0.557408	0.355269	0.682362	0.614729	0.414141	0.189709	1	1	1	1	1	1
rs17494568	ILMN_1790410	DROSHA	5	31532174	5	31406967	31405789	0.00998829	0.101364	0.00136372	0.0974889	5.44159e-07	0.775413	0.00155391	0.557892	0.403308	0.676755	0.0231411	0.0852979	0.703521	1	1	1	1	1	1
rs8192013	ILMN_1802027	MGST2	4	140588391	4	140624690	140625218	8.22804e-06	0.000243121	4.75116e-08	0.000128868	5.23746e-08	0.000118475	1.31194e-09	0.55883	0.560199	0.814156	0.625266	0.669471	0.422952	1	1	1	1	1	1
rs76169968	ILMN_1778668	TAGLN	11	117082966	11	117075370	117075419	4.25603e-07	9.67857e-08	1.76023e-06	4.29796e-07	3.96057e-05	0.000257021	0.324677	0.559579	0.285997	0.41565	0.914496	0.359483	0.000413111	1	1	1	1	1	1
rs12459634	ILMN_1786426	IGFLR1	19	36230174	19	36230342	36230391	2.15967e-19	1.05745e-18	1.92962e-34	3.95869e-22	2.0559e-24	5.19201e-27	1.29429e-19	0.559959	0.0178512	0.151893	0.36562	0.0679806	0.149878	1	1	1	1	1	1
rs12609803	ILMN_2386269	U2AF1L4	19	36232875	19	36234711	36233657	0.0393399	0.037749	1.73389e-06	0.018585	0.0205646	0.226402	0.0243649	0.560087	0.0499444	0.683347	0.584797	0.912637	0.661905	1	1	1	1	1	1
rs2001101	ILMN_1723212	SRSF3	6	36536448	6	36570713	36570762	0.00167015	3.88228e-05	2.42441e-05	0.00795724	0.0045594	0.0026498	6.81126e-07	0.561129	0.634855	0.961951	0.806995	0.970523	0.128808	1	1	1	1	1	1
rs7940519	ILMN_1871688	AK093898	11	93338206	11	92877820	92877869	0.324166	0.235962	0.649582	1.0144e-06	0.851109	0.608163	0.652486	0.561781	0.843116	4.13891e-06	0.48485	0.963283	0.368455	1	1	0.0104218	1	1	1
rs11940726	ILMN_2213199	KIAA1712	4	175239278	4	175241216	175241265	0.00197134	0.0211142	7.89852e-09	0.0136652	5.27146e-05	0.0149793	6.07757e-07	0.561924	0.0428714	0.976518	0.711029	0.359811	0.152214	1	1	1	1	1	1
rs72641823	ILMN_1721136	H6PD	1	9333632	1	9330828	9330877	2.06542e-18	4.40592e-07	0.000162342	7.02268e-11	0.00682713	0.00362685	2.3328e-08	0.56203	0.0471192	0.0448927	4.39145e-05	0.0188377	0.502524	1	1	1	0.110577	1	1
rs11158525	ILMN_1777708	LRRC16B	14	24523594	14	24538592	24538641	1.78937e-07	0.00381354	0.000121799	3.45819e-05	0.000762753	8.20728e-06	0.00292328	0.56255	0.147906	0.587018	0.777398	0.249964	0.85808	1	1	1	1	1	1
rs7526112	ILMN_1803279	TMED5	1	93747683	1	93617763	93617812	6.49044e-05	4.29795e-06	0.000364398	4.30482e-07	0.000147586	0.00145339	0.00252247	0.563192	0.591764	0.58162	0.695638	0.543937	0.391983	1	1	1	1	1	1
rs60550237	ILMN_1659364	RFC5	12	118499494	12	118469743	118469792	4.49183e-06	0.00291494	0.27007	0.00131516	0.0988398	0.0421459	0.230969	0.563216	0.0420023	0.454265	0.0611424	0.176495	0.0120066	1	1	1	1	1	1
rs2548331	ILMN_1670322	FCHO2	5	72257180	5	72386077	72386126	4.07111e-13	1.25143e-09	0.000114982	1.67328e-13	5.13632e-06	4.45542e-05	8.36974e-07	0.564908	0.857687	0.0903615	0.249284	0.131238	0.770365	1	1	1	1	1	1
rs55661361	ILMN_1705686	NRGN	11	124613957	11	124616765	124616814	0.000600112	0.00304691	0.0389396	1.99756e-06	0.0646932	0.00306392	0.267728	0.565444	0.0857055	0.285351	0.11979	0.486455	0.0505915	1	1	1	1	1	1
rs6817663	ILMN_1869087	AK096319	4	56447215	4	56294406	56294455	7.74529e-06	0.000130805	0.0027423	1.76949e-07	0.225244	1.1057e-09	0.00255446	0.565846	0.645386	0.0583422	0.0630478	0.00800741	0.746498	1	1	1	1	1	1
rs1062010	ILMN_1774091	FECH	18	55215573	18	55215621	55215670	8.7045e-08	1.58906e-06	4.32204e-05	4.27978e-09	2.63948e-09	4.2781e-07	0.000305031	0.565901	0.0417132	0.329934	0.754002	0.844075	0.0478208	1	1	1	1	1	1
rs58926716	ILMN_2234970	SLC39A3	19	2740730	19	2732557	2732606	1.09409e-10	3.77007e-05	0.00316759	2.37314e-09	0.163094	0.000140153	0.000415484	0.56602	0.123718	0.734834	0.0147143	0.308595	0.456471	1	1	1	1	1	1
rs8112738	ILMN_2242998	ZNF682	19	20162400	19	20150201	20150250	0.261925	0.171911	0.514434	2.60529e-07	0.157127	0.546365	0.809576	0.5664	0.934651	0.000250302	0.557478	0.282244	0.711375	1	1	0.63026	1	1	1
rs34881379	ILMN_1712432	PSMD2	3	184030387	3	184026563	184026612	2.03801e-05	0.000110463	0.000206894	1.84078e-08	1.34758e-05	2.12983e-09	6.90938e-06	0.566809	0.537839	0.0731648	0.260515	0.0179396	0.248708	1	1	1	1	1	1
rs74575505	ILMN_1655549	SIGLEC10	19	51942103	19	51913513	51913562	4.97411e-08	8.40506e-05	0.229903	0.000123081	0.126047	0.000390653	0.0015402	0.56701	9.77974e-05	0.312913	0.00666829	0.339681	0.216822	1	0.246254	1	1	1	1
rs79907239	ILMN_1785785	NCOA1	2	24632868	2	24990953	24991002	0.948556	0.521407	0.584496	0.683926	3.15858e-06	0.290782	0.887977	0.569909	0.628692	0.776006	0.000262979	0.368873	0.878726	1	1	1	0.66218	1	1
rs1771582	ILMN_1660027	FCGR2B	1	161614490	1	161647387	161647436	4.97213e-07	4.82279e-06	2.19806e-06	2.72144e-07	3.03602e-08	4.2117e-05	3.20815e-06	0.570512	0.294916	0.653755	0.191643	0.457386	0.326112	1	1	1	1	1	1
rs11772895	ILMN_1701875	ZYX	7	143081942	7	143088116	143088165	0.00599734	0.00598553	4.3151e-06	0.000571794	0.0437924	0.000563209	0.00370956	0.570532	0.115441	0.478739	0.9124	0.258611	0.49954	1	1	1	1	1	1
rs201194740	ILMN_2253300	TM9SF1	14	24659405	14	24659405	24659454	0.00122103	0.0408098	7.22561e-08	0.0429025	0.000600104	0.347913	0.0127242	0.572701	0.00260492	0.584734	0.254539	0.341425	0.754649	1	1	1	1	1	1
rs823080	ILMN_1813685	RAB7L1	1	205789282	1	205738374	205738423	1.19758e-07	0.00311517	1.41247e-06	2.1311e-06	0.000363356	0.0662403	0.000234695	0.573085	0.00302866	0.556292	0.443002	0.0722701	0.607797	1	1	1	1	1	1
rs224934	ILMN_1750262	BC132949	5	81718588	5	81682119	81682168	0.159005	0.146527	1.19552e-09	0.617681	0.153708	0.376507	0.00403746	0.573476	7.82739e-09	0.619938	0.581245	0.87148	0.0567153	1	1.97094e-05	1	1	1	1
rs614251	ILMN_1716988	OPN3	1	241806051	1	241761158	241761207	3.90228e-08	0.000137334	2.59253e-06	0.000594759	1.62903e-07	0.000692544	7.70785e-05	0.573524	0.486039	0.836999	0.82868	0.434623	0.964266	1	1	1	1	1	1
rs524159	ILMN_3236428	TMEM170B	6	11554181	6	11583520	11583569	0.706893	0.126001	0.949688	0.71552	0.00102347	3.1512e-07	0.596876	0.573686	0.716326	0.599741	0.0627304	0.00574445	0.542184	1	1	1	1	1	1
rs909965	ILMN_2038775	TUBB2A	6	3157809	6	3154071	3154120	1.14382e-09	3.62889e-10	3.55152e-07	2.20946e-16	1.10682e-06	2.76355e-05	3.34383e-05	0.573767	0.548914	0.015624	0.614154	0.737121	0.457777	1	1	1	1	1	1
rs162031	ILMN_1718932	MTRR	5	7880287	5	7900965	7901014	8.39128e-17	7.71226e-14	1.47202e-14	1.23344e-14	9.32235e-09	3.88807e-06	2.15513e-11	0.573865	0.45899	0.849318	0.0948207	0.153401	0.556205	1	1	1	1	1	1
rs6510701	ILMN_1677800	SGTA	19	2775723	19	2754980	2755029	1.08187e-05	1.34186e-05	2.64917e-08	4.99641e-05	3.81621e-06	0.00259285	0.000343601	0.574093	0.406143	0.796809	0.891367	0.438464	0.743568	1	1	1	1	1	1
rs4688290	ILMN_2224486	C3orf14	3	62193965	3	62317048	62318952	1.75876e-06	3.32005e-08	2.94646e-08	2.43227e-06	3.80357e-06	1.37458e-05	2.59365e-05	0.574137	0.893376	0.785553	0.784979	0.661786	0.368241	1	1	1	1	1	1
rs251561	ILMN_1701911	C5orf20	5	134797324	5	134780053	134780102	9.15604e-12	9.11021e-10	6.67746e-08	6.31692e-09	7.38856e-08	2.14508e-08	8.04962e-06	0.574704	0.952208	0.816097	0.680324	0.960191	0.99608	1	1	1	1	1	1
rs12271064	ILMN_1778723	AMICA1	11	118119211	11	118064949	118064998	2.41522e-05	4.53528e-05	1.6408e-08	2.32555e-06	8.10231e-09	2.8777e-05	6.32953e-13	0.575194	0.588754	0.63289	0.678654	0.863559	0.0190814	1	1	1	1	1	1
rs6142096	ILMN_1798014	EIF2S2	20	32686658	20	32676416	32676465	6.65573e-06	0.000170153	1.56411e-05	1.08253e-06	0.0290793	0.233976	0.00279151	0.575313	0.350231	0.405523	0.488727	0.0869767	0.97634	1	1	1	1	1	1
rs10957133	ILMN_1652394	RAB2A	8	61300510	8	61533303	61533352	1.55222e-11	1.65095e-05	1.68045e-11	1.51259e-11	1.22854e-11	7.92818e-05	2.39469e-06	0.577572	0.301684	0.0749662	0.318556	0.155461	0.633955	1	1	1	1	1	1
rs72491322	ILMN_1651664	SDHA	5	844244	5	226002	226051	0.972339	0.529304	0.0938775	8.46478e-07	0.259771	0.152479	0.186707	0.57793	0.168899	4.00202e-05	0.350759	0.21968	0.274556	1	1	0.100771	1	1	1
rs3773714	ILMN_1806906	SSR3	3	156259966	3	156258985	156259034	9.72906e-10	5.31651e-05	1.88279e-06	1.14444e-08	8.16169e-07	0.00024164	4.66789e-06	0.578366	0.685155	0.248732	0.998186	0.909005	0.77995	1	1	1	1	1	1
rs34533614	ILMN_2267787	HPS1	10	100189242	10	100189191	100189240	4.49722e-07	4.11811e-06	0.000145638	9.09517e-07	0.00114294	6.08415e-06	7.69105e-07	0.579082	0.546948	0.427439	0.356994	0.725355	0.924212	1	1	1	1	1	1
rs775245	ILMN_1799819	MARS	12	57974670	12	57909759	57910061	0.0697748	0.424724	0.000983328	0.0128363	9.96202e-08	0.0173836	0.0047545	0.57924	0.126411	0.329066	0.00501687	0.494946	0.266794	1	1	1	1	1	1
rs8095895	ILMN_1788832	MIB1	18	19458203	18	19450305	19450354	4.21929e-08	0.0112597	0.0342901	0.00087398	0.400119	0.0493142	0.0140123	0.579656	0.181857	0.169985	0.00787454	0.0920948	0.458446	1	1	1	1	1	1
rs4630794	ILMN_1674706	MTHFD2	2	74408338	2	74442226	74442275	1.858e-07	0.0002195	0.0102384	0.00164086	0.0175617	0.00534546	0.118968	0.58031	0.429112	0.586286	0.203014	0.339495	0.0599203	1	1	1	1	1	1
rs920427	ILMN_2221673	ASNSD1	2	190553957	2	190532523	190532572	0.00279743	0.0159269	0.32328	0.000554441	8.7771e-08	0.0012231	0.00262747	0.580989	0.0179353	0.255089	2.3405e-10	0.34507	0.403681	1	1	1	5.89338e-07	1	1
rs113223941	ILMN_1700518	HMGN4	6	26538543	6	26546880	26546929	5.76089e-09	0.000214188	2.06634e-06	6.63209e-09	9.45298e-10	0.0776435	0.000126099	0.581544	0.854394	0.461238	0.105672	0.0311525	0.668428	1	1	1	1	1	1
rs79763888	ILMN_1689446	EIF3G	19	10226340	19	10226406	10226259	2.27746e-07	2.79404e-06	6.41086e-07	2.75569e-07	3.15816e-07	0.00784972	1.59178e-06	0.582028	0.453094	0.333392	0.352312	0.278973	0.256298	1	1	1	1	1	1
rs4239439	ILMN_1746720	TTC39C	18	21620065	18	21712484	21712533	5.37277e-12	8.3542e-06	7.13461e-06	1.73533e-09	4.61614e-07	1.1929e-06	0.000115498	0.582501	0.34043	0.627509	0.426106	0.677341	0.303893	1	1	1	1	1	1
rs6092684	ILMN_1724194	NPEPL1	20	57274077	20	57290772	57290821	4.35625e-09	6.33973e-05	1.47229e-09	0.000165752	1.62516e-09	1.65253e-05	3.1463e-07	0.584028	0.695086	0.248024	0.658422	0.49873	0.264026	1	1	1	1	1	1
rs276907	ILMN_1732776	NUP98	11	3756686	11	3733807	3733856	0.172126	0.109595	1.48386e-07	0.00208498	0.0657558	0.326321	0.0295465	0.584132	0.000722051	0.224747	0.851248	0.958815	0.538089	1	1	1	1	1	1
rs115511641	ILMN_1774800	MDSRP	3	119217109	3	119213088	119213137	6.14691e-14	6.96363e-07	8.41511e-07	3.29893e-17	4.81229e-06	1.15548e-07	5.47815e-06	0.584446	0.534616	0.0395248	0.473004	0.869292	0.605993	1	1	1	1	1	1
rs11053543	ILMN_2403228	CLEC12A	12	10155412	12	10137852	10137901	4.85367e-05	0.000245909	1.61245e-08	1.27249e-05	0.000989616	0.0159714	0.00188191	0.585114	0.00676976	0.941946	0.786381	0.199918	0.555006	1	1	1	1	1	1
rs6546660	ILMN_1716547	NAGK	2	71275978	2	71305606	71305655	9.37216e-06	9.83137e-08	1.09256e-05	0.0005633	2.40997e-05	0.000207389	0.000293423	0.586263	0.554642	0.907192	0.733309	0.647035	0.750853	1	1	1	1	1	1
rs201770841	ILMN_1694686	HMGXB3	5	149387617	5	149432533	149432582	0.0458291	0.493117	6.34654e-07	0.239796	0.000293258	0.805536	0.00823045	0.586528	0.00376915	0.78106	0.229854	0.413821	0.318114	1	1	1	1	1	1
rs34174194	ILMN_1746917	INO80B-WBP1	2	74685443	2	74687825	74687874	1.30773e-05	3.26435e-07	0.00422233	1.85885e-05	3.24388e-07	0.000436554	0.000166071	0.586883	0.560685	0.583699	0.367253	0.881045	0.681011	1	1	1	1	1	1
rs9860357	ILMN_2128795	LRIG1	3	66370247	3	66429500	66429549	0.177121	0.725239	2.20436e-06	0.672201	0.00333146	0.923774	0.298661	0.586975	2.08926e-05	0.660651	0.0017616	0.463122	0.756388	1	0.0526075	1	1	1	1
rs114312566	ILMN_1705310	VEZF1	17	55793667	17	56049046	56049095	2.97415e-06	0.00203275	0.231641	0.0652934	0.284716	0.00327026	0.154564	0.587322	0.00512732	0.0528121	0.00769808	0.566266	0.0281673	1	1	1	1	1	1
rs62291611	ILMN_2201596	CYTL1	4	5034361	4	5016785	5016834	1.353e-07	2.95754e-07	9.27813e-07	2.37986e-07	0.000433938	1.85542e-05	6.45564e-05	0.58801	0.0770141	0.893163	0.0828502	0.784537	0.172059	1	1	1	1	1	1
rs3823246	ILMN_1761961	CCDC90A	6	13794521	6	13794147	13792197	1.5328e-06	0.00124741	0.0127756	0.125251	0.0075604	0.0478162	0.0468338	0.588067	0.584328	0.111548	0.403079	0.118395	0.273047	1	1	1	1	1	1
rs2291652	ILMN_1765032	AK128346	3	195477791	3	195438611	195438660	1.88299e-07	3.90349e-05	3.27085e-06	5.67645e-09	0.00199723	0.000580514	3.25355e-07	0.588178	0.769992	0.231416	0.0356625	0.297466	0.826957	1	1	1	1	1	1
rs117833120	ILMN_1726547	MAP3K5	6	137169699	6	136879938	136878908	0.514876	0.885097	1.20452e-07	0.746771	0.704838	0.262009	0.490376	0.588454	2.05125e-05	0.857162	0.909536	0.71377	0.869406	1	0.0516505	1	1	1	1
rs11383343	ILMN_1807825	LY86	6	6581770	6	6655008	6655057	3.84865e-12	1.87028e-11	1.67333e-22	5.24277e-14	5.62628e-12	2.55828e-09	1.52343e-12	0.589311	0.415537	0.404889	0.454279	0.207767	0.523061	1	1	1	1	1	1
rs2025242	ILMN_1738346	EFHA1	13	22078413	13	22067000	22067049	2.81103e-07	5.91577e-06	0.00107241	2.43542e-05	0.000842513	0.00117529	0.00211603	0.589811	0.552229	0.863508	0.605652	0.545766	0.604706	1	1	1	1	1	1
rs13149572	ILMN_1672124	FAM198B	4	158371171	4	159046848	159046897	0.0126119	0.137238	0.184677	0.172046	8.68373e-07	0.0478045	0.0429303	0.590407	0.412415	0.706818	0.389067	0.897472	0.960416	1	1	1	1	1	1
rs148925532	ILMN_1760649	PCK2	14	24519767	14	24569353	24569402	3.10542e-05	0.000191796	0.00118358	1.91201e-07	6.22243e-05	0.0951756	0.0578532	0.59139	0.586196	0.258765	0.195297	0.214669	0.679211	1	1	1	1	1	1
rs307563	ILMN_1800225	PPARG	3	12055011	3	12475653	12475702	4.05792e-10	3.88266e-06	0.00462151	5.99752e-09	0.00390193	2.67769e-05	0.00140096	0.591554	0.989414	0.277265	0.219524	0.645015	0.814017	1	1	1	1	1	1
rs72681330	ILMN_1661537	LEPROT	1	65923841	1	65898054	65898103	1.89706e-06	0.00022899	1.74702e-06	0.0830339	0.0124569	0.00706221	0.000829026	0.591812	0.523574	0.0463171	0.217879	0.328753	0.869395	1	1	1	1	1	1
rs117735470	ILMN_1696028	ETNK1	12	22592653	12	22838193	22838242	0.336872	0.805384	0.353329	0.212665	4.01975e-09	0.378012	0.143544	0.592932	0.866676	0.844181	0.000455042	0.915364	0.844892	1	1	1	1	1	1
rs4328477	ILMN_1696254	CYB5D2	17	4011602	17	4060604	4060653	6.74641e-06	0.00621782	2.44661e-08	0.000626808	0.480634	0.00020102	0.0544301	0.593232	0.0539309	0.686951	0.01294	0.785986	0.242656	1	1	1	1	1	1
rs2911590	ILMN_2144573	CTBS	1	85038332	1	85020746	85020795	0.00481508	0.00126715	1.59916e-10	3.98154e-06	0.00103601	6.1518e-08	0.000155985	0.594738	0.00096806	0.0926775	0.352984	0.0284444	0.373759	1	1	1	1	1	1
rs210142	ILMN_1805990	BAK1	6	33546837	6	33540552	33540601	3.28394e-09	1.91837e-07	4.44622e-09	5.50672e-10	0.000875631	2.24517e-05	0.023465	0.594811	0.446129	0.629652	0.717148	0.201193	0.00845768	1	1	1	1	1	1
rs4424910	ILMN_1692072	CENPBD1	16	90038786	16	90036258	90036307	8.1431e-12	0.000256651	0.00388541	0.254202	0.000509785	4.08758e-07	0.00657435	0.595229	0.200823	0.0378426	0.343321	0.0644266	0.0474751	1	1	1	1	1	1
rs60563481	ILMN_1741954	SMYD3	1	246724077	1	245912848	245912897	0.461485	0.919002	1.86634e-06	0.561819	0.640334	0.198196	0.181337	0.596922	0.0238407	0.934598	0.808837	0.551043	0.173067	1	1	1	1	1	1
rs7567943	ILMN_1829840	CA429430	2	10424952	2	9713064	9713113	0.0715566	0.587778	0.944791	0.713294	0.0332814	2.88017e-07	0.68616	0.5974	0.285935	0.145479	0.409096	4.02392e-08	0.174648	1	1	1	1	0.000101322	1
rs4254419	ILMN_1666976	PLD3	19	40872034	19	40884322	40884371	2.65463e-11	1.00819e-10	1.91384e-10	8.82458e-11	1.72502e-08	1.24438e-09	5.22981e-07	0.597453	0.353928	0.790562	0.394626	0.595534	0.454123	1	1	1	1	1	1
rs73159197	ILMN_1659857	SNAP29	22	21040925	22	21243892	21243941	1.26212e-19	1.20413e-10	3.73506e-18	3.26404e-18	1.54763e-19	6.89819e-10	3.57997e-15	0.599056	0.109515	0.495555	0.076225	0.317128	0.302231	1	1	1	1	1	1
rs200261711	ILMN_1745811	TDRD3	13	61027616	13	61109346	61141686	0.000165218	0.000966424	5.79764e-08	3.0888e-09	8.54372e-08	0.0069078	8.02719e-13	0.600794	0.00777725	0.0236208	0.00362796	0.986487	7.11948e-06	1	1	1	1	1	0.0179268
rs11657029	ILMN_3247139	C17orf96	17	36864953	17	36828205	36828254	0.00895998	0.000299194	1.25221e-05	3.81179e-06	7.49309e-06	0.000459275	1.90006e-05	0.60143	0.551531	0.279369	0.860467	0.967762	0.764091	1	1	1	1	1	1
rs7683115	ILMN_1656560	PARM1	4	75964721	4	75974952	75975001	8.0743e-05	5.14626e-06	0.00232545	2.09222e-07	0.00738649	0.00833222	0.0244805	0.601616	0.15022	0.213051	0.168996	0.455065	0.257255	1	1	1	1	1	1
rs729988	ILMN_2396002	MRPL10	17	45926457	17	45901000	45901049	6.75704e-06	0.0207554	0.819611	0.239527	0.544381	0.0365754	0.0421441	0.602645	0.00541436	0.154121	0.0232491	0.423924	0.397289	1	1	1	1	1	1
rs35619328	ILMN_1777526	MED20	6	41812499	6	41873239	41873288	1.23912e-06	5.16634e-06	1.2452e-10	7.43587e-07	1.13189e-10	4.69963e-05	3.90939e-08	0.603086	0.644244	0.964364	0.754253	0.484849	0.606582	1	1	1	1	1	1
rs72712432	ILMN_2233366	ASAP1	8	131798644	8	131064794	131064843	0.175664	0.0284563	1.27781e-06	0.0155771	0.0226999	0.0607573	0.0180631	0.603948	0.0610026	0.458735	0.842811	0.792909	0.766648	1	1	1	1	1	1
rs12878578	ILMN_1680424	CTSG	14	25045589	14	25042773	25042822	1.42404e-43	2.9859e-26	1.11254e-16	8.44741e-35	5.63129e-12	1.0431e-24	8.68391e-13	0.604189	2.86392e-09	0.365081	2.56406e-08	0.242314	2.09539e-10	1	7.21134e-06	1	6.45631e-05	1	5.27618e-07
rs200139153	ILMN_1691578	GTF3C6	6	111182030	6	111280008	111280402	0.156551	0.5303	1.60599e-06	0.0329272	0.0460968	0.0519051	0.0659582	0.605068	0.001213	0.372098	0.477414	0.382738	0.430228	1	1	1	1	1	1
rs1790097	ILMN_3245559	CDK2AP1	12	123655049	12	123745687	123745736	5.01303e-07	4.41535e-08	0.000162091	8.11863e-07	0.000701488	1.92707e-05	0.000156829	0.605338	0.108374	0.65897	0.414421	0.850499	0.400103	1	1	1	1	1	1
rs8052688	ILMN_1810474	UBE2I	16	1372183	16	1375112	1375161	0.104759	0.487501	9.00567e-07	0.0483894	0.0429666	0.700735	0.000779078	0.605383	0.00152201	0.492963	0.496672	0.528877	0.0326558	1	1	1	1	1	1
rs12287076	ILMN_2328224	MADD	11	47606865	11	47351061	47351110	0.152199	0.101832	0.581669	0.386735	4.56915e-06	0.301451	0.0767915	0.605501	0.744536	0.857698	0.0030193	0.970153	0.554393	1	1	1	1	1	1
rs350133	ILMN_2283185	PALM	19	921317	19	740362	740411	0.315326	0.245192	0.617545	1.59075e-06	0.233395	0.343421	0.729017	0.605845	0.880458	0.00319735	0.119783	0.1767	0.785573	1	1	1	1	1	1
rs188516395	ILMN_2323366	SDHC	1	161355780	1	161334453	161334502	1.32105e-10	2.96786e-07	0.000701998	3.23401e-08	0.00049907	0.000121974	0.000796964	0.606712	0.126473	0.745855	0.147861	0.246073	0.122797	1	1	1	1	1	1
rs16856699	ILMN_2167416	MR1	1	181025110	1	181024431	181024480	1.48799e-08	9.56354e-05	0.0011471	3.33413e-06	0.0128811	0.000891536	6.45508e-05	0.607211	0.484199	0.722735	0.0701736	0.233551	0.241416	1	1	1	1	1	1
rs139225904	ILMN_1723962	LXN	3	158409707	3	158384484	158384533	5.45247e-11	1.85127e-08	7.48942e-11	1.82474e-09	4.1944e-11	2.65074e-08	3.79812e-06	0.607275	0.359113	0.877519	0.857651	0.882246	0.129555	1	1	1	1	1	1
rs10778643	ILMN_2409062	ISCU	12	108939901	12	108962726	108962775	0.000566885	0.000675151	9.70561e-10	1.05655e-05	3.07819e-07	0.00165014	1.31752e-08	0.607378	0.000142075	0.288677	0.0259203	0.796909	0.00852996	1	0.357744	1	1	1	1
rs251559	ILMN_2373495	H2AFY	5	134796833	5	134670294	134670343	1.84496e-09	2.38199e-08	0.0081145	7.04804e-12	4.31579e-09	1.51137e-07	2.44976e-06	0.607463	0.566239	0.0701177	0.0566276	0.37961	0.209455	1	1	1	1	1	1
rs2298682	ILMN_1774949	PIGP	21	38444890	21	38445307	38445356	1.49068e-37	7.48311e-26	1.0265e-29	2.61884e-30	5.49732e-16	6.9738e-21	1.60529e-24	0.60889	0.323388	0.426526	0.00361785	0.564568	0.370503	1	1	1	1	1	1
rs71152860	ILMN_2191428	UBB	17	17188328	17	16285874	16285923	0.0298423	0.0224072	0.800528	0.140572	0.327602	1.12745e-07	0.918148	0.609116	0.139523	0.987699	0.0492353	0.00260923	0.179295	1	1	1	1	1	1
rs68142072	ILMN_1778078	PTPRA	20	2854849	20	2847261	2847310	1.09319e-07	1.3672e-05	1.02327e-06	3.16868e-07	1.9137e-07	5.94749e-08	1.50993e-08	0.609186	0.95382	0.564621	0.5174	0.807603	0.162022	1	1	1	1	1	1
rs318429	ILMN_1669122	MGC39372	6	2876535	6	2855196	2855245	0.166401	0.263211	1.10308e-15	6.72523e-05	1.42636e-09	0.751943	0.0304941	0.609347	1.12302e-17	0.0334029	3.18129e-08	0.367812	0.153648	1	2.82776e-14	1	8.01049e-05	1	1
rs1545536	ILMN_1665428	GSDMD	8	144643169	8	144645135	144645184	1.32947e-08	2.3484e-07	0.0387388	3.27113e-08	0.00111964	5.83914e-09	0.000269573	0.609553	0.487395	0.730604	0.340263	0.625232	0.290721	1	1	1	1	1	1
rs201711973	ILMN_1742089	NLN	5	65038095	5	65119218	65119267	5.51363e-25	1.02959e-14	2.39473e-18	2.98801e-21	2.39851e-10	0.00229539	2.74646e-15	0.609677	0.00548422	0.227918	0.961444	8.82579e-06	0.997928	1	1	1	1	0.0222233	1
rs34736619	ILMN_1735827	NISCH	3	52532291	3	52526891	52526940	0.00340597	0.245527	0.0118717	0.0137183	0.038856	0.0706521	2.26804e-07	0.610554	0.429243	0.730913	0.638816	0.916897	0.000846293	1	1	1	1	1	1
rs6424145	ILMN_1677162	SRSF10	1	24375689	1	24297686	24297735	1.63365e-06	0.00532233	0.00526562	0.00480572	0.174443	0.000122304	0.153125	0.610953	0.407958	0.461806	0.106157	0.845516	0.134169	1	1	1	1	1	1
rs8081725	ILMN_2370573	XAF1	17	6678180	17	6678185	6678234	9.09233e-07	0.00179384	7.05493e-10	3.09148e-06	9.3665e-09	0.00106121	0.0898703	0.611054	2.06374e-05	0.0611691	0.000349054	0.608146	0.24072	1	0.051965	1	0.878918	1	1
rs200387928	ILMN_3205656	GAPDH	12	6585706	12	6647298	6647345	2.07395e-05	0.0125535	0.00150239	9.24971e-07	0.217339	0.00528693	0.0511314	0.611404	0.664389	0.111274	0.116815	0.586351	0.295656	1	1	1	1	1	1
rs12571024	ILMN_1743103	SH3PXD2A	10	105635679	10	105353917	105353966	0.0139389	0.000249021	0.709294	3.97349e-06	0.413188	0.0099626	7.24586e-05	0.612522	0.109739	0.169579	0.225139	0.755895	0.281482	1	1	1	1	1	1
rs510379	ILMN_1685978	ATPIF1	1	28535233	1	28564201	28564250	1.01659e-19	2.71718e-12	6.31738e-10	1.59549e-18	0.000531883	2.42711e-10	2.90663e-08	0.612942	0.0163812	0.69	1.8447e-05	0.299152	0.0100792	1	1	1	0.0464495	1	1
rs1052628	ILMN_1756220	DDX18	2	118589911	2	118589628	118589677	2.34977e-07	2.3111e-06	0.000196656	2.76705e-05	0.0054074	4.4493e-05	0.0107537	0.613304	0.363273	0.838873	0.526479	0.650639	0.55824	1	1	1	1	1	1
rs199501300	ILMN_1702806	PDCL3	2	101120344	2	101192926	101192975	0.00587876	0.00236543	0.662518	0.00343101	1.27091e-07	0.00364899	0.249956	0.613607	0.0663317	0.711948	0.0891487	0.785567	0.298861	1	1	1	1	1	1
[truncated: 656 more rows]
