# Supplementary material for: Genetic regulatory effects modified by immune activation contribute to autoimmune disease associations
Source: Nat Commun. 2017 Aug 16;8:266. doi: 10.1038/s41467-017-00366-1 (PMC5559603; doi:10.1038/s41467-017-00366-1)
Supplement: Supplementary file 4 — Supplementary Data 3 [file 41467_2017_366_MOESM4_ESM.xlsx]

## Sheet: Coloc
Disease	Abbreviation	Region	Gene	Condition	PP3	PP4	PP3+PP4	PP4/PP3	PMID
Total_cholesterol	TC	9p22.3	TTC39B	lps6h	0.00962	0.99	1	102.89	20686565
Celiac_Disease	CEL	2q12.1	IL18R1	lps6h	0.0157	0.984	1	62.614	20190752
High-density_lipoproteins	HDL	9p22.3	TTC39B	lps6h	0.244	0.756	1	3.093	20686565
Multiple_Sclerosis	MS	8q21.12	FAM164A	lps90	0.263	0.736	0.999	2.798	24076602
Ulcerative_Colitis	UC	2q35	CXCR1	lps6h	0.264	0.699	0.962	2.653	21297633
Type1_Diabetes	T1D	2q11.2	AFF3	lps6h	0.292	0.697	0.989	2.385	25751624
Crohn's_disease	CD	2q12.1	IL18R1	lps6h	0.359	0.641	1	1.789	23128233
Waist-hip_ratio	WHR	7q31.31	C7orf58	mdp6h	0.3	0.608	0.907	2.027	25673412
Height	HEIGHT	4q27	EXOSC9	rna6h	0.371	0.542	0.913	1.461	25282103
Packed_red_cell_volume	PCV	21q22.11	MRPS6	lps90	0.424	0.526	0.95	1.239	23222517
Schizophrenia	SCZ	11q12.1	YPEL4	lps90	0.494	0.503	0.997	1.019	25056061
Crohn's_disease	CD	5q15	ERAP2	mdp6h	0.554	0.446	1	0.806	23128233
High-density_lipoproteins	HDL	7p22.1	RAC1	lps6h	0.47	0.445	0.915	0.947	20686565
Schizophrenia	SCZ	2q33.3	METTL21A	rna6h	0.488	0.422	0.911	0.865	25056061
Schizophrenia	SCZ	20q11.23	PPP1R16B	mdp6h	0.578	0.418	0.996	0.723	25056061
Height	HEIGHT	15q22.2	C2CD4B	lps6h	0.792	0.173	0.965	0.218	25282103
Coronary_artery_disease	CAD	16q24.3	RPL13	mdp90	0.777	0.127	0.904	0.163	21378990
Schizophrenia	SCZ	12q24.11	C12orf24	rna6h	0.879	0.12	0.999	0.137	25056061
Schizophrenia	SCZ	12p11.22	TMTC1	lps6h	0.872	0.115	0.987	0.132	25056061
Rheumatoid_Arthritis	RA	2q11.2	AFF3	lps6h	0.892	0.106	0.998	0.118	23143596
Fasting_glucose	FG	15q22.2	C2CD4B	lps6h	0.9	0.0868	0.987	0.096	22581228
Age_at_menarche	AAM	6q25.1	C6orf97	lps6h	0.921	0.0557	0.977	0.06	25231870
Height	HEIGHT	9q34.3	INPP5E	lps6h	0.963	0.0372	1	0.039	25282103
Age_at_menarche	AAM	6q25.1	RMND1	mdp90	0.95	0.0362	0.986	0.038	25231870
Waist-hip_ratio	WHR	3p21.1	TMEM110	rna6h	0.96	0.0242	0.985	0.025	25673412
Systemic_Lupus_Erythematosus	SLE	2q13	IL1F9	lps6h	0.936	0.0214	0.958	0.023	26502338
Rheumatoid_Arthritis	RA	7q32.1	IRF5	mdp90	0.89	0.0184	0.909	0.021	23143596
Ulcerative_Colitis	UC	9q34.3	INPP5E	lps6h	0.985	0.0149	0.999	0.015	21297633
Total_cholesterol	TC	2q21.3	TMEM163	rna6h	0.965	0.0133	0.978	0.014	20686565
Mean_red_cell_volume	MCV	4q27	EXOSC9	rna6h	0.993	0.0061	0.999	0.006	23222517
Schizophrenia	SCZ	16q24.3	RPL13	mdp90	0.968	0.00482	0.973	0.005	25056061
Coronary_artery_disease	CAD	12q24.11	C12orf24	rna6h	0.909	0.00441	0.913	0.005	21378990
Systemic_Lupus_Erythematosus	SLE	2q13	IL1F5	lps6h	0.996	0.00316	0.999	0.003	26502338
Schizophrenia	SCZ	20p11.23	XRN2	lps6h	0.984	0.00216	0.986	0.002	25056061
Height	HEIGHT	3p21.1	TMEM110	rna6h	0.991	0.00186	0.993	0.002	25282103
Systemic_Lupus_Erythematosus	SLE	17q25.3	RNF213	rna6h	0.9	0.00134	0.902	0.001	26502338
Hemoglobin	HB	22q12.3	APOL2	rna6h	0.937	0.00108	0.939	0.001	23222517
Systemic_Lupus_Erythematosus	SLE	19q13.12	ZFP30	lps90	0.946	0.00108	0.947	0.001	26502338
Multiple_Sclerosis	MS	12p13.31	BX647938	lps90	0.976	0.00104	0.977	0.001	24076602
Schizophrenia	SCZ	11q24.3	TMEM45B	lps6h	0.979	0.000995	0.98	0.001	25056061
Low-density_lipoproteins	LDL	6p21.33	LTA	rna6h	0.945	0.000963	0.946	0.001	20686565
Height	HEIGHT	15q25.2	HDGFRP3	lps6h	0.985	0.000868	0.985	0.001	25282103
Height	HEIGHT	18q21.1	CR621005	lps6h	0.927	0.000782	0.928	0.001	25282103
Low-density_lipoproteins	LDL	1q42.2	SLC35F3	lps6h	0.909	0.00078	0.91	0.001	20686565
Total_cholesterol	TC	1q42.2	SLC35F3	lps6h	0.909	0.000779	0.91	0.001	20686565
Celiac_Disease	CEL	8q22.1	TP53INP1	lps6h	0.916	0.000775	0.917	0.001	20190752
Psoriasis	PSO	16q22.1	HAS3	lps6h	0.984	0.00073	0.985	0.001	23143594
Schizophrenia	SCZ	22q13.33	SELO	rna6h	0.919	0.000705	0.92	0.001	25056061
Systemic_Lupus_Erythematosus	SLE	22q12.3	APOL2	rna6h	0.909	0.0007	0.909	0.001	26502338
Systemic_Lupus_Erythematosus	SLE	22q13.1	PDGFB	lps6h	0.998	0.000659	0.998	0.001	26502338
Age_at_menarche	AAM	6p12.1	RAB23	lps90	0.998	0.000637	0.999	0.001	25231870
Psoriasis	PSO	6p21.33	FLOT1	lps6h	0.953	0.000605	0.954	0.001	23143594
Multiple_Sclerosis	MS	12q24.11	C12orf24	rna6h	0.939	0.000598	0.939	0.001	24076602
Systemic_Lupus_Erythematosus	SLE	22q13.33	SELO	rna6h	0.915	0.000569	0.916	0.001	26502338
Mean_red_cell_volume	MCV	22q13.33	SELO	rna6h	0.931	0.00054	0.931	0.001	23222517
Total_cholesterol	TC	18q21.1	CR621005	lps6h	0.927	0.000535	0.928	0.001	20686565
Body_mass_index	BMI	11p15.4	CYB5R2	lps6h	0.944	0.000535	0.945	0.001	25673413
High-density_lipoproteins	HDL	18q21.1	CR621005	lps6h	0.927	0.000533	0.928	0.001	20686565
Schizophrenia	SCZ	22q13.2	POLR3H	lps90	0.931	0.000486	0.932	0.001	25056061
Age_at_menarche	AAM	11p15.4	CYB5R2	lps6h	0.962	0.000484	0.962	0.001	25231870
Platelet_count	PLT	7q22.3	HBP1	lps90	0.961	0.000482	0.961	0.001	22139419
Mean_platelet_volume	MPV	7q22.3	HBP1	lps90	0.961	0.000467	0.961	0	22139419
Mean_platelet_volume	MPV	6p22.2	HIST1H3F	lps6h	0.913	0.000456	0.914	0	22139419
Red_blood_cell_count	RBC	22q13.33	SELO	rna6h	0.924	0.000454	0.925	0	23222517
Coronary_artery_disease	CAD	10q24.33	MIR1307	rna6h	0.948	0.000452	0.949	0	21378990
Schizophrenia	SCZ	10p12.31	ARL5B	rna6h	0.995	0.000452	0.996	0	25056061
Alzheimer's_disease	AD	1q31.2	RGS2	lps90	0.911	0.000436	0.912	0	24162737
Juvenile_idiopathic_arthritis	JIA	6p21.33	FLOT1	lps6h	0.953	0.000427	0.954	0	23603761
Type_2_diabetes	T2D	11p15.5	KCNQ1	lps90	0.907	0.000401	0.907	0	22885922
Packed_red_cell_volume	PCV	22q12.3	APOL2	rna6h	0.939	0.000398	0.939	0	23222517
Systemic_Lupus_Erythematosus	SLE	5q15	ERAP2	mdp6h	0.925	0.000395	0.925	0	26502338
Mean_red_cell_volume	MCV	22q12.3	APOL2	rna6h	0.941	0.00039	0.941	0	23222517
Mean_cell_hemoglobin_concentration	MCHC	22q12.3	APOL2	rna6h	0.941	0.00039	0.941	0	23222517
Body_mass_index	BMI	4q21.1	FAM47E-STBD1	rna6h	0.949	0.00038	0.95	0	25673413
Primary_Biliary_Cirrhosis	PBC	6p21.33	FLOT1	lps6h	0.953	0.000355	0.954	0	22961000
Rheumatoid_Arthritis	RA	6p21.33	FLOT1	lps6h	0.953	0.000335	0.954	0	23143596
Crohn's_disease	CD	2p15	C2orf74	mdp90	0.986	0.000318	0.986	0	23128233
Age_at_menarche	AAM	12q13.12	FAIM2	lps6h	0.913	0.000315	0.914	0	25231870
Height	HEIGHT	11q13.2	PELI3	lps6h	0.954	0.000302	0.954	0	25282103
Multiple_Sclerosis	MS	6p21.33	FLOT1	lps6h	0.953	0.0003	0.954	0	24076602
Schizophrenia	SCZ	12q22	CLLU1OS	lps6h	0.983	0.0003	0.983	0	25056061
Triglycerides	TG	5q33.3	NIPAL4	lps90	0.984	0.0003	0.984	0	20686565
Low-density_lipoproteins	LDL	5q33.3	NIPAL4	lps90	0.984	0.000293	0.984	0	20686565
Total_cholesterol	TC	5q33.3	NIPAL4	lps90	0.984	0.000293	0.984	0	20686565
Primary_Biliary_Cirrhosis	PBC	2q12.1	IL18R1	lps6h	0.912	0.000277	0.912	0	22961000
Ulcerative_Colitis	UC	10q24.33	MIR1307	rna6h	0.917	0.000273	0.917	0	21297633
Systemic_Lupus_Erythematosus	SLE	17q25.3	NARF	rna6h	0.909	0.000271	0.909	0	26502338
Ulcerative_Colitis	UC	6p21.33	FLOT1	lps6h	0.968	0.00026	0.968	0	21297633
Psoriasis	PSO	6p21.33	IER3	lps90	0.974	0.000258	0.975	0	23143594
Schizophrenia	SCZ	1p35.3	ATPIF1	rna6h	0.907	0.000256	0.907	0	25056061
Schizophrenia	SCZ	15q25.2	HDGFRP3	lps6h	0.987	0.000248	0.987	0	25056061
Systemic_Lupus_Erythematosus	SLE	6q25.1	RMND1	mdp90	0.96	0.000239	0.96	0	26502338
Mean_cell_hemoglobin_concentration	MCHC	7q22.1	MCM7	lps90	0.966	0.000229	0.966	0	23222517
Systemic_Lupus_Erythematosus	SLE	22q13.2	A4GALT	lps6h	0.955	0.000226	0.955	0	26502338
Height	HEIGHT	2q35	CXCR1	lps6h	0.973	0.000226	0.973	0	25282103
Red_blood_cell_count	RBC	7q22.1	MCM7	lps90	0.972	0.000225	0.972	0	23222517
Mean_red_cell_volume	MCV	7q22.1	MCM7	lps90	0.972	0.000224	0.972	0	23222517
Body_mass_index	BMI	12q13.12	FAIM2	lps6h	0.985	0.000221	0.985	0	25673413
Alzheimer's_disease	AD	17p13.2	GP1BA	lps6h	0.949	0.00022	0.949	0	24162737
Systemic_Lupus_Erythematosus	SLE	8p23.1	DEFB1	rna6h	0.943	0.000214	0.943	0	26502338
Juvenile_idiopathic_arthritis	JIA	6p21.33	IER3	lps90	0.974	0.000214	0.975	0	23603761
Fasting_glucose	FG	13q12.13	USP12	lps6h	0.97	0.000213	0.971	0	22581228
Primary_Biliary_Cirrhosis	PBC	6p21.33	IER3	lps90	0.974	0.000212	0.975	0	22961000
Bone_mineral_density_(femoral_neck)	FNBMD	4p16.3	FAM53A	rna6h	0.906	0.000205	0.906	0	22504420
Juvenile_idiopathic_arthritis	JIA	16p13.13	C16orf75	mdp90	0.956	0.000189	0.957	0	23603761
Body_mass_index	BMI	13q12.13	USP12	lps6h	0.976	0.000181	0.976	0	25673413
Age_at_menarche	AAM	1p34.1	DMAP1	lps90	0.995	0.000181	0.995	0	25231870
Schizophrenia	SCZ	8p21.3	ChGn	rna6h	0.957	0.000178	0.957	0	25056061
Crohn's_disease	CD	2q37.1	SP110	rna6h	0.995	0.000176	0.995	0	23128233
Mean_cell_hemoglobin_concentration	MCHC	15q24.3	TBC1D2B	mdp6h	0.969	0.000175	0.969	0	23222517
Coronary_artery_disease	CAD	15q24.3	TBC1D2B	mdp6h	0.974	0.000173	0.974	0	21378990
Multiple_Sclerosis	MS	6p21.33	IER3	lps90	0.974	0.000169	0.975	0	24076602
Primary_Biliary_Cirrhosis	PBC	14q24.1	TMEM229B	rna6h	0.975	0.000163	0.975	0	22961000
Rheumatoid_Arthritis	RA	6p21.33	IER3	lps90	0.974	0.000162	0.975	0	23143596
Schizophrenia	SCZ	15q24.3	TBC1D2B	mdp6h	0.977	0.000162	0.978	0	25056061
Height	HEIGHT	6q25.1	C6orf97	lps6h	0.989	0.000142	0.989	0	25282103
Platelet_count	PLT	12q13.12	FAIM2	lps6h	0.905	0.000135	0.906	0	22139419
Schizophrenia	SCZ	22q13.2	A4GALT	lps6h	0.986	0.000135	0.986	0	25056061
Crohn's_disease	CD	3p21.1	TMEM110	rna6h	0.921	0.00013	0.921	0	23128233
Ulcerative_Colitis	UC	6p21.33	IER3	lps90	0.983	0.000128	0.983	0	21297633
Juvenile_idiopathic_arthritis	JIA	12q24.11	C12orf24	rna6h	0.953	0.000124	0.953	0	23603761
Platelet_count	PLT	15q22.2	C2CD4B	lps6h	0.985	0.000124	0.985	0	22139419
Bone_mineral_density_(femoral_neck)	FNBMD	1p36.22	SPSB1	lps90	0.983	0.00012	0.983	0	22504420
Ulcerative_Colitis	UC	9q34.3	C9orf140	lps90	0.988	0.000119	0.988	0	21297633
Schizophrenia	SCZ	15q15.1	C15orf23	lps90	0.97	0.000118	0.97	0	25056061
Primary_Biliary_Cirrhosis	PBC	1p13.1	PTGFRN	rna6h	0.989	0.000118	0.989	0	22961000
Schizophrenia	SCZ	1p36.22	SPSB1	lps90	0.989	0.000116	0.989	0	25056061
High-density_lipoproteins	HDL	15q22.2	C2CD4B	lps6h	0.984	0.000113	0.984	0	20686565
Platelet_count	PLT	22q11.21	GNB1L	rna6h	0.966	0.000111	0.966	0	22139419
Systemic_Lupus_Erythematosus	SLE	22q13.2	CCDC134	rna6h	0.961	0.000108	0.961	0	26502338
Bone_mineral_density_(lumbar_spine)	LSBMD	6q25.1	C6orf97	lps6h	0.99	0.000107	0.99	0	22504420
Packed_red_cell_volume	PCV	17q12	PCGF2	lps90	0.934	0.000106	0.934	0	23222517
Mean_platelet_volume	MPV	1p36.22	SPSB1	lps90	0.987	0.000106	0.987	0	22139419
Schizophrenia	SCZ	15q22.2	C2CD4B	lps6h	0.985	0.000103	0.985	0	25056061
Schizophrenia	SCZ	6q21	DDO	rna6h	0.914	0.000102	0.914	0	25056061
Systemic_Lupus_Erythematosus	SLE	22q13.33	TRABD	rna6h	0.976	0.000102	0.976	0	26502338
Schizophrenia	SCZ	8p23.1	SGK223	lps6h	0.989	9.95e-05	0.989	0	25056061
Multiple_Sclerosis	MS	1p13.1	PTGFRN	rna6h	0.989	9.89e-05	0.989	0	24076602
Systemic_Lupus_Erythematosus	SLE	22q13.1	CDC42EP1	rna6h	0.965	9.77e-05	0.965	0	26502338
Age_at_menarche	AAM	20q11.23	PPP1R16B	mdp6h	0.9	9.71e-05	0.9	0	25231870
Crohn's_disease	CD	11q12.2	PRPF19	lps6h	0.973	9.63e-05	0.974	0	23128233
Multiple_Sclerosis	MS	5p13.1	PTGER4	rna90	0.999	9.62e-05	0.999	0	24076602
Schizophrenia	SCZ	7q11.22	TYW1B	rna6h	0.905	9.52e-05	0.905	0	25056061
Bone_mineral_density_(lumbar_spine)	LSBMD	10q22.3	KCNMA1	lps6h	0.989	9.49e-05	0.989	0	22504420
Platelet_count	PLT	12q13.13	CELA1	lps6h	0.919	9.18e-05	0.919	0	22139419
Schizophrenia	SCZ	22q13.33	TRABD	rna6h	0.984	9.04e-05	0.984	0	25056061
Platelet_count	PLT	8q24.3	CPSF1	lps90	0.986	9e-05	0.986	0	22139419
Multiple_Sclerosis	MS	12p13.31	CLR	lps90	0.998	8.97e-05	0.998	0	24076602
Bone_mineral_density_(lumbar_spine)	LSBMD	10p12.1	MASTL	lps90	0.961	8.42e-05	0.961	0	22504420
Systemic_Lupus_Erythematosus	SLE	22q12.3	APOLIV	lps6h	0.949	8.3e-05	0.949	0	26502338
Systemic_Lupus_Erythematosus	SLE	22q13.1	APOBEC3F	rna6h	0.998	8.26e-05	0.998	0	26502338
Crohn's_disease	CD	1p31.3	ITGB3BP	rna6h	0.933	7.91e-05	0.933	0	23128233
Bone_mineral_density_(femoral_neck)	FNBMD	6q25.1	C6orf97	lps6h	0.99	7.67e-05	0.99	0	22504420
Primary_Biliary_Cirrhosis	PBC	22q13.1	PDGFB	lps6h	1	7.52e-05	1	0	22961000
Height	HEIGHT	16q24.3	RPL13	mdp90	0.971	7.37e-05	0.971	0	25282103
Type_2_diabetes	T2D	11p15.4	SLC22A18AS	mdp6h	0.907	7.36e-05	0.907	0	22885922
Alzheimer's_disease	AD	17p13.2	ZMYND15	lps6h	0.949	7.22e-05	0.949	0	24162737
Mean_red_cell_volume	MCV	16q22.1	HAS3	lps6h	0.911	7.17e-05	0.911	0	23222517
Low-density_lipoproteins	LDL	1q21.3	MRPS21	rna6h	0.904	6.81e-05	0.904	0	20686565
Systemic_Lupus_Erythematosus	SLE	8p23.1	SGK223	lps6h	0.993	6.81e-05	0.993	0	26502338
Systemic_Lupus_Erythematosus	SLE	6p21.33	FLOT1	lps6h	0.989	6.73e-05	0.989	0	26502338
Red_blood_cell_count	RBC	22q13.33	TRABD	rna6h	0.99	6.56e-05	0.99	0	23222517
Low-density_lipoproteins	LDL	8p23.1	SGK223	lps6h	0.965	6.54e-05	0.965	0	20686565
Systemic_Lupus_Erythematosus	SLE	1q25.1	KIAA0040	lps90	0.958	6.5e-05	0.959	0	26502338
Schizophrenia	SCZ	22q13.2	CCDC134	rna6h	0.994	6.49e-05	0.994	0	25056061
High-density_lipoproteins	HDL	8p23.1	SGK223	lps6h	0.982	6.27e-05	0.982	0	20686565
Age_at_menarche	AAM	20q11.23	LOC388796	rna6h	0.907	6.25e-05	0.907	0	25231870
Height	HEIGHT	9q22.31	NFIL3	lps90	0.92	5.91e-05	0.92	0	25282103
Crohn's_disease	CD	9q34.3	INPP5E	lps6h	1	5.91e-05	1	0	23128233
Height	HEIGHT	2q21.3	TMEM163	rna6h	0.945	5.85e-05	0.945	0	25282103
Mean_cell_hemoglobin_concentration	MCHC	11q14.2	FZD4	rna6h	0.991	5.8e-05	0.992	0	23222517
Systemic_Lupus_Erythematosus	SLE	17q12	PCGF2	lps90	0.993	5.75e-05	0.993	0	26502338
Fasting_glucose	FG	5q15	ERAP2	mdp6h	0.999	5.74e-05	0.999	0	22581228
Systemic_Lupus_Erythematosus	SLE	6p25.2	MGC39372	lps6h	0.992	5.72e-05	0.992	0	26502338
Celiac_Disease	CEL	1q24.2	GPR161	rna6h	0.993	5.63e-05	0.993	0	20190752
Red_blood_cell_count	RBC	17q12	PCGF2	lps90	0.99	5.6e-05	0.99	0	23222517
Schizophrenia	SCZ	1q32.1	TMCC2	lps6h	0.923	5.59e-05	0.923	0	25056061
Bone_mineral_density_(lumbar_spine)	LSBMD	11q13.2	PELI3	lps6h	0.906	5.57e-05	0.906	0	22504420
Schizophrenia	SCZ	1q32.1	DSTYK	lps6h	0.923	5.57e-05	0.923	0	25056061
Systemic_Lupus_Erythematosus	SLE	22q13.1	GCAT	lps6h	0.965	5.55e-05	0.965	0	26502338
High-density_lipoproteins	HDL	17q12	PCGF2	lps90	0.992	5.35e-05	0.993	0	20686565
Crohn's_disease	CD	5p13.1	PTGER4	rna90	0.999	5.35e-05	0.999	0	23128233
Type_2_diabetes	T2D	14q12	CTSG	mdp6h	0.958	5.29e-05	0.958	0	22885922
Alzheimer's_disease	AD	11q14.2	FZD4	rna6h	0.994	5.29e-05	0.994	0	24162737
Age_at_menarche	AAM	10q26.11	MCMBP	lps6h	0.922	5.12e-05	0.922	0	25231870
Total_cholesterol	TC	8p23.1	SGK223	lps6h	0.993	5.1e-05	0.993	0	20686565
Multiple_Sclerosis	MS	11q12.2	PRPF19	lps6h	0.991	4.9e-05	0.992	0	24076602
Coronary_artery_disease	CAD	12q24.13	OAS1	rna6h	0.928	4.87e-05	0.928	0	21378990
Alzheimer's_disease	AD	19q13.41	SIGLEC12	lps6h	0.979	4.81e-05	0.979	0	24162737
Psoriasis	PSO	2q21.3	TMEM163	rna6h	0.992	4.8e-05	0.992	0	23143594
Celiac_Disease	CEL	2p15	C2orf74	mdp90	0.999	4.78e-05	0.999	0	20190752
Low-density_lipoproteins	LDL	11p15.1	LDHC	rna6h	0.92	4.55e-05	0.92	0	20686565
Platelet_count	PLT	5q15	ERAP2	mdp6h	0.925	4.41e-05	0.925	0	22139419
Systemic_Lupus_Erythematosus	SLE	3q21.1	CCDC58	mdp90	0.977	4.35e-05	0.977	0	26502338
Celiac_Disease	CEL	12q24.11	C12orf24	rna6h	0.999	4.24e-05	0.999	0	20190752
Celiac_Disease	CEL	8q22.1	C8orf38	lps6h	0.982	4.16e-05	0.982	0	20190752
Crohn's_disease	CD	11q12.2	RAB3IL1	lps90	0.974	4.01e-05	0.974	0	23128233
Mean_cell_hemoglobin_concentration	MCHC	7q22.1	CYP3A5	lps6h	0.986	4.01e-05	0.987	0	23222517
High-density_lipoproteins	HDL	6p22.2	HIST1H3F	lps6h	0.948	3.71e-05	0.948	0	20686565
Mean_red_cell_volume	MCV	22q13.33	TRABD	rna6h	0.997	3.66e-05	0.997	0	23222517
High-density_lipoproteins	HDL	19q13.41	SIGLEC12	lps6h	0.938	3.54e-05	0.938	0	20686565
Crohn's_disease	CD	9q34.3	C9orf140	lps90	0.997	3.52e-05	0.997	0	23128233
Red_blood_cell_count	RBC	19p13.3	C19orf35	lps90	0.984	3.44e-05	0.984	0	23222517
High-density_lipoproteins	HDL	7p22.1	EIF2AK1	mdp90	0.906	3.37e-05	0.906	0	20686565
Systemic_Lupus_Erythematosus	SLE	6p21.33	IER3	lps90	0.995	3.31e-05	0.995	0	26502338
Height	HEIGHT	4p16.3	FAM53A	rna6h	0.969	3.25e-05	0.969	0	25282103
Bone_mineral_density_(femoral_neck)	FNBMD	11q13.3	MRPL21	rna6h	0.955	3.03e-05	0.955	0	22504420
Packed_red_cell_volume	PCV	6p21.1	PEX6	lps90	0.999	2.9e-05	0.999	0	23222517
Red_blood_cell_count	RBC	6p22.2	HIST1H3F	lps6h	0.966	2.82e-05	0.966	0	23222517
Mean_platelet_volume	MPV	7q32.1	IRF5	mdp90	0.963	2.81e-05	0.963	0	22139419
Coronary_artery_disease	CAD	8p21.3	ChGn	rna6h	0.966	2.67e-05	0.966	0	21378990
Crohn's_disease	CD	6p21.32	PSMB9	rna6h	1	2.67e-05	1	0	23128233
Primary_Biliary_Cirrhosis	PBC	20p13	SIRPB1	lps6h	0.991	2.58e-05	0.991	0	22961000
Primary_Biliary_Cirrhosis	PBC	20p13	SIRPD	lps6h	0.991	2.58e-05	0.991	0	22961000
Fasting_glucose	FG	16q12.2	LPCAT2	lps6h	0.938	2.55e-05	0.938	0	22581228
Red_blood_cell_count	RBC	6q21	DDO	rna6h	0.987	2.42e-05	0.987	0	23222517
Schizophrenia	SCZ	4q35.1	CDKN2AIP	lps90	0.983	2.24e-05	0.983	0	25056061
Psoriasis	PSO	16p13.13	C16orf75	mdp90	0.998	2.2e-05	0.998	0	23143594
Platelet_count	PLT	10q24.33	MIR1307	rna6h	0.957	2.18e-05	0.957	0	22139419
Height	HEIGHT	9q34.3	C9orf140	lps90	0.997	2.18e-05	0.997	0	25282103
Crohn's_disease	CD	18p11.21	CEP192	lps90	0.998	2.11e-05	0.998	0	23128233
Height	HEIGHT	11p15.4	SLC22A18AS	mdp6h	0.971	2.07e-05	0.971	0	25282103
Type1_Diabetes	T1D	20p13	SIRPB1	lps6h	0.991	2.02e-05	0.991	0	25751624
Type1_Diabetes	T1D	20p13	SIRPD	lps6h	0.991	2.01e-05	0.991	0	25751624
Schizophrenia	SCZ	6p21.1	PEX6	lps90	0.966	1.96e-05	0.966	0	25056061
Schizophrenia	SCZ	1q32.2	CD55	lps90	0.971	1.92e-05	0.971	0	25056061
Age_at_menarche	AAM	14q23.1	PRKCH	lps6h	0.998	1.79e-05	0.998	0	25231870
Mean_red_cell_volume	MCV	1p36.11	HMGN2	lps90	0.993	1.7e-05	0.993	0	23222517
Low-density_lipoproteins	LDL	6p21.32	PSMB9	rna6h	0.964	1.55e-05	0.964	0	20686565
Mean_red_cell_volume	MCV	7q22.1	CYP3A5	lps6h	0.998	1.52e-05	0.998	0	23222517
Platelet_count	PLT	14q24.1	TMEM229B	rna6h	0.998	1.47e-05	0.998	0	22139419
Red_blood_cell_count	RBC	7q22.1	CYP3A5	lps6h	0.998	1.45e-05	0.998	0	23222517
Height	HEIGHT	14q23.1	PRKCH	lps6h	0.998	1.42e-05	0.998	0	25282103
Total_cholesterol	TC	14q12	CTSG	mdp6h	0.979	1.37e-05	0.979	0	20686565
Platelet_count	PLT	12p11.22	TMTC1	lps6h	0.974	1.29e-05	0.974	0	22139419
Crohn's_disease	CD	17q21.2	JUP	lps6h	0.997	1.2e-05	0.997	0	23128233
Age_at_menarche	AAM	1q32.1	TMCC2	lps6h	0.974	1.19e-05	0.974	0	25231870
Ulcerative_Colitis	UC	1p36.12	HSPC157	mdp90	0.993	1.19e-05	0.993	0	21297633
Age_at_menarche	AAM	1q32.1	DSTYK	lps6h	0.974	1.18e-05	0.974	0	25231870
Psoriasis	PSO	2q12.1	IL18R1	lps6h	0.999	1.14e-05	0.999	0	23143594
Height	HEIGHT	1p36.13	ARHGEF19	lps90	0.999	1.06e-05	0.999	0	25282103
Multiple_Sclerosis	MS	11q12.2	RAB3IL1	lps90	0.992	1.04e-05	0.992	0	24076602
Bone_mineral_density_(femoral_neck)	FNBMD	11p14.1	C11orf46	lps90	0.984	1.01e-05	0.984	0	22504420
Total_cholesterol	TC	6p22.2	HIST1H3F	lps6h	0.984	9.65e-06	0.984	0	20686565
Total_cholesterol	TC	8p21.3	ChGn	rna6h	0.994	9.12e-06	0.994	0	20686565
Height	HEIGHT	7p14.3	CHN2	lps6h	0.999	8.55e-06	0.999	0	25282103
Bone_mineral_density_(lumbar_spine)	LSBMD	10p12.1	BAMBI	rna90	0.992	8.32e-06	0.992	0	22504420
Mean_cell_hemoglobin_concentration	MCHC	11q14.2	RAB38	mdp6h	0.996	7.68e-06	0.996	0	23222517
Packed_red_cell_volume	PCV	19p13.3	C19orf35	lps90	0.997	7.44e-06	0.997	0	23222517
Type_2_diabetes	T2D	7p14.3	CHN2	lps6h	0.999	7.41e-06	0.999	0	22885922
Crohn's_disease	CD	22q13.1	PDGFB	lps6h	1	6.95e-06	1	0	23128233
Systemic_Lupus_Erythematosus	SLE	2q13	PAX8	rna6h	0.999	6.66e-06	0.999	0	26502338
Triglycerides	TG	22q13.1	APOBEC3F	rna6h	0.994	6.52e-06	0.994	0	20686565
Body_mass_index	BMI	4q21.1	RCHY1	lps90	0.986	6.32e-06	0.986	0	25673413
Height	HEIGHT	11p15.5	KCNQ1	lps90	0.971	5.97e-06	0.971	0	25282103
Mean_cell_hemoglobin_concentration	MCHC	7q22.1	TRIM4	rna6h	0.994	5.89e-06	0.994	0	23222517
Crohn's_disease	CD	22q13.1	APOBEC3F	rna6h	0.999	5.82e-06	0.999	0	23128233
Height	HEIGHT	19p13.3	C19orf35	lps90	1	5.77e-06	1	0	25282103
Platelet_count	PLT	1p33	MOBKL2C	rna6h	0.995	5.6e-06	0.995	0	22139419
Body_mass_index	BMI	4q21.1	SHROOM3	lps90	0.986	5.5e-06	0.986	0	25673413
Schizophrenia	SCZ	16q22.1	HAS3	lps6h	0.997	4.86e-06	0.997	0	25056061
Bone_mineral_density_(lumbar_spine)	LSBMD	11p14.1	C11orf46	lps90	0.994	4.82e-06	0.994	0	22504420
Total_cholesterol	TC	11p15.1	LDHC	rna6h	0.992	4.4e-06	0.992	0	20686565
High-density_lipoproteins	HDL	1p36.11	HMGN2	lps90	0.994	3.94e-06	0.994	0	20686565
Crohn's_disease	CD	1q32.2	CD55	lps90	0.998	3.48e-06	0.998	0	23128233
Systemic_Lupus_Erythematosus	SLE	2q21.3	TMEM163	rna6h	1	3.47e-06	1	0	26502338
Schizophrenia	SCZ	22q13.1	APOBEC3F	rna6h	1	3.4e-06	1	0	25056061
Crohn's_disease	CD	17q21.2	NT5C3L	rna6h	0.998	3.24e-06	0.998	0	23128233
Systemic_Lupus_Erythematosus	SLE	4q35.1	UFSP2	lps6h	0.999	3e-06	0.999	0	26502338
Red_blood_cell_count	RBC	16q22.1	HAS3	lps6h	0.998	2.98e-06	0.998	0	23222517
Fasting_glucose	FG	3q21.1	CCDC58	mdp90	0.993	2.83e-06	0.993	0	22581228
Multiple_Sclerosis	MS	12p13.31	CLEC2B	mdp6h	0.998	2.82e-06	0.998	0	24076602
Body_mass_index	BMI	1q32.1	TMEM9	rna6h	0.994	2.4e-06	0.994	0	25673413
Platelet_count	PLT	17p13.2	ZMYND15	lps6h	1	2.24e-06	1	0	22139419
High-density_lipoproteins	HDL	16q22.1	HAS3	lps6h	1	2.21e-06	1	0	20686565
Triglycerides	TG	22q13.1	GCAT	lps6h	0.995	1.95e-06	0.995	0	20686565
Height	HEIGHT	9q21.2	PRUNE2	lps6h	0.996	1.88e-06	0.996	0	25282103
Age_at_menarche	AAM	9q31.3	LPAR1	rna6h	1	1.87e-06	1	0	25231870
Triglycerides	TG	22q13.1	CDC42EP1	rna6h	0.995	1.85e-06	0.995	0	20686565
Alzheimer's_disease	AD	6p21.33	LTA	rna6h	0.998	1.81e-06	0.998	0	24162737
Schizophrenia	SCZ	22q13.1	PDGFB	lps6h	1	1.68e-06	1	0	25056061
Height	HEIGHT	17q11.2	RHBDL3	lps6h	0.998	1.63e-06	0.998	0	25282103
Crohn's_disease	CD	6q21	QRSL1	lps90	0.999	1.62e-06	0.999	0	23128233
Total_cholesterol	TC	2p24.1	TTC32	lps90	1	1.54e-06	1	0	20686565
Schizophrenia	SCZ	1p34.1	DMAP1	lps90	1	1.52e-06	1	0	25056061
Coronary_artery_disease	CAD	21q22.11	MRPS6	lps90	1	1.51e-06	1	0	21378990
Red_blood_cell_count	RBC	12q24.13	OAS1	rna6h	0.997	1.47e-06	0.997	0	23222517
Low-density_lipoproteins	LDL	2p24.1	TTC32	lps90	1	1.41e-06	1	0	20686565
Age_at_menarche	AAM	16q22.1	HAS3	lps6h	1	1.41e-06	1	0	25231870
Coronary_artery_disease	CAD	19p13.2	ANGPTL6	lps90	0.999	1.33e-06	0.999	0	21378990
Mean_red_cell_volume	MCV	17p11.2	MAP2K3	lps90	1	1.28e-06	1	0	23222517
Low-density_lipoproteins	LDL	1p36.11	HMGN2	lps90	0.998	1.23e-06	0.998	0	20686565
Coronary_artery_disease	CAD	11q22.3	SLC35F2	lps90	0.999	1.19e-06	0.999	0	21378990
Platelet_count	PLT	6p21.33	LTA	rna6h	0.999	1.05e-06	0.999	0	22139419
Packed_red_cell_volume	PCV	6p22.2	HIST1H3F	lps6h	1	9.95e-07	1	0	23222517
Ulcerative_Colitis	UC	9q34.3	UAP1L1	lps6h	0.999	9e-07	0.999	0	21297633
Ulcerative_Colitis	UC	2p15	C2orf74	mdp90	1	8.6e-07	1	0	21297633
Mean_red_cell_volume	MCV	1p33	MOBKL2C	rna6h	0.999	8.11e-07	0.999	0	23222517
Crohn's_disease	CD	19p13.2	ANGPTL6	lps90	1	7.49e-07	1	0	23128233
Low-density_lipoproteins	LDL	12q24.11	C12orf24	rna6h	0.998	6.98e-07	0.998	0	20686565
Systemic_Lupus_Erythematosus	SLE	6p21.31	PNPLA1	lps90	1	6.83e-07	1	0	26502338
Schizophrenia	SCZ	3p21.1	TMEM110	rna6h	1	6.74e-07	1	0	25056061
Total_cholesterol	TC	1p36.11	HMGN2	lps90	0.999	6.65e-07	0.999	0	20686565
Low-density_lipoproteins	LDL	12q24.13	OAS1	rna6h	0.998	6.49e-07	0.998	0	20686565
Height	HEIGHT	21q22.11	MRPS6	lps90	0.998	6.33e-07	0.998	0	25282103
Systemic_Lupus_Erythematosus	SLE	8p21.3	ChGn	rna6h	1	5.6e-07	1	0	26502338
Age_at_menarche	AAM	6p21.1	TREML4	lps6h	0.998	5.45e-07	0.998	0	25231870
Total_cholesterol	TC	6p21.33	LTA	rna6h	1	4.92e-07	1	0	20686565
Alzheimer's_disease	AD	6p21.32	PSMB9	rna6h	1	4.48e-07	1	0	24162737
Bone_mineral_density_(femoral_neck)	FNBMD	6q25.1	RMND1	mdp90	1	4.12e-07	1	0	22504420
Height	HEIGHT	6q25.1	RMND1	mdp90	0.999	4.02e-07	0.999	0	25282103
Mean_red_cell_volume	MCV	1q32.1	TMCC2	lps6h	0.999	4e-07	0.999	0	23222517
Low-density_lipoproteins	LDL	6p22.2	HIST1H3F	lps6h	0.999	3.92e-07	0.999	0	20686565
Mean_red_cell_volume	MCV	1q32.1	DSTYK	lps6h	0.999	3.84e-07	0.999	0	23222517
Height	HEIGHT	9q31.2	KLF4	lps6h	1	3.68e-07	1	0	25282103
Multiple_Sclerosis	MS	2p15	C2orf74	mdp90	1	3.59e-07	1	0	24076602
Fasting_glucose	FG	10q25.3	CASP7	rna6h	0.999	3.11e-07	0.999	0	22581228
Age_at_menarche	AAM	15q23	CLN6	mdp6h	1	3.09e-07	1	0	25231870
Height	HEIGHT	6p21.31	PNPLA1	lps90	1	3.04e-07	1	0	25282103
Body_mass_index	BMI	15q23	CLN6	mdp6h	1	2.7e-07	1	0	25673413
Ulcerative_Colitis	UC	1q32.1	TMEM9	rna6h	1	2.67e-07	1	0	21297633
Schizophrenia	SCZ	19p13.11	ZNF626	lps90	1	2.31e-07	1	0	25056061
Platelet_count	PLT	11q12.2	PRPF19	lps6h	1	2.07e-07	1	0	22139419
Platelet_count	PLT	3q21.1	CCDC58	mdp90	1	2.03e-07	1	0	22139419
Bone_mineral_density_(femoral_neck)	FNBMD	7q31.31	C7orf58	mdp6h	1	1.97e-07	1	0	22504420
Bone_mineral_density_(lumbar_spine)	LSBMD	7q31.31	C7orf58	mdp6h	1	1.95e-07	1	0	22504420
Mean_platelet_volume	MPV	17q12	SLFN5	rna6h	1	1.68e-07	1	0	22139419
Platelet_count	PLT	17q12	SLFN5	rna6h	1	1.67e-07	1	0	22139419
Crohn's_disease	CD	17q12	SLFN5	rna6h	1	1.6e-07	1	0	23128233
Systemic_Lupus_Erythematosus	SLE	6p22.2	HIST1H3F	lps6h	1	1.5e-07	1	0	26502338
Primary_Biliary_Cirrhosis	PBC	12q24.11	C12orf24	rna6h	1	1.49e-07	1	0	22961000
Ulcerative_Colitis	UC	1q32.2	CD55	lps90	1	1.47e-07	1	0	21297633
High-density_lipoproteins	HDL	7q11.22	TYW1B	rna6h	1	1.44e-07	1	0	20686565
Height	HEIGHT	6p22.2	HIST1H3F	lps6h	1	1.29e-07	1	0	25282103
Crohn's_disease	CD	21q22.3	C21orf2	rna6h	1	1.18e-07	1	0	23128233
Type1_Diabetes	T1D	12q24.11	C12orf24	rna6h	1	1.12e-07	1	0	25751624
Crohn's_disease	CD	6p21.33	LTA	rna6h	1	1.09e-07	1	0	23128233
Platelet_count	PLT	1q32.1	TMCC2	lps6h	1	1.02e-07	1	0	22139419
Platelet_count	PLT	11q12.2	RAB3IL1	lps90	1	9.93e-08	1	0	22139419
Mean_platelet_volume	MPV	1q32.1	TMCC2	lps6h	1	9.69e-08	1	0	22139419
Height	HEIGHT	6p21.32	PSMB9	rna6h	1	8.59e-08	1	0	25282103
Schizophrenia	SCZ	1q21.3	MRPS21	rna6h	1	7.57e-08	1	0	25056061
Mean_red_cell_volume	MCV	11q13.2	PELI3	lps6h	1	6.36e-08	1	0	23222517
Mean_red_cell_volume	MCV	6p22.2	HIST1H3F	lps6h	1	6.32e-08	1	0	23222517
Platelet_count	PLT	6p22.2	HIST1H3F	lps6h	1	5.71e-08	1	0	22139419
Schizophrenia	SCZ	6p22.2	HIST1H3F	lps6h	1	5.05e-08	1	0	25056061
Hemoglobin	HB	6p22.2	HIST1H3F	lps6h	1	4.95e-08	1	0	23222517
Mean_cell_hemoglobin_concentration	MCHC	6p22.2	HIST1H3F	lps6h	1	4.95e-08	1	0	23222517
Total_cholesterol	TC	12q24.13	OAS1	rna6h	1	4.8e-08	1	0	20686565
Ulcerative_Colitis	UC	1p31.3	WLS	mdp6h	1	4.66e-08	1	0	21297633
Height	HEIGHT	14q12	CTSG	mdp6h	1	4.64e-08	1	0	25282103
Packed_red_cell_volume	PCV	12q24.13	OAS1	rna6h	1	4.3e-08	1	0	23222517
Hemoglobin	HB	12q24.13	OAS1	rna6h	1	4.1e-08	1	0	23222517
Psoriasis	PSO	5q15	ERAP2	mdp6h	1	3.9e-08	1	0	23143594
Crohn's_disease	CD	11q13.5	TSKU	mdp6h	1	3.61e-08	1	0	23128233
Platelet_count	PLT	12q24.13	OAS1	rna6h	1	3.59e-08	1	0	22139419
Red_blood_cell_count	RBC	12q24.11	C12orf24	rna6h	1	3.34e-08	1	0	23222517
Ulcerative_Colitis	UC	1p36.12	MUL1	lps90	1	2.49e-08	1	0	21297633
Alzheimer's_disease	AD	11q12.2	MS4A7	lps6h	1	2.11e-08	1	0	24162737
Systemic_Lupus_Erythematosus	SLE	16p13.13	C16orf75	mdp90	1	2.05e-08	1	0	26502338
Alzheimer's_disease	AD	1q32.2	CD55	lps90	1	1.95e-08	1	0	24162737
Platelet_count	PLT	17p13.2	GP1BA	lps6h	1	1.89e-08	1	0	22139419
Schizophrenia	SCZ	20q11.23	LOC388796	rna6h	1	1.82e-08	1	0	25056061
Fasting_glucose	FG	3q26.2	RPL22L1	rna6h	1	1.77e-08	1	0	22581228
Height	HEIGHT	9q34.3	UAP1L1	lps6h	1	1.76e-08	1	0	25282103
Total_cholesterol	TC	12q24.11	C12orf24	rna6h	1	1.71e-08	1	0	20686565
Bone_mineral_density_(lumbar_spine)	LSBMD	11q13.3	MRPL21	rna6h	1	1.69e-08	1	0	22504420
Hemoglobin	HB	22q13.1	GCAT	lps6h	1	1.62e-08	1	0	23222517
Platelet_count	PLT	12p13.31	SPSB2	lps90	1	1.45e-08	1	0	22139419
Mean_cell_hemoglobin_concentration	MCHC	22q13.1	GCAT	lps6h	1	1.4e-08	1	0	23222517
Packed_red_cell_volume	PCV	22q13.1	GCAT	lps6h	1	1.4e-08	1	0	23222517
Mean_red_cell_volume	MCV	22q13.1	GCAT	lps6h	1	1.35e-08	1	0	23222517
Bone_mineral_density_(lumbar_spine)	LSBMD	6q25.1	RMND1	mdp90	1	1.26e-08	1	0	22504420
Psoriasis	PSO	19q13.42	TNNT1	lps6h	1	1.17e-08	1	0	23143594
Bone_mineral_density_(femoral_neck)	FNBMD	1p36.12	HSPC157	mdp90	1	9.86e-09	1	0	22504420
Bone_mineral_density_(lumbar_spine)	LSBMD	1p36.12	HSPC157	mdp90	1	9.78e-09	1	0	22504420
Hemoglobin	HB	6p21.1	PEX6	lps90	1	9.42e-09	1	0	23222517
Platelet_count	PLT	12q24.11	C12orf24	rna6h	1	7.04e-09	1	0	22139419
Packed_red_cell_volume	PCV	12q24.11	C12orf24	rna6h	1	7.04e-09	1	0	23222517
Hemoglobin	HB	12q24.11	C12orf24	rna6h	1	7.03e-09	1	0	23222517
Low-density_lipoproteins	LDL	14q12	CTSG	mdp6h	1	7.01e-09	1	0	20686565
Systemic_Lupus_Erythematosus	SLE	6q21	QRSL1	lps90	1	6.88e-09	1	0	26502338
High-density_lipoproteins	HDL	12q24.11	C12orf24	rna6h	1	6.66e-09	1	0	20686565
Type_2_diabetes	T2D	10q25.3	CASP7	rna6h	1	6.28e-09	1	0	22885922
Age_at_menarche	AAM	19p13.2	ANGPTL6	lps90	1	5.53e-09	1	0	25231870
Systemic_Lupus_Erythematosus	SLE	19q13.42	TNNT1	lps6h	1	4.91e-09	1	0	26502338
Schizophrenia	SCZ	6p21.33	LTA	rna6h	1	4.5e-09	1	0	25056061
Primary_Biliary_Cirrhosis	PBC	16p13.13	C16orf75	mdp90	1	4.22e-09	1	0	22961000
Fasting_glucose	FG	11q12.2	RAB3IL1	lps90	1	3.34e-09	1	0	22581228
High-density_lipoproteins	HDL	19q13.42	TNNT1	lps6h	1	3.33e-09	1	0	20686565
Fasting_glucose	FG	11q12.2	PRPF19	lps6h	1	3.11e-09	1	0	22581228
Bone_mineral_density_(lumbar_spine)	LSBMD	2p16.1	C2orf63	rna6h	1	2.4e-09	1	0	22504420
Mean_platelet_volume	MPV	12p13.31	SPSB2	lps90	1	2.11e-09	1	0	22139419
Bone_mineral_density_(lumbar_spine)	LSBMD	7q21.3	SLC25A13	lps6h	1	1.53e-09	1	0	22504420
Celiac_Disease	CEL	4q27	EXOSC9	rna6h	1	1.47e-09	1	0	20190752
Schizophrenia	SCZ	11q25	ACAD8	rna6h	1	9.46e-10	1	0	25056061
Juvenile_idiopathic_arthritis	JIA	6p21.32	PSMB9	rna6h	1	9.33e-10	1	0	23603761
Mean_platelet_volume	MPV	17q12	CCL15	lps90	1	8.24e-10	1	0	22139419
Age_at_menarche	AAM	16q22.1	EXOSC6	lps90	1	5.65e-10	1	0	25231870
Ulcerative_Colitis	UC	6p21.33	LTA	rna6h	1	4.89e-10	1	0	21297633
Alzheimer's_disease	AD	11q12.2	PRPF19	lps6h	1	4.19e-10	1	0	24162737
Height	HEIGHT	6p21.33	LTA	rna6h	1	4.02e-10	1	0	25282103
Systemic_Lupus_Erythematosus	SLE	19p13.2	ANGPTL6	lps90	1	3.28e-10	1	0	26502338
Height	HEIGHT	12p11.22	TMTC1	lps6h	1	3.16e-10	1	0	25282103
Platelet_count	PLT	17q12	CCL15	lps90	1	2.76e-10	1	0	22139419
Total_cholesterol	TC	19p13.11	ZNF626	lps90	1	2.75e-10	1	0	20686565
Low-density_lipoproteins	LDL	19p13.11	ZNF626	lps90	1	2.73e-10	1	0	20686565
Triglycerides	TG	6p21.33	LTA	rna6h	1	2.72e-10	1	0	20686565
Triglycerides	TG	19p13.11	ZNF626	lps90	1	2.71e-10	1	0	20686565
Triglycerides	TG	11q12.2	RAB3IL1	lps90	1	2.24e-10	1	0	20686565
Total_cholesterol	TC	11q12.2	RAB3IL1	lps90	1	2.11e-10	1	0	20686565
Low-density_lipoproteins	LDL	11q12.2	RAB3IL1	lps90	1	2.1e-10	1	0	20686565
Alzheimer's_disease	AD	11q12.2	MS4A14	lps6h	1	2.09e-10	1	0	24162737
Mean_red_cell_volume	MCV	2p15	C2orf74	mdp90	1	2.04e-10	1	0	23222517
High-density_lipoproteins	HDL	11q12.2	RAB3IL1	lps90	1	2.03e-10	1	0	20686565
Rheumatoid_Arthritis	RA	6p21.33	LTA	rna6h	1	2e-10	1	0	23143596
Bone_mineral_density_(femoral_neck)	FNBMD	1p31.3	WLS	mdp6h	1	1.64e-10	1	0	22504420
Bone_mineral_density_(femoral_neck)	FNBMD	7q21.3	SLC25A13	lps6h	1	1.6e-10	1	0	22504420
Low-density_lipoproteins	LDL	19p13.2	ANGPTL6	lps90	1	1.42e-10	1	0	20686565
Total_cholesterol	TC	19p13.2	ANGPTL6	lps90	1	1.42e-10	1	0	20686565
Primary_Biliary_Cirrhosis	PBC	6p21.33	LTA	rna6h	1	1.37e-10	1	0	22961000
Multiple_Sclerosis	MS	6p21.33	LTA	rna6h	1	1.36e-10	1	0	24076602
Juvenile_idiopathic_arthritis	JIA	6p21.33	LTA	rna6h	1	1.35e-10	1	0	23603761
Total_cholesterol	TC	6p21.32	PSMB9	rna6h	1	1.26e-10	1	0	20686565
Platelet_count	PLT	1q32.1	DSTYK	lps6h	1	1.08e-10	1	0	22139419
Psoriasis	PSO	6p21.33	LTA	rna6h	1	9.72e-11	1	0	23143594
Red_blood_cell_count	RBC	2p15	C2orf74	mdp90	1	7.47e-11	1	0	23222517
Mean_platelet_volume	MPV	20p13	SIRPB1	lps6h	1	6.09e-11	1	0	22139419
Mean_platelet_volume	MPV	20p13	SIRPD	lps6h	1	6.06e-11	1	0	22139419
Low-density_lipoproteins	LDL	11q12.2	PRPF19	lps6h	1	5.51e-11	1	0	20686565
Total_cholesterol	TC	11q12.2	PRPF19	lps6h	1	5.5e-11	1	0	20686565
High-density_lipoproteins	HDL	11q12.2	PRPF19	lps6h	1	5.46e-11	1	0	20686565
Triglycerides	TG	11q12.2	PRPF19	lps6h	1	5.31e-11	1	0	20686565
Systemic_Lupus_Erythematosus	SLE	6p21.33	LTA	rna6h	1	4.9e-11	1	0	26502338
Mean_platelet_volume	MPV	1q32.1	DSTYK	lps6h	1	4.12e-11	1	0	22139419
Multiple_Sclerosis	MS	16p13.13	C16orf75	mdp90	1	3.94e-11	1	0	24076602
Schizophrenia	SCZ	6p21.32	PSMB9	rna6h	1	3.32e-11	1	0	25056061
Height	HEIGHT	1q21.3	MRPS21	rna6h	1	3.16e-11	1	0	25282103
Type1_Diabetes	T1D	16p13.13	C16orf75	mdp90	1	2.91e-11	1	0	25751624
Height	HEIGHT	2p16.1	C2orf63	rna6h	1	2.23e-11	1	0	25282103
Ulcerative_Colitis	UC	6p21.32	PSMB9	rna6h	1	2.03e-11	1	0	21297633
Rheumatoid_Arthritis	RA	6p21.32	PSMB9	rna6h	1	1.76e-11	1	0	23143596
Multiple_Sclerosis	MS	6p21.32	PSMB9	rna6h	1	1.1e-11	1	0	24076602
Psoriasis	PSO	6p21.32	PSMB9	rna6h	1	9.83e-12	1	0	23143594
Primary_Biliary_Cirrhosis	PBC	6p21.32	PSMB9	rna6h	1	8.79e-12	1	0	22961000
Triglycerides	TG	6p21.32	PSMB9	rna6h	1	5.62e-12	1	0	20686565
Systemic_Lupus_Erythematosus	SLE	6p21.32	PSMB9	rna6h	1	4.58e-12	1	0	26502338
Mean_red_cell_volume	MCV	7q22.1	TRIM4	rna6h	1	4.38e-12	1	0	23222517
Platelet_count	PLT	6p21.32	PSMB9	rna6h	1	3.6e-12	1	0	22139419
Primary_Biliary_Cirrhosis	PBC	7q32.1	IRF5	mdp90	1	1.79e-12	1	0	22961000
Mean_platelet_volume	MPV	12p11.22	TMTC1	lps6h	1	5.43e-13	1	0	22139419
Red_blood_cell_count	RBC	6p21.1	PEX6	lps90	1	4.83e-13	1	0	23222517
Crohn's_disease	CD	9q34.3	UAP1L1	lps6h	1	4.66e-13	1	0	23128233
Bone_mineral_density_(lumbar_spine)	LSBMD	1p31.3	WLS	mdp6h	1	3.86e-13	1	0	22504420
Mean_red_cell_volume	MCV	6p21.1	PEX6	lps90	1	2.65e-13	1	0	23222517
Crohn's_disease	CD	1p31.3	WLS	mdp6h	1	2.12e-13	1	0	23128233
Mean_cell_hemoglobin_concentration	MCHC	22q13.1	CDC42EP1	rna6h	1	9.25e-14	1	0	23222517
Mean_cell_hemoglobin_concentration	MCHC	16q24.3	RPL13	mdp90	1	4.51e-14	1	0	23222517
Schizophrenia	SCZ	10q24.33	MIR1307	rna6h	1	4.31e-14	1	0	25056061
Packed_red_cell_volume	PCV	22q13.1	CDC42EP1	rna6h	1	4.76e-15	1	0	23222517
Red_blood_cell_count	RBC	7q22.1	TRIM4	rna6h	1	3.49e-15	1	0	23222517
Triglycerides	TG	8p21.3	ChGn	rna6h	1	2.43e-15	1	0	20686565
High-density_lipoproteins	HDL	8p21.3	ChGn	rna6h	1	2.43e-15	1	0	20686565
Low-density_lipoproteins	LDL	1p31.3	ITGB3BP	rna6h	1	4.65e-16	1	0	20686565
Red_blood_cell_count	RBC	6p21.1	TREML4	lps6h	1	3.08e-16	1	0	23222517
Hemoglobin	HB	22q13.1	CDC42EP1	rna6h	1	4.16e-17	1	0	23222517
Mean_red_cell_volume	MCV	22q13.1	CDC42EP1	rna6h	1	4.14e-17	1	0	23222517
Triglycerides	TG	7q11.22	TYW1B	rna6h	1	3.1e-18	1	0	20686565
Psoriasis	PSO	2p15	C2orf74	mdp90	1	3.97e-19	1	0	23143594
Systemic_Lupus_Erythematosus	SLE	7q32.1	IRF5	mdp90	1	1.09e-20	1	0	26502338
Triglycerides	TG	1p31.3	ITGB3BP	rna6h	1	1.34e-22	1	0	20686565
Total_cholesterol	TC	1p31.3	ITGB3BP	rna6h	1	1.33e-22	1	0	20686565
Mean_red_cell_volume	MCV	6p21.1	TREML4	lps6h	1	8.7e-28	1	0	23222517

## Sheet: Coloc using mean expression
Disease	Abbreviation	Region	Gene	Condition	PP3	PP4	PP3+PP4	PP4/PP3	PMID
Total_cholesterol	TC	9p22.3	TTC39B	lps6h	0.00597	0.994	1	166.366	20686565
Celiac_Disease	CEL	2q12.1	IL18R1	lps6h	0.0187	0.981	1	52.37	20190752
Schizophrenia	SCZ	10p15.1	KLF6	rna6h	0.0471	0.899	0.946	19.069	25056061
Age_at_menarche	AAM	6q25.1	RMND1	mdp90	0.202	0.795	0.997	3.935	25231870
Multiple_Sclerosis	MS	8q21.12	FAM164A	lps90	0.264	0.735	0.999	2.779	24076602
Type1_Diabetes	T1D	2q11.2	AFF3	lps6h	0.293	0.696	0.989	2.38	25751624
Ulcerative_Colitis	UC	2q35	CXCR1	lps6h	0.269	0.673	0.942	2.497	21297633
Crohn's_disease	CD	2q12.1	IL18R1	lps6h	0.376	0.624	1	1.656	23128233
Waist-hip_ratio	WHR	7q31.31	C7orf58	mdp6h	0.298	0.609	0.908	2.043	25673412
High-density_lipoproteins	HDL	9p22.3	TTC39B	lps6h	0.396	0.604	1	1.522	20686565
Height	HEIGHT	4q27	EXOSC9	rna6h	0.366	0.548	0.914	1.499	25282103
Age_at_menarche	AAM	6q25.1	C6orf97	lps6h	0.513	0.477	0.99	0.93	25231870
Schizophrenia	SCZ	11q12.1	YPEL4	lps90	0.524	0.462	0.986	0.882	25056061
Crohn's_disease	CD	5q15	ERAP2	mdp6h	0.553	0.447	1	0.807	23128233
Schizophrenia	SCZ	2q33.3	METTL21A	rna6h	0.489	0.421	0.911	0.861	25056061
Schizophrenia	SCZ	20q11.23	PPP1R16B	mdp6h	0.553	0.414	0.966	0.749	25056061
Packed_red_cell_volume	PCV	21q22.11	MRPS6	lps90	0.559	0.375	0.935	0.671	23222517
Coronary_artery_disease	CAD	16q24.3	RPL13	mdp90	0.784	0.119	0.903	0.151	21378990
Schizophrenia	SCZ	12p11.22	TMTC1	lps6h	0.873	0.115	0.987	0.132	25056061
Schizophrenia	SCZ	12q24.11	C12orf24	rna6h	0.893	0.0995	0.993	0.111	25056061
Height	HEIGHT	9q34.3	INPP5E	lps6h	0.962	0.0384	1	0.04	25282103
Waist-hip_ratio	WHR	3p21.1	TMEM110	rna6h	0.964	0.0205	0.985	0.021	25673412
Ulcerative_Colitis	UC	9q34.3	INPP5E	lps6h	0.984	0.0158	0.999	0.016	21297633
Schizophrenia	SCZ	3p21.1	TMEM110	rna6h	0.985	0.0148	1	0.015	25056061
Total_cholesterol	TC	2q21.3	TMEM163	rna6h	0.965	0.0127	0.978	0.013	20686565
Mean_red_cell_volume	MCV	4q27	EXOSC9	rna6h	0.993	0.00592	0.999	0.006	23222517
Schizophrenia	SCZ	16q24.3	RPL13	mdp90	0.968	0.00502	0.973	0.005	25056061
Coronary_artery_disease	CAD	12q24.11	C12orf24	rna6h	0.903	0.00381	0.907	0.004	21378990
Platelet_count	PLT	1q32.1	TMCC2	lps6h	0.986	0.00374	0.989	0.004	22139419
Mean_platelet_volume	MPV	1q32.1	TMCC2	lps6h	0.986	0.00356	0.989	0.004	22139419
Schizophrenia	SCZ	20p11.23	XRN2	lps6h	0.984	0.00223	0.986	0.002	25056061
Schizophrenia	SCZ	15q25.2	HDGFRP3	lps6h	0.923	0.00166	0.925	0.002	25056061
Platelet_count	PLT	17p13.2	C17orf107	lps90	0.908	0.00153	0.909	0.002	22139419
Height	HEIGHT	3p21.1	TMEM110	rna6h	0.992	0.00132	0.993	0.001	25282103
Mean_red_cell_volume	MCV	1q32.1	TMCC2	lps6h	0.988	0.0013	0.989	0.001	23222517
Height	HEIGHT	15q25.2	HDGFRP3	lps6h	0.919	0.00126	0.92	0.001	25282103
Red_blood_cell_count	RBC	6q21	DDO	rna6h	0.909	0.00115	0.91	0.001	23222517
Low-density_lipoproteins	LDL	6p21.33	LTA	rna6h	0.946	0.000889	0.946	0.001	20686565
Schizophrenia	SCZ	1q32.1	TMCC2	lps6h	0.913	0.000872	0.913	0.001	25056061
Systemic_Lupus_Erythematosus	SLE	22q13.1	PDGFB	lps6h	0.998	0.000655	0.998	0.001	26502338
Crohn's_disease	CD	9q34.3	C9orf140	lps90	0.951	0.00061	0.952	0.001	23128233
Systemic_Lupus_Erythematosus	SLE	19q13.12	ZFP30	lps90	0.959	0.000592	0.96	0.001	26502338
Celiac_Disease	CEL	12q24.11	C12orf24	rna6h	0.919	0.000589	0.92	0.001	20190752
Coronary_artery_disease	CAD	10q24.33	MIR1307	rna6h	0.948	0.000453	0.949	0	21378990
Mean_platelet_volume	MPV	6p22.2	HIST1H3F	lps6h	0.913	0.000422	0.914	0	22139419
Height	HEIGHT	2q35	CXCR1	lps6h	0.957	0.000414	0.957	0	25282103
Schizophrenia	SCZ	10p12.31	ARL5B	rna6h	0.981	0.000403	0.982	0	25056061
Type_2_diabetes	T2D	11p15.5	KCNQ1	lps90	0.907	0.000399	0.907	0	22885922
Systemic_Lupus_Erythematosus	SLE	5q15	ERAP2	mdp6h	0.925	0.000395	0.925	0	26502338
Height	HEIGHT	9q34.3	C9orf140	lps90	0.95	0.000368	0.95	0	25282103
Schizophrenia	SCZ	22q13.2	POLR3H	lps90	0.951	0.000353	0.951	0	25056061
Crohn's_disease	CD	2p15	C2orf74	mdp90	0.986	0.000325	0.986	0	23128233
Systemic_Lupus_Erythematosus	SLE	6p21.33	IER3	lps90	0.949	0.000324	0.949	0	26502338
Age_at_menarche	AAM	12q13.12	FAIM2	lps6h	0.909	0.000319	0.91	0	25231870
Schizophrenia	SCZ	6p12.1	RAB23	lps90	0.9	0.000309	0.9	0	25056061
Schizophrenia	SCZ	12q22	CLLU1OS	lps6h	0.983	0.000304	0.983	0	25056061
Systemic_Lupus_Erythematosus	SLE	17q25.3	RNF213	rna6h	0.973	0.000294	0.973	0	26502338
Primary_Biliary_Cirrhosis	PBC	2q12.1	IL18R1	lps6h	0.912	0.000289	0.912	0	22961000
Platelet_count	PLT	12q13.13	CELA1	lps6h	0.918	0.000282	0.918	0	22139419
Ulcerative_Colitis	UC	10q24.33	MIR1307	rna6h	0.917	0.000272	0.917	0	21297633
Systemic_Lupus_Erythematosus	SLE	17q25.3	NARF	rna6h	0.909	0.000262	0.909	0	26502338
Body_mass_index	BMI	12q13.12	FAIM2	lps6h	0.978	0.000251	0.979	0	25673413
Schizophrenia	SCZ	1p35.3	ATPIF1	rna6h	0.907	0.00025	0.907	0	25056061
Mean_cell_hemoglobin_concentration	MCHC	11q14.2	RAB38	mdp6h	0.977	0.00025	0.977	0	23222517
Juvenile_idiopathic_arthritis	JIA	16p13.13	C16orf75	mdp90	0.956	0.000246	0.957	0	23603761
Bone_mineral_density_(lumbar_spine)	LSBMD	10p12.1	MASTL	lps90	0.939	0.000239	0.939	0	22504420
Systemic_Lupus_Erythematosus	SLE	8p23.1	DEFB1	rna6h	0.942	0.000229	0.942	0	26502338
Alzheimer's_disease	AD	17p13.2	GP1BA	lps6h	0.949	0.000221	0.949	0	24162737
Systemic_Lupus_Erythematosus	SLE	6q25.1	ULBP2	lps6h	0.959	0.000214	0.959	0	26502338
Systemic_Lupus_Erythematosus	SLE	6q25.1	RMND1	mdp90	0.96	0.000204	0.96	0	26502338
Body_mass_index	BMI	11p15.4	CYB5R2	lps6h	0.953	0.000203	0.953	0	25673413
Age_at_menarche	AAM	11p15.4	CYB5R2	lps6h	0.971	0.000197	0.971	0	25231870
Primary_Biliary_Cirrhosis	PBC	14q24.1	TMEM229B	rna6h	0.973	0.000191	0.973	0	22961000
Bone_mineral_density_(femoral_neck)	FNBMD	4p16.3	FAM53A	rna6h	0.907	0.000188	0.907	0	22504420
Total_cholesterol	TC	2p24.1	TTC32	lps90	0.985	0.000182	0.985	0	20686565
Schizophrenia	SCZ	8p21.3	ChGn	rna6h	0.957	0.000179	0.957	0	25056061
Age_at_menarche	AAM	1p34.1	DMAP1	lps90	0.995	0.000177	0.995	0	25231870
Crohn's_disease	CD	3p21.1	TMEM110	rna6h	0.921	0.000161	0.921	0	23128233
Body_mass_index	BMI	17q25.3	RNF213	rna6h	0.902	0.000159	0.903	0	25673413
Low-density_lipoproteins	LDL	2p24.1	TTC32	lps90	0.985	0.000159	0.985	0	20686565
Systemic_Lupus_Erythematosus	SLE	22q12.3	APOL2	rna6h	0.957	0.000153	0.957	0	26502338
Systemic_Lupus_Erythematosus	SLE	6p25.2	MGC39372	lps6h	0.986	0.000146	0.986	0	26502338
Body_mass_index	BMI	4q21.1	FAM47E-STBD1	rna6h	0.982	0.000126	0.982	0	25673413
Schizophrenia	SCZ	15q15.1	C15orf23	lps90	0.97	0.000117	0.97	0	25056061
Multiple_Sclerosis	MS	1p22.3	LOC646626	lps90	0.994	0.000117	0.994	0	24076602
Platelet_count	PLT	22q11.21	GNB1L	rna6h	0.966	0.000114	0.966	0	22139419
Systemic_Lupus_Erythematosus	SLE	17p13.1	XAF1	lps6h	0.959	0.000111	0.959	0	26502338
Hemoglobin	HB	22q12.3	APOL2	rna6h	0.99	0.000111	0.99	0	23222517
Mean_red_cell_volume	MCV	22q12.3	APOL2	rna6h	0.991	0.000101	0.991	0	23222517
Systemic_Lupus_Erythematosus	SLE	22q13.1	CDC42EP1	rna6h	0.965	9.93e-05	0.965	0	26502338
Crohn's_disease	CD	11q12.2	PRPF19	lps6h	0.973	9.75e-05	0.974	0	23128233
Schizophrenia	SCZ	7q11.22	TYW1B	rna6h	0.905	9.74e-05	0.905	0	25056061
Age_at_menarche	AAM	1q32.1	TMCC2	lps6h	0.963	9.37e-05	0.963	0	25231870
Systemic_Lupus_Erythematosus	SLE	22q12.3	APOLIV	lps6h	0.949	8.7e-05	0.949	0	26502338
Bone_mineral_density_(lumbar_spine)	LSBMD	10q22.3	KCNMA1	lps6h	0.991	8.52e-05	0.991	0	22504420
Crohn's_disease	CD	1p31.3	ITGB3BP	rna6h	0.933	7.91e-05	0.933	0	23128233
Height	HEIGHT	9q22.31	NFIL3	lps90	0.917	7.78e-05	0.917	0	25282103
Multiple_Sclerosis	MS	12p13.31	CLR	lps90	0.998	7.55e-05	0.998	0	24076602
Type_2_diabetes	T2D	11p15.4	SLC22A18AS	mdp6h	0.907	7.43e-05	0.907	0	22885922
Height	HEIGHT	16q24.3	RPL13	mdp90	0.971	7.22e-05	0.971	0	25282103
Packed_red_cell_volume	PCV	22q12.3	APOL2	rna6h	0.99	6.95e-05	0.99	0	23222517
Low-density_lipoproteins	LDL	1q21.3	MRPS21	rna6h	0.904	6.76e-05	0.904	0	20686565
Systemic_Lupus_Erythematosus	SLE	22q13.1	APOBEC3F	rna6h	0.998	6.73e-05	0.998	0	26502338
Mean_cell_hemoglobin_concentration	MCHC	11q14.2	FZD4	rna6h	0.991	6.72e-05	0.991	0	23222517
Mean_cell_hemoglobin_concentration	MCHC	22q12.3	APOL2	rna6h	0.991	6.68e-05	0.991	0	23222517
Packed_red_cell_volume	PCV	17q12	PCGF2	lps90	0.941	6.6e-05	0.941	0	23222517
Systemic_Lupus_Erythematosus	SLE	1q25.1	KIAA0040	lps90	0.958	6.55e-05	0.959	0	26502338
Age_at_menarche	AAM	20q11.23	LOC388796	rna6h	0.907	6.25e-05	0.907	0	25231870
Height	HEIGHT	2q21.3	TMEM163	rna6h	0.945	6.25e-05	0.945	0	25282103
Systemic_Lupus_Erythematosus	SLE	22q13.2	CCDC134	rna6h	0.966	6.1e-05	0.966	0	26502338
Fasting_glucose	FG	5q15	ERAP2	mdp6h	0.999	5.72e-05	0.999	0	22581228
High-density_lipoproteins	HDL	12q24.11	C12orf24	rna6h	0.993	5.66e-05	0.993	0	20686565
Schizophrenia	SCZ	1q32.1	DSTYK	lps6h	0.923	5.59e-05	0.923	0	25056061
Systemic_Lupus_Erythematosus	SLE	22q13.1	GCAT	lps6h	0.965	5.53e-05	0.965	0	26502338
Type_2_diabetes	T2D	14q12	CTSG	mdp6h	0.958	5.29e-05	0.958	0	22885922
Alzheimer's_disease	AD	11q14.2	FZD4	rna6h	0.993	5.19e-05	0.993	0	24162737
Age_at_menarche	AAM	10q26.11	MCMBP	lps6h	0.922	5.07e-05	0.922	0	25231870
Low-density_lipoproteins	LDL	12q24.11	C12orf24	rna6h	0.991	5.02e-05	0.991	0	20686565
Platelet_count	PLT	12q24.11	C12orf24	rna6h	0.993	5.02e-05	0.993	0	22139419
Red_blood_cell_count	RBC	12q24.11	C12orf24	rna6h	0.993	5.02e-05	0.993	0	23222517
Packed_red_cell_volume	PCV	12q24.11	C12orf24	rna6h	0.993	5.02e-05	0.993	0	23222517
Hemoglobin	HB	12q24.11	C12orf24	rna6h	0.993	5.01e-05	0.993	0	23222517
Total_cholesterol	TC	12q24.11	C12orf24	rna6h	0.993	4.95e-05	0.993	0	20686565
Multiple_Sclerosis	MS	11q12.2	PRPF19	lps6h	0.991	4.92e-05	0.992	0	24076602
Coronary_artery_disease	CAD	12q24.13	OAS1	rna6h	0.928	4.87e-05	0.928	0	21378990
Crohn's_disease	CD	2q37.1	SP110	rna6h	0.997	4.8e-05	0.997	0	23128233
Celiac_Disease	CEL	2p15	C2orf74	mdp90	0.999	4.78e-05	0.999	0	20190752
Low-density_lipoproteins	LDL	11p15.1	LDHC	rna6h	0.92	4.55e-05	0.92	0	20686565
Height	HEIGHT	6q25.1	C6orf97	lps6h	0.995	4.46e-05	0.995	0	25282103
Platelet_count	PLT	5q15	ERAP2	mdp6h	0.925	4.44e-05	0.925	0	22139419
Age_at_menarche	AAM	6p12.1	RAB23	lps90	0.999	4.43e-05	0.999	0	25231870
Systemic_Lupus_Erythematosus	SLE	3q21.1	CCDC58	mdp90	0.977	4.36e-05	0.977	0	26502338
Crohn's_disease	CD	11q12.2	RAB3IL1	lps90	0.974	4.15e-05	0.974	0	23128233
Celiac_Disease	CEL	8q22.1	C8orf38	lps6h	0.982	3.94e-05	0.982	0	20190752
Red_blood_cell_count	RBC	19p13.3	C19orf35	lps90	0.984	3.81e-05	0.984	0	23222517
Platelet_count	PLT	14q24.1	TMEM229B	rna6h	0.996	3.79e-05	0.996	0	22139419
High-density_lipoproteins	HDL	6p22.2	HIST1H3F	lps6h	0.948	3.74e-05	0.948	0	20686565
Bone_mineral_density_(femoral_neck)	FNBMD	6q25.1	C6orf97	lps6h	0.996	3.57e-05	0.996	0	22504420
High-density_lipoproteins	HDL	7p22.1	EIF2AK1	mdp90	0.906	3.31e-05	0.906	0	20686565
Bone_mineral_density_(lumbar_spine)	LSBMD	6q25.1	C6orf97	lps6h	0.996	3.31e-05	0.996	0	22504420
Psoriasis	PSO	2q21.3	TMEM163	rna6h	0.994	3.2e-05	0.994	0	23143594
Packed_red_cell_volume	PCV	6p21.1	PEX6	lps90	0.999	3.01e-05	0.999	0	23222517
Bone_mineral_density_(femoral_neck)	FNBMD	11q13.3	MRPL21	rna6h	0.955	2.94e-05	0.955	0	22504420
Mean_platelet_volume	MPV	7q32.1	IRF5	mdp90	0.963	2.81e-05	0.963	0	22139419
Bone_mineral_density_(femoral_neck)	FNBMD	7q31.31	C7orf58	mdp6h	1	2.81e-05	1	0	22504420
Red_blood_cell_count	RBC	6p22.2	HIST1H3F	lps6h	0.966	2.8e-05	0.966	0	23222517
Coronary_artery_disease	CAD	8p21.3	ChGn	rna6h	0.966	2.67e-05	0.966	0	21378990
Crohn's_disease	CD	6p21.32	PSMB9	rna6h	1	2.67e-05	1	0	23128233
Primary_Biliary_Cirrhosis	PBC	20p13	SIRPD	lps6h	0.991	2.59e-05	0.991	0	22961000
Primary_Biliary_Cirrhosis	PBC	20p13	SIRPB1	lps6h	0.991	2.58e-05	0.991	0	22961000
Fasting_glucose	FG	16q12.2	LPCAT2	lps6h	0.938	2.55e-05	0.938	0	22581228
Bone_mineral_density_(lumbar_spine)	LSBMD	7q31.31	C7orf58	mdp6h	1	2.47e-05	1	0	22504420
High-density_lipoproteins	HDL	19q13.41	SIGLEC12	lps6h	0.938	2.36e-05	0.938	0	20686565
Schizophrenia	SCZ	4q35.1	CDKN2AIP	lps90	0.983	2.36e-05	0.983	0	25056061
Height	HEIGHT	4p16.3	FAM53A	rna6h	0.97	2.26e-05	0.97	0	25282103
Alzheimer's_disease	AD	19q13.41	SIGLEC12	lps6h	0.979	2.25e-05	0.979	0	24162737
Platelet_count	PLT	10q24.33	MIR1307	rna6h	0.957	2.18e-05	0.957	0	22139419
Height	HEIGHT	11p15.4	SLC22A18AS	mdp6h	0.971	2.04e-05	0.971	0	25282103
Type1_Diabetes	T1D	20p13	SIRPB1	lps6h	0.991	2.01e-05	0.991	0	25751624
Type1_Diabetes	T1D	20p13	SIRPD	lps6h	0.991	2.01e-05	0.991	0	25751624
Schizophrenia	SCZ	6p21.1	PEX6	lps90	0.966	1.98e-05	0.966	0	25056061
Schizophrenia	SCZ	1q32.2	CD55	lps90	0.971	1.93e-05	0.971	0	25056061
Multiple_Sclerosis	MS	5p13.1	PTGER4	rna90	1	1.86e-05	1	0	24076602
Crohn's_disease	CD	9q34.3	INPP5E	lps6h	1	1.85e-05	1	0	23128233
Schizophrenia	SCZ	22q13.2	CCDC134	rna6h	0.999	1.8e-05	0.999	0	25056061
Celiac_Disease	CEL	1q24.2	GPR161	rna6h	0.998	1.75e-05	0.998	0	20190752
Mean_red_cell_volume	MCV	1p36.11	HMGN2	lps90	0.993	1.69e-05	0.993	0	23222517
Low-density_lipoproteins	LDL	6p21.32	PSMB9	rna6h	0.964	1.55e-05	0.964	0	20686565
Total_cholesterol	TC	14q12	CTSG	mdp6h	0.979	1.37e-05	0.979	0	20686565
Platelet_count	PLT	12p11.22	TMTC1	lps6h	0.974	1.28e-05	0.974	0	22139419
Low-density_lipoproteins	LDL	5q33.3	NIPAL4	lps90	0.999	1.27e-05	0.999	0	20686565
Total_cholesterol	TC	5q33.3	NIPAL4	lps90	0.999	1.27e-05	0.999	0	20686565
Triglycerides	TG	5q33.3	NIPAL4	lps90	0.999	1.27e-05	0.999	0	20686565
Body_mass_index	BMI	4q21.1	RCHY1	lps90	0.986	1.22e-05	0.986	0	25673413
Psoriasis	PSO	2q12.1	IL18R1	lps6h	0.999	1.2e-05	0.999	0	23143594
Age_at_menarche	AAM	1q32.1	DSTYK	lps6h	0.974	1.18e-05	0.974	0	25231870
Ulcerative_Colitis	UC	1p36.12	HSPC157	mdp90	0.993	1.18e-05	0.993	0	21297633
Height	HEIGHT	8p21.2	SLC25A37	lps6h	0.967	1.15e-05	0.967	0	25282103
Psoriasis	PSO	16p13.13	C16orf75	mdp90	0.998	1.1e-05	0.998	0	23143594
Bone_mineral_density_(femoral_neck)	FNBMD	11p14.1	C11orf46	lps90	0.984	1.08e-05	0.984	0	22504420
Multiple_Sclerosis	MS	11q12.2	RAB3IL1	lps90	0.992	1.04e-05	0.992	0	24076602
Total_cholesterol	TC	6p22.2	HIST1H3F	lps6h	0.984	9.78e-06	0.984	0	20686565
Packed_red_cell_volume	PCV	19p13.3	C19orf35	lps90	0.997	9.45e-06	0.997	0	23222517
Total_cholesterol	TC	8p21.3	ChGn	rna6h	0.994	9.15e-06	0.994	0	20686565
Systemic_Lupus_Erythematosus	SLE	17q12	PCGF2	lps90	0.998	7.76e-06	0.998	0	26502338
Body_mass_index	BMI	4q21.1	SHROOM3	lps90	0.986	7.16e-06	0.986	0	25673413
Height	HEIGHT	19p13.3	C19orf35	lps90	1	6.93e-06	1	0	25282103
Red_blood_cell_count	RBC	17q12	PCGF2	lps90	0.996	6.68e-06	0.996	0	23222517
Platelet_count	PLT	1p33	MOBKL2C	rna6h	0.995	6.18e-06	0.995	0	22139419
Bone_mineral_density_(lumbar_spine)	LSBMD	10p12.1	BAMBI	rna90	0.993	6.01e-06	0.993	0	22504420
Height	HEIGHT	11p15.5	KCNQ1	lps90	0.971	6e-06	0.971	0	25282103
Mean_cell_hemoglobin_concentration	MCHC	7q22.1	TRIM4	rna6h	0.994	5.92e-06	0.994	0	23222517
Bone_mineral_density_(femoral_neck)	FNBMD	6q25.1	RMND1	mdp90	1	5.85e-06	1	0	22504420
Triglycerides	TG	22q13.1	APOBEC3F	rna6h	0.994	5.19e-06	0.994	0	20686565
Height	HEIGHT	1p36.13	ARHGEF19	lps90	0.999	4.99e-06	0.999	0	25282103
Bone_mineral_density_(lumbar_spine)	LSBMD	11p14.1	C11orf46	lps90	0.994	4.8e-06	0.994	0	22504420
Total_cholesterol	TC	11p15.1	LDHC	rna6h	0.992	4.32e-06	0.992	0	20686565
High-density_lipoproteins	HDL	17q12	PCGF2	lps90	0.999	4.02e-06	0.999	0	20686565
High-density_lipoproteins	HDL	1p36.11	HMGN2	lps90	0.994	3.92e-06	0.994	0	20686565
Height	HEIGHT	7p14.3	CHN2	lps6h	1	3.89e-06	1	0	25282103
Type_2_diabetes	T2D	7p14.3	CHN2	lps6h	1	3.7e-06	1	0	22885922
Crohn's_disease	CD	1q32.2	CD55	lps90	0.998	3.54e-06	0.998	0	23128233
Mean_red_cell_volume	MCV	1p33	MOBKL2C	rna6h	0.999	3.39e-06	0.999	0	23222517
Crohn's_disease	CD	17q21.2	JUP	lps6h	0.998	3.38e-06	0.998	0	23128233
Crohn's_disease	CD	17q21.2	NT5C3L	rna6h	0.998	3.31e-06	0.998	0	23128233
Systemic_Lupus_Erythematosus	SLE	2q21.3	TMEM163	rna6h	1	3.04e-06	1	0	26502338
Fasting_glucose	FG	3q21.1	CCDC58	mdp90	0.993	2.84e-06	0.993	0	22581228
Multiple_Sclerosis	MS	12p13.31	CLEC2B	mdp6h	0.998	2.83e-06	0.998	0	24076602
Body_mass_index	BMI	1q32.1	TMEM9	rna6h	0.994	2.4e-06	0.994	0	25673413
Crohn's_disease	CD	22q13.1	APOBEC3F	rna6h	1	2.34e-06	1	0	23128233
Schizophrenia	SCZ	22q13.1	APOBEC3F	rna6h	1	2.17e-06	1	0	25056061
Primary_Biliary_Cirrhosis	PBC	22q13.1	PDGFB	lps6h	1	2.06e-06	1	0	22961000
Triglycerides	TG	22q13.1	GCAT	lps6h	0.995	1.94e-06	0.995	0	20686565
Height	HEIGHT	9q21.2	PRUNE2	lps6h	0.996	1.89e-06	0.996	0	25282103
Triglycerides	TG	22q13.1	CDC42EP1	rna6h	0.995	1.85e-06	0.995	0	20686565
Alzheimer's_disease	AD	6p21.33	LTA	rna6h	0.998	1.85e-06	0.998	0	24162737
Coronary_artery_disease	CAD	21q22.11	MRPS6	lps90	1	1.74e-06	1	0	21378990
Crohn's_disease	CD	5p13.1	PTGER4	rna90	1	1.71e-06	1	0	23128233
Height	HEIGHT	17q11.2	RHBDL3	lps6h	0.998	1.63e-06	0.998	0	25282103
Crohn's_disease	CD	6q21	QRSL1	lps90	0.999	1.62e-06	0.999	0	23128233
Red_blood_cell_count	RBC	12q24.13	OAS1	rna6h	0.997	1.44e-06	0.997	0	23222517
Schizophrenia	SCZ	1p34.1	DMAP1	lps90	1	1.42e-06	1	0	25056061
Coronary_artery_disease	CAD	19p13.2	ANGPTL6	lps90	0.999	1.32e-06	0.999	0	21378990
Low-density_lipoproteins	LDL	1p36.11	HMGN2	lps90	0.998	1.24e-06	0.998	0	20686565
Mean_red_cell_volume	MCV	17p11.2	MAP2K3	lps90	1	1.17e-06	1	0	23222517
Crohn's_disease	CD	22q13.1	PDGFB	lps6h	1	1.15e-06	1	0	23128233
Height	HEIGHT	21q22.11	MRPS6	lps90	0.998	1.13e-06	0.998	0	25282103
Coronary_artery_disease	CAD	11q22.3	SLC35F2	lps90	0.999	1.08e-06	0.999	0	21378990
Packed_red_cell_volume	PCV	6p22.2	HIST1H3F	lps6h	1	1.06e-06	1	0	23222517
Platelet_count	PLT	6p21.33	LTA	rna6h	0.999	1.05e-06	0.999	0	22139419
Ulcerative_Colitis	UC	9q34.3	UAP1L1	lps6h	0.999	8.93e-07	0.999	0	21297633
Ulcerative_Colitis	UC	2p15	C2orf74	mdp90	1	8.82e-07	1	0	21297633
Total_cholesterol	TC	6p21.33	LTA	rna6h	1	7.77e-07	1	0	20686565
Crohn's_disease	CD	19p13.2	ANGPTL6	lps90	1	7.43e-07	1	0	23128233
Total_cholesterol	TC	1p36.11	HMGN2	lps90	0.999	6.71e-07	0.999	0	20686565
Height	HEIGHT	6q25.1	RMND1	mdp90	0.999	6.65e-07	0.999	0	25282103
Low-density_lipoproteins	LDL	12q24.13	OAS1	rna6h	0.998	6.14e-07	0.998	0	20686565
Systemic_Lupus_Erythematosus	SLE	6p21.31	PNPLA1	lps90	1	5.92e-07	1	0	26502338
Low-density_lipoproteins	LDL	6p22.2	HIST1H3F	lps6h	0.999	5.7e-07	0.999	0	20686565
Age_at_menarche	AAM	6p21.1	TREML4	lps6h	0.998	5.61e-07	0.998	0	25231870
Systemic_Lupus_Erythematosus	SLE	8p21.3	ChGn	rna6h	1	5.59e-07	1	0	26502338
Psoriasis	PSO	19q13.42	TNNT1	lps6h	1	4.68e-07	1	0	23143594
Alzheimer's_disease	AD	6p21.32	PSMB9	rna6h	1	4.49e-07	1	0	24162737
Schizophrenia	SCZ	6p21.33	LTA	rna6h	1	4.1e-07	1	0	25056061
Mean_red_cell_volume	MCV	1q32.1	DSTYK	lps6h	0.999	4.01e-07	0.999	0	23222517
Schizophrenia	SCZ	11q25	ACAD8	rna6h	1	3.71e-07	1	0	25056061
Multiple_Sclerosis	MS	2p15	C2orf74	mdp90	1	3.69e-07	1	0	24076602
Bone_mineral_density_(lumbar_spine)	LSBMD	6q25.1	RMND1	mdp90	1	3.3e-07	1	0	22504420
Fasting_glucose	FG	10q25.3	CASP7	rna6h	0.999	3.01e-07	0.999	0	22581228
Ulcerative_Colitis	UC	1q32.1	TMEM9	rna6h	1	2.67e-07	1	0	21297633
Mean_red_cell_volume	MCV	6p22.2	HIST1H3F	lps6h	1	2.42e-07	1	0	23222517
High-density_lipoproteins	HDL	19q13.42	TNNT1	lps6h	1	2.38e-07	1	0	20686565
Ulcerative_Colitis	UC	1q32.2	CD55	lps90	1	2.31e-07	1	0	21297633
Schizophrenia	SCZ	19p13.11	ZNF626	lps90	1	2.31e-07	1	0	25056061
Platelet_count	PLT	11q12.2	PRPF19	lps6h	1	2.08e-07	1	0	22139419
Height	HEIGHT	9q31.2	KLF4	lps6h	1	2.03e-07	1	0	25282103
Platelet_count	PLT	3q21.1	CCDC58	mdp90	1	2.02e-07	1	0	22139419
Height	HEIGHT	6p21.31	PNPLA1	lps90	1	1.98e-07	1	0	25282103
Hemoglobin	HB	6p22.2	HIST1H3F	lps6h	1	1.92e-07	1	0	23222517
Mean_cell_hemoglobin_concentration	MCHC	6p22.2	HIST1H3F	lps6h	1	1.92e-07	1	0	23222517
Platelet_count	PLT	6p22.2	HIST1H3F	lps6h	1	1.77e-07	1	0	22139419
Schizophrenia	SCZ	6p22.2	HIST1H3F	lps6h	1	1.44e-07	1	0	25056061
Systemic_Lupus_Erythematosus	SLE	6p22.2	HIST1H3F	lps6h	1	1.43e-07	1	0	26502338
Height	HEIGHT	6p22.2	HIST1H3F	lps6h	1	1.38e-07	1	0	25282103
High-density_lipoproteins	HDL	7q11.22	TYW1B	rna6h	1	1.37e-07	1	0	20686565
Systemic_Lupus_Erythematosus	SLE	19q13.42	TNNT1	lps6h	1	1.32e-07	1	0	26502338
Crohn's_disease	CD	6p21.33	LTA	rna6h	1	1.3e-07	1	0	23128233
Platelet_count	PLT	11q12.2	RAB3IL1	lps90	1	1.04e-07	1	0	22139419
Age_at_menarche	AAM	15q23	CLN6	mdp6h	1	1.03e-07	1	0	25231870
Height	HEIGHT	6p21.32	PSMB9	rna6h	1	8.59e-08	1	0	25282103
Bone_mineral_density_(lumbar_spine)	LSBMD	7q21.3	SLC25A13	lps6h	1	7.73e-08	1	0	22504420
Bone_mineral_density_(femoral_neck)	FNBMD	7q21.3	SLC25A13	lps6h	1	7.58e-08	1	0	22504420
Alzheimer's_disease	AD	1q32.2	CD55	lps90	1	7.51e-08	1	0	24162737
Platelet_count	PLT	1q32.1	DSTYK	lps6h	1	7.41e-08	1	0	22139419
Schizophrenia	SCZ	22q13.1	PDGFB	lps6h	1	7.35e-08	1	0	25056061
Schizophrenia	SCZ	1q21.3	MRPS21	rna6h	1	7.25e-08	1	0	25056061
Platelet_count	PLT	17q12	SLFN5	rna6h	1	6.68e-08	1	0	22139419
Mean_platelet_volume	MPV	1q32.1	DSTYK	lps6h	1	6.55e-08	1	0	22139419
Mean_platelet_volume	MPV	17q12	SLFN5	rna6h	1	6.54e-08	1	0	22139419
Bone_mineral_density_(lumbar_spine)	LSBMD	11q13.3	MRPL21	rna6h	1	5.29e-08	1	0	22504420
Crohn's_disease	CD	17q12	SLFN5	rna6h	1	5e-08	1	0	23128233
Ulcerative_Colitis	UC	1p31.3	WLS	mdp6h	1	4.66e-08	1	0	21297633
Height	HEIGHT	14q12	CTSG	mdp6h	1	4.64e-08	1	0	25282103
Psoriasis	PSO	5q15	ERAP2	mdp6h	1	3.9e-08	1	0	23143594
Systemic_Lupus_Erythematosus	SLE	16p13.13	C16orf75	mdp90	1	2.11e-08	1	0	26502338
Platelet_count	PLT	17p13.2	GP1BA	lps6h	1	1.89e-08	1	0	22139419
Schizophrenia	SCZ	20q11.23	LOC388796	rna6h	1	1.82e-08	1	0	25056061
Fasting_glucose	FG	3q26.2	RPL22L1	rna6h	1	1.77e-08	1	0	22581228
Height	HEIGHT	9q34.3	UAP1L1	lps6h	1	1.73e-08	1	0	25282103
Ulcerative_Colitis	UC	6p21.33	LTA	rna6h	1	1.48e-08	1	0	21297633
Total_cholesterol	TC	12q24.13	OAS1	rna6h	1	1.34e-08	1	0	20686565
Platelet_count	PLT	12p13.31	SPSB2	lps90	1	1.23e-08	1	0	22139419
Fasting_glucose	FG	11q12.2	RAB3IL1	lps90	1	9.69e-09	1	0	22581228
Hemoglobin	HB	6p21.1	PEX6	lps90	1	9.35e-09	1	0	23222517
Triglycerides	TG	6p21.33	LTA	rna6h	1	9.31e-09	1	0	20686565
Ulcerative_Colitis	UC	1p36.12	MUL1	lps90	1	9.12e-09	1	0	21297633
Low-density_lipoproteins	LDL	14q12	CTSG	mdp6h	1	7.01e-09	1	0	20686565
Systemic_Lupus_Erythematosus	SLE	6q21	QRSL1	lps90	1	6.8e-09	1	0	26502338
Triglycerides	TG	11q12.2	RAB3IL1	lps90	1	6.36e-09	1	0	20686565
Hemoglobin	HB	22q13.1	GCAT	lps6h	1	6.32e-09	1	0	23222517
Age_at_menarche	AAM	19p13.2	ANGPTL6	lps90	1	6.11e-09	1	0	25231870
Mean_cell_hemoglobin_concentration	MCHC	22q13.1	GCAT	lps6h	1	5.97e-09	1	0	23222517
Packed_red_cell_volume	PCV	22q13.1	GCAT	lps6h	1	5.97e-09	1	0	23222517
Psoriasis	PSO	6p21.33	LTA	rna6h	1	5.68e-09	1	0	23143594
Total_cholesterol	TC	11q12.2	RAB3IL1	lps90	1	5.63e-09	1	0	20686565
Low-density_lipoproteins	LDL	11q12.2	RAB3IL1	lps90	1	5.58e-09	1	0	20686565
High-density_lipoproteins	HDL	11q12.2	RAB3IL1	lps90	1	5.26e-09	1	0	20686565
Mean_red_cell_volume	MCV	22q13.1	GCAT	lps6h	1	5.05e-09	1	0	23222517
Systemic_Lupus_Erythematosus	SLE	2q13	PAX8	rna6h	1	4.56e-09	1	0	26502338
Multiple_Sclerosis	MS	6p21.33	LTA	rna6h	1	4.52e-09	1	0	24076602
Height	HEIGHT	6p21.33	LTA	rna6h	1	3.47e-09	1	0	25282103
Packed_red_cell_volume	PCV	12q24.13	OAS1	rna6h	1	3.43e-09	1	0	23222517
Fasting_glucose	FG	11q12.2	PRPF19	lps6h	1	3.27e-09	1	0	22581228
Primary_Biliary_Cirrhosis	PBC	6p21.33	LTA	rna6h	1	3.14e-09	1	0	22961000
Body_mass_index	BMI	15q23	CLN6	mdp6h	1	3.11e-09	1	0	25673413
Juvenile_idiopathic_arthritis	JIA	6p21.33	LTA	rna6h	1	3.01e-09	1	0	23603761
Hemoglobin	HB	12q24.13	OAS1	rna6h	1	2.47e-09	1	0	23222517
Bone_mineral_density_(lumbar_spine)	LSBMD	2p16.1	C2orf63	rna6h	1	2.37e-09	1	0	22504420
Alzheimer's_disease	AD	11q12.2	MS4A14	lps6h	1	2.3e-09	1	0	24162737
Systemic_Lupus_Erythematosus	SLE	6p21.33	LTA	rna6h	1	1.95e-09	1	0	26502338
Platelet_count	PLT	12q24.13	OAS1	rna6h	1	1.87e-09	1	0	22139419
Bone_mineral_density_(femoral_neck)	FNBMD	1p36.12	HSPC157	mdp90	1	1.35e-09	1	0	22504420
Bone_mineral_density_(lumbar_spine)	LSBMD	1p36.12	HSPC157	mdp90	1	1.34e-09	1	0	22504420
Crohn's_disease	CD	11q13.5	TSKU	mdp6h	1	8.99e-10	1	0	23128233
Age_at_menarche	AAM	16q22.1	EXOSC6	lps90	1	5.67e-10	1	0	25231870
Mean_platelet_volume	MPV	17q12	CCL15	lps90	1	5.65e-10	1	0	22139419
Alzheimer's_disease	AD	11q12.2	PRPF19	lps6h	1	4.75e-10	1	0	24162737
Height	HEIGHT	12p11.22	TMTC1	lps6h	1	3.11e-10	1	0	25282103
Total_cholesterol	TC	11q12.2	PRPF19	lps6h	1	2.12e-10	1	0	20686565
Low-density_lipoproteins	LDL	11q12.2	PRPF19	lps6h	1	2.12e-10	1	0	20686565
Mean_red_cell_volume	MCV	2p15	C2orf74	mdp90	1	2.07e-10	1	0	23222517
High-density_lipoproteins	HDL	11q12.2	PRPF19	lps6h	1	2.06e-10	1	0	20686565
Triglycerides	TG	11q12.2	PRPF19	lps6h	1	2.01e-10	1	0	20686565
Bone_mineral_density_(femoral_neck)	FNBMD	1p31.3	WLS	mdp6h	1	1.68e-10	1	0	22504420
Total_cholesterol	TC	6p21.32	PSMB9	rna6h	1	1.22e-10	1	0	20686565
Primary_Biliary_Cirrhosis	PBC	16p13.13	C16orf75	mdp90	1	1.21e-10	1	0	22961000
Red_blood_cell_count	RBC	2p15	C2orf74	mdp90	1	7.48e-11	1	0	23222517
Mean_platelet_volume	MPV	20p13	SIRPD	lps6h	1	6.07e-11	1	0	22139419
Crohn's_disease	CD	21q22.3	C21orf2	rna6h	1	6.07e-11	1	0	23128233
Mean_platelet_volume	MPV	20p13	SIRPB1	lps6h	1	6.06e-11	1	0	22139419
Systemic_Lupus_Erythematosus	SLE	19p13.2	ANGPTL6	lps90	1	3.45e-11	1	0	26502338
Low-density_lipoproteins	LDL	19p13.2	ANGPTL6	lps90	1	2.12e-11	1	0	20686565
Total_cholesterol	TC	19p13.2	ANGPTL6	lps90	1	2.12e-11	1	0	20686565
Bone_mineral_density_(lumbar_spine)	LSBMD	1p31.3	WLS	mdp6h	1	1.03e-11	1	0	22504420
Mean_platelet_volume	MPV	12p13.31	SPSB2	lps90	1	8.16e-12	1	0	22139419
Platelet_count	PLT	17q12	CCL15	lps90	1	7.6e-12	1	0	22139419
Type1_Diabetes	T1D	16p13.13	C16orf75	mdp90	1	5.48e-12	1	0	25751624
Mean_red_cell_volume	MCV	7q22.1	TRIM4	rna6h	1	4.36e-12	1	0	23222517
Crohn's_disease	CD	1p31.3	WLS	mdp6h	1	4.08e-12	1	0	23128233
Triglycerides	TG	6p21.32	PSMB9	rna6h	1	1.95e-12	1	0	20686565
Primary_Biliary_Cirrhosis	PBC	7q32.1	IRF5	mdp90	1	1.59e-12	1	0	22961000
Celiac_Disease	CEL	4q27	EXOSC9	rna6h	1	9.3e-13	1	0	20190752
Mean_platelet_volume	MPV	12p11.22	TMTC1	lps6h	1	5.54e-13	1	0	22139419
Juvenile_idiopathic_arthritis	JIA	6p21.32	PSMB9	rna6h	1	3.48e-13	1	0	23603761
Total_cholesterol	TC	19p13.11	ZNF626	lps90	1	2.79e-13	1	0	20686565
Triglycerides	TG	19p13.11	ZNF626	lps90	1	2.77e-13	1	0	20686565
Low-density_lipoproteins	LDL	19p13.11	ZNF626	lps90	1	2.7e-13	1	0	20686565
Red_blood_cell_count	RBC	6p21.1	PEX6	lps90	1	1.28e-13	1	0	23222517
Type_2_diabetes	T2D	10q25.3	CASP7	rna6h	1	1.02e-13	1	0	22885922
Mean_cell_hemoglobin_concentration	MCHC	22q13.1	CDC42EP1	rna6h	1	9.74e-14	1	0	23222517
Triglycerides	TG	8p21.3	ChGn	rna6h	1	8.52e-14	1	0	20686565
High-density_lipoproteins	HDL	8p21.3	ChGn	rna6h	1	8.52e-14	1	0	20686565
Crohn's_disease	CD	9q34.3	UAP1L1	lps6h	1	7.59e-14	1	0	23128233
Schizophrenia	SCZ	10q24.33	MIR1307	rna6h	1	4.31e-14	1	0	25056061
Multiple_Sclerosis	MS	16p13.13	C16orf75	mdp90	1	2.42e-14	1	0	24076602
Schizophrenia	SCZ	6p21.32	PSMB9	rna6h	1	1.26e-14	1	0	25056061
Height	HEIGHT	2p16.1	C2orf63	rna6h	1	1.13e-14	1	0	25282103
Height	HEIGHT	1q21.3	MRPS21	rna6h	1	1.12e-14	1	0	25282103
Ulcerative_Colitis	UC	6p21.32	PSMB9	rna6h	1	5.74e-15	1	0	21297633
Psoriasis	PSO	6p21.32	PSMB9	rna6h	1	4.64e-15	1	0	23143594
Packed_red_cell_volume	PCV	22q13.1	CDC42EP1	rna6h	1	4.31e-15	1	0	23222517
Multiple_Sclerosis	MS	6p21.32	PSMB9	rna6h	1	4e-15	1	0	24076602
Primary_Biliary_Cirrhosis	PBC	6p21.32	PSMB9	rna6h	1	3.29e-15	1	0	22961000
Systemic_Lupus_Erythematosus	SLE	6p21.32	PSMB9	rna6h	1	1.64e-15	1	0	26502338
Platelet_count	PLT	6p21.32	PSMB9	rna6h	1	1.42e-15	1	0	22139419
Mean_red_cell_volume	MCV	6p21.1	PEX6	lps90	1	9.31e-16	1	0	23222517
Low-density_lipoproteins	LDL	1p31.3	ITGB3BP	rna6h	1	4.64e-16	1	0	20686565
Red_blood_cell_count	RBC	6p21.1	TREML4	lps6h	1	2.83e-16	1	0	23222517
Mean_cell_hemoglobin_concentration	MCHC	16q24.3	RPL13	mdp90	1	2.57e-16	1	0	23222517
Red_blood_cell_count	RBC	7q22.1	TRIM4	rna6h	1	1.58e-16	1	0	23222517
Triglycerides	TG	7q11.22	TYW1B	rna6h	1	3.87e-18	1	0	20686565
Hemoglobin	HB	22q13.1	CDC42EP1	rna6h	1	2.78e-18	1	0	23222517
Mean_red_cell_volume	MCV	22q13.1	CDC42EP1	rna6h	1	2.22e-18	1	0	23222517
Systemic_Lupus_Erythematosus	SLE	7q32.1	IRF5	mdp90	1	1.58e-18	1	0	26502338
Psoriasis	PSO	2p15	C2orf74	mdp90	1	3.92e-19	1	0	23143594
Mean_red_cell_volume	MCV	6p21.1	TREML4	lps6h	1	9.03e-22	1	0	23222517
Triglycerides	TG	1p31.3	ITGB3BP	rna6h	1	7.28e-24	1	0	20686565
Total_cholesterol	TC	1p31.3	ITGB3BP	rna6h	1	7.24e-24	1	0	20686565

## Sheet: List of GWAS traits
Disease/trait	Abbrreviation	PMID
Age_at_menarche	AAM	25231870
Alzheimer's_disease	AD	24162737
Body_mass_index	BMI	25673413
Coronary_artery_disease	CAD	21378990
Crohn's_disease	CD	23128233
Celiac_Disease	CEL	20190752
Fasting_glucose	FG	22581228
Bone_mineral_density_(femoral_neck)	FNBMD	22504420
Hemoglobin	HB	23222517
High-density_lipoproteins	HDL	20686565
Height	HEIGHT	25282103
Juvenile_idiopathic_arthritis	JIA	23603761
Low-density_lipoproteins	LDL	20686565
Bone_mineral_density_(lumbar_spine)	LSBMD	22504420
Mean_cell_hemoglobin_concentration	MCHC	23222517
Mean_red_cell_volume	MCV	23222517
Mean_platelet_volume	MPV	22139419
Multiple_Sclerosis	MS	24076602
Narcolepsy	NAR	23459209
Primary_Biliary_Cirrhosis	PBC	22961000
Packed_red_cell_volume	PCV	23222517
Platelet_count	PLT	22139419
Psoriasis	PSO	23143594
Rheumatoid_arthritis	RA	24390342
Red_blood_cell_count	RBC	23222517
Schizophrenia	SCZ	25056061
Systemic_Lupus_Erythematosus	SLE	26502338
Type1_Diabetes	T1D	25751624
Type_2_diabetes	T2D	22885922
Total_cholesterol	TC	20686565
Triglycerides	TG	20686565
Ulcerative_Colitis	UC	21297633
Waist-hip_ratio	WHR	25673412
