# Supplementary material for: Genetic regulatory effects modified by immune activation contribute to autoimmune disease associations
Source: Nat Commun. 2017 Aug 16;8:266. doi: 10.1038/s41467-017-00366-1 (PMC5559603; doi:10.1038/s41467-017-00366-1)
Supplement: Supplementary file 5 — Supplementary Data 4 [file 41467_2017_366_MOESM5_ESM.xlsx]

## Sheet: reQTL_GWAS_LD
snp	probe	gene	s.chr	s.pos	p.chr	p.start	p.end	ctrl_p	lps90_p	lps6h_p	rna90_p	rna6h_p	mdp90_p	mdp6h_p	GWAS_trait	GWAS_PMID	GWAS_SNP	GWAS_pvalue	GWAS_reported gene
rs10828315	ILMN_3236637	PIP4K2A	10	22835923	10	22824340	22824389	0.244102	0.00372487	1.38275e-10	0.00123534	0.000415396	0.00111539	0.000495963	Acute lymphoblastic leukemia (B-cell precursor)	23996088	rs10828317	2e-09	PIP4K2A
rs10469840	ILMN_1781700	IL18R1	2	103093243	2	103014772	103014821	0.464085	1.09988e-07	7.75211e-16	0.00990995	4.63645e-08	0.464267	0.00233661	Atopic dermatitis	23042114	rs13015714	8e-18	IL18R1, IL1RL1, IL18RAP
rs2548516	ILMN_1743145	ERAP2	5	96275413	5	96249064	96249113	1.33671e-54	1.15706e-42	7.4428e-48	3.77299e-63	9.39262e-24	2.98874e-23	2.283e-22	Birdshot chorioretinopathy	24957906	rs7705093	2e-09	ERAP2, LNPEP, ERAP1
rs811316	ILMN_1658452	FAM53A	4	1689377	4	1642217	1642266	1.6044e-07	0.558105	7.19589e-05	0.00122205	1.53719e-14	0.0229737	4.16263e-05	Bladder cancer	24163127	rs798766	7e-25	TMEM129, TACC3, FGFR3
rs811316	ILMN_1658452	FAM53A	4	1689377	4	1642217	1642266	1.6044e-07	0.558105	7.19589e-05	0.00122205	1.53719e-14	0.0229737	4.16263e-05	Bladder cancer	20972438	rs798766	4e-13	TMEM129, TACC3, FGFR3
rs147777800	ILMN_1810942	CYP3A5	7	99253977	7	99245855	99245904	0.0208436	0.0027846	2.71392e-20	1.10523e-05	0.53039	0.292849	8.77235e-05	Blood metabolite levels	24816252	rs10242455	2e-109	CYP3A5
rs28764794	ILMN_2180371	C12orf24	12	110843797	12	110924397	110924446	1.78006e-17	0.000514646	0.0771156	2.69197e-09	0.973687	6.80278e-05	0.00497486	Body mass index	25673413	rs1502337	6e-06	TCTN1
rs28764794	ILMN_2180371	C12orf24	12	110843797	12	110924397	110924446	1.78006e-17	0.000514646	0.0771156	2.69197e-09	0.973687	6.80278e-05	0.00497486	Body mass index	25673413	rs1502337	7e-06	TCTN1
rs10469840	ILMN_1781700	IL18R1	2	103093243	2	103014772	103014821	0.464085	1.09988e-07	7.75211e-16	0.00990995	4.63645e-08	0.464267	0.00233661	Celiac disease	20190752	rs917997	1e-15	IL18R1, IL1RL1, IL1RL2, IL18RAP
rs10469840	ILMN_1781700	IL18R1	2	103093243	2	103014772	103014821	0.464085	1.09988e-07	7.75211e-16	0.00990995	4.63645e-08	0.464267	0.00233661	Celiac disease	18311140	rs13015714	4e-09	IL18R1, IL1RL1, SLC9A4, IL18RAP
rs10469840	ILMN_1781700	IL18R1	2	103093243	2	103014772	103014821	0.464085	1.09988e-07	7.75211e-16	0.00990995	4.63645e-08	0.464267	0.00233661	Crohn's disease	21102463	rs2058660	2e-12	IL12RL2, IL18R1, IL1RL1, IL18RAP
rs2548516	ILMN_1743145	ERAP2	5	96275413	5	96249064	96249113	1.33671e-54	1.15706e-42	7.4428e-48	3.77299e-63	9.39262e-24	2.98874e-23	2.283e-22	Crohn's disease	21102463	rs2549794	1e-10	ERAP2, LRAP
rs302647	ILMN_2134974	RAB38	11	87908346	11	87846656	87846705	4.48244e-14	2.89171e-11	0.100223	4.89174e-13	0.00271982	6.07502e-07	0.136234	Frontotemporal dementia	24943344	rs302668	2e-07	RAB38
rs78523	ILMN_2325337	APOL2	22	36663248	22	36622549	36622598	0.0108696	0.18335	9.59713e-05	0.000901141	9.97302e-11	0.000589375	4.59701e-05	Glomerulosclerosis	20668430	rs2239785	5e-13	APOL1, MYH9
rs675849	ILMN_1769290	TTC39B	9	15298666	9	15172038	15172087	1.10997e-18	5.07929e-17	6.05236e-19	1.11275e-20	1.21266e-14	9.64615e-14	8.83072e-20	HDL cholesterol	20864672	rs643531	7e-09	TTC39B
rs12982607	ILMN_1741389	B3GNT8	19	41922590	19	41931472	41931521	7.51469e-07	0.122001	0.160677	0.090052	0.000825441	0.22861	9.32171e-06	Height	25282103	rs4803468	2e-21	BCKDHA
rs12982607	ILMN_1741389	B3GNT8	19	41922590	19	41931472	41931521	7.51469e-07	0.122001	0.160677	0.090052	0.000825441	0.22861	9.32171e-06	Height	20881960	rs17318596	5e-16	ATP5SL
rs11858714	ILMN_2141807	C15orf23	15	40717447	15	40683703	40683749	1.74107e-34	0.000273497	4.86099e-18	3.05982e-18	5.194e-17	0.000409211	2.53754e-16	Heschl's gyrus morphology	25130324	rs78153629	5e-06	KNSTRN
rs2009884	ILMN_1764321	ACOT4	14	74061490	14	74062283	74062332	0.50772	0.148512	0.700645	0.442214	1.37488e-20	0.677284	0.727261	Hippocampal volume	25625606	rs55951657	4e-06	ACOT4
rs2978892	ILMN_1686573	DEFB1	8	6696749	8	6735347	6735396	0.706762	6.97608e-06	5.38751e-06	1.44994e-06	2.00447e-11	0.0436846	0.0147621	IgA nephropathy	26028593	rs9314614	5e-22	DEFA
rs2978892	ILMN_1686573	DEFB1	8	6696749	8	6735347	6735396	0.706762	6.97608e-06	5.38751e-06	1.44994e-06	2.00447e-11	0.0436846	0.0147621	IgA nephropathy	26028593	rs9314614	1e-07	DEFA
rs2978892	ILMN_1686573	DEFB1	8	6696749	8	6735347	6735396	0.706762	6.97608e-06	5.38751e-06	1.44994e-06	2.00447e-11	0.0436846	0.0147621	IgA nephropathy	26028593	rs9314614	9e-10	DEFA
rs2978892	ILMN_1686573	DEFB1	8	6696749	8	6735347	6735396	0.706762	6.97608e-06	5.38751e-06	1.44994e-06	2.00447e-11	0.0436846	0.0147621	IgA nephropathy	26028593	rs9314614	4e-13	DEFA
rs2548516	ILMN_1743145	ERAP2	5	96275413	5	96249064	96249113	1.33671e-54	1.15706e-42	7.4428e-48	3.77299e-63	9.39262e-24	2.98874e-23	2.283e-22	Inflammatory bowel disease	23128233	rs1363907	6e-13	ERAP2, LNPEP, ERAP1
rs10469840	ILMN_1781700	IL18R1	2	103093243	2	103014772	103014821	0.464085	1.09988e-07	7.75211e-16	0.00990995	4.63645e-08	0.464267	0.00233661	Inflammatory bowel disease	23128233	rs917997	3e-20	IL18R1, IL1RL1, IL1R1, IL1RL2, IL18RAP, IL1R2
rs10063083	ILMN_1713638	NIPAL4	5	156894343	5	156901443	156901492	0.966365	4.40808e-10	2.08189e-07	0.482951	0.0562477	0.0355027	0.0127628	Inflammatory skin disease	25574825	rs6860540	5e-06	ADAM19
rs344124	ILMN_1685540	SHROOM3	4	77625879	4	77700495	77700544	0.994817	1.35899e-21	0.00112293	0.0377474	0.404833	3.60953e-07	0.702024	Magnesium levels	26058915	rs9993810	6e-06	SHROOM3
rs13334203	ILMN_1790537	C16orf75	16	11428538	16	11445185	11445234	9.42501e-26	1.64472e-08	1.79556e-15	4.96498e-22	1.25104e-17	6.84636e-06	5.19128e-15	Multiple sclerosis	22190364	rs7191700	6e-07	TNP2, PRM3, PRM2, PRM1, C16orf75
rs10894149	ILMN_1771120	TMEM45B	11	129702471	11	129729832	129729881	7.71529e-10	0.00136542	0.48051	7.47429e-13	0.176161	0.00286812	0.15624	Obesity-related traits	23251661	rs10894147	7e-06	TMEM45B
rs34122378	ILMN_1813455	SP110	2	231040163	2	231036417	231036466	2.16368e-13	4.03174e-06	6.94808e-07	5.53265e-12	1.24453e-13	6.14861e-05	0.00113198	Obesity-related traits	23251661	rs13010639	6e-06	SP110
rs12771452	ILMN_2362974	CASP7	10	115488331	10	115489131	115489180	1.58961e-14	4.51532e-09	1.10912e-08	1.57777e-14	7.62498e-19	2.11919e-06	1.6786e-08	Obesity-related traits	23251661	rs3981351	1e-06	C10orf81
rs6758044	ILMN_1751901	TMEM163	2	135592245	2	135213864	135213913	6.72058e-10	5.12493e-08	0.00052571	6.08464e-13	0.0298504	1.70726e-10	0.00027526	Parkinson's disease	25064009	rs6430538	9e-20	ACMSD, TMEM163
rs6758044	ILMN_1751901	TMEM163	2	135592245	2	135213864	135213913	6.72058e-10	5.12493e-08	0.00052571	6.08464e-13	0.0298504	1.70726e-10	0.00027526	Parkinson's disease	22451204	rs6430538	2e-07	intergenic
rs59824590	ILMN_1683279	PEX6	6	42920416	6	42931900	42931949	2.60877e-24	0.00269306	1.00519e-19	7.87872e-16	1.0534e-10	3.67985e-07	4.83313e-20	Plasma homocysteine levels (post-methionine load test)	24651765	rs9296404	2e-63	GNMT
rs5750785	ILMN_1775822	PDGFB	22	39671141	22	39620092	39620141	0.688884	2.11209e-11	3.70006e-14	6.40573e-05	6.58437e-07	7.91879e-13	3.40051e-06	Primary biliary cirrhosis	21399635	rs968451	1e-09	MAP3K7IP1
rs17279604	ILMN_1746393	TSEN2	3	12523604	3	12574607	12574656	6.84514e-13	0.00108475	0.0026193	2.40941e-09	0.187683	0.000360153	4.00208e-06	Prostate cancer (gene x gene interaction)	22219177	rs6766510	2e-06	TSEN2
rs28764794	ILMN_2180371	C12orf24	12	110843797	12	110924397	110924446	1.78006e-17	0.000514646	0.0771156	2.69197e-09	0.973687	6.80278e-05	0.00497486	QT interval	24952745	rs3026445	3e-12	ATP2A2
rs200747229	ILMN_1708534	PAX8	2	113982141	2	113975187	113975236	2.98832e-06	0.00168002	6.02222e-11	0.00186724	3.67323e-12	3.77448e-08	5.63685e-11	Renal function-related traits (BUN)	22797727	rs11123170	3e-10	PAX8
rs10896633	ILMN_1726624	YPEL4	11	57424040	11	57412704	57412753	2.70665e-11	0.0175926	0.00421253	4.27669e-06	0.000992222	0.000491917	2.29288e-05	Schizophrenia	25056061	rs9420	2e-09	BTBD18, C11orf31, CLP1, CTNND1, MED19, SERPING1, TMX2, YPEL4, ZDHHC5
rs7720838	ILMN_1795930	PTGER4	5	40486896	5	40693612	40693661	0.180393	6.83168e-09	2.53e-07	1.78657e-12	0.000842989	7.80561e-07	1.86412e-06	Self-reported allergy	23817569	rs7720838	8e-11	DAB2, PTGER4
rs10469840	ILMN_1781700	IL18R1	2	103093243	2	103014772	103014821	0.464085	1.09988e-07	7.75211e-16	0.00990995	4.63645e-08	0.464267	0.00233661	Serum protein levels (sST2)	23999434	rs1420103	1e-35	IL1RL1
rs1393261	ILMN_1796335	LPCAT2	16	55618451	16	55616932	55616981	4.50573e-51	6.04202e-36	1.2708e-32	6.09213e-50	1.60349e-32	2.64083e-25	1.78768e-25	Thyroid hormone levels	23408906	rs6499766	5e-08	CAPNS2, LPCAT2
rs1393261	ILMN_1796335	LPCAT2	16	55618451	16	55616932	55616981	4.50573e-51	6.04202e-36	1.2708e-32	6.09213e-50	1.60349e-32	2.64083e-25	1.78768e-25	Thyroid hormone levels	23408906	rs6499766	1e-06	CAPNS2, LPCAT2
rs1008562	ILMN_1662524	CXCR1	2	219026972	2	219027896	219027945	2.53484e-08	9.95997e-05	0.610642	3.77971e-05	2.40864e-05	0.00210057	8.48311e-06	Ulcerative colitis	21297633	rs11676348	1e-10	IL8RA, SLC11A1, IL8RB, AAMP, ARPC
rs811316	ILMN_1658452	FAM53A	4	1689377	4	1642217	1642266	1.6044e-07	0.558105	7.19589e-05	0.00122205	1.53719e-14	0.0229737	4.16263e-05	Urinary bladder cancer	20348956	rs798766	1e-11	TMEM129, SLBP, TACC3, FGFR3
rs12771452	ILMN_2362974	CASP7	10	115488331	10	115489131	115489180	1.58961e-14	4.51532e-09	1.10912e-08	1.57777e-14	7.62498e-19	2.11919e-06	1.6786e-08	Vitiligo	22561518	rs3814231	4e-08	CASP7
rs12577375	ILMN_1739576	CYB5R2	11	7685951	11	7686420	7686469	9.11455e-08	1.06565e-11	4.34877e-09	9.93168e-10	2.89424e-09	0.000126464	2.43823e-07	Waist circumference	19557197	rs7932813	5e-06	OVCH2
